# Supplementary material for: Signal peptide peptidase activity connects the unfolded protein response to plant defense suppression by Ustilago maydis
Source: PLoS Pathog. 2019 Apr 18;15(4):e1007734. doi: 10.1371/journal.ppat.1007734 (PMC6490947; doi:10.1371/journal.ppat.1007734)
Supplement: S1 Table — (XLSX) [file ppat.1007734.s018.xlsx]

## Sheet: comparisons
Table 1.Normalized expression of U. maydis genes (RPKM) and comparison between strains
								JB1 vs JB1 +TM					JB1 +TM vs JB1 ∆cib1 +TM					JB1 +TM vs UVO151 +TM
stable id	JB1 mean	JB1 +TM mean	UVO151 mean	UVO151 +TM mean	JB1∆cib1 mean	JB1∆cib1 +TM mean		log2FC	p value	fdr	logFC 1.00 max fdr 0.05	logFC 2.00 max fdr 0.05	log2FC	p value	fdr	logFC 1.00 max fdr 0.05	logFC 2.00 max fdr 0.05	log2FC	p value	fdr	logFC 1.00 max fdr 0.05	logFC 2.00 max fdr 0.05	Core genes log2FC>1	Core genes log2FC>2	Description
UMAG_12149	0.588079	37.3833	0.56191	36.1259	0.148181	0.230355		5.75094	1.11724e-201	4.88679e-199	true	true	-7.13327	4.28001e-178	1.66847e-176	true	true	0.0227356	0.771481	0.825465	false	false	true	true	hypothetical protein
UMAG_03034	2.52779	93.7792	3.17074	127.888	1.7608	10.5664		5.10424	0	0	true	true	-3.13997	0	0	true	true	0.515284	9.38823e-13	6.14213e-12	false	false	true	true	related to HXT5 - Hexose transporter with moderate affinity for glucose
UMAG_00204	2.80329	83.0185	0.959924	29.6659	0.906013	5.03629		4.82675	0	0	true	true	-4.02465	0	0	true	true	-1.40207	1.98154e-87	1.68868e-85	true	false	true	true	related to Ca2 -transporting ATPase
UMAG_11594	27.0545	599.655	20.3092	325.424	2.42687	17.9439		4.40165	2.39993e-250	2.24942e-247	true	true	-5.04086	0	0	true	true	-0.802474	3.68361e-25	5.232e-24	false	false	true	true	hypothetical protein
UMAG_04980	58.767	1223.44	51.0589	917.144	42.7157	52.1128		4.34072	0	0	true	true	-4.54165	0	0	true	true	-0.340257	1.35326e-06	4.74618e-06	false	false	true	true	hypothetical protein
UMAG_05219	17.6045	322.508	23.6052	280.946	18.236	27.8055		4.15432	0	0	true	true	-3.52549	0	0	true	true	-0.125311	0.0498543	0.0815211	false	false	true	true	related to endoplasmic oxidoreductin 1 precursor
UMAG_11651	4.11646	72.1007	12.6061	82.5531	1.72358	9.33969		4.06851	7.01997e-248	5.75725e-245	true	true	-2.93982	6.33921e-302	5.64848e-300	true	true	0.264778	0.00137941	0.00310308	false	false	true	true	related to Betaine lipid synthase
UMAG_15034	503.483	6760.06	341.383	2755.14	244.175	429.6		3.71494	0	0	true	true	-3.96801	0	0	true	true	-1.21618	5.63103e-95	5.68474e-93	true	false	true	true	probable chaperone bip
UMAG_11641	44.0843	543.93	37.374	358.004	18.5921	15.6218		3.56839	3.04203e-215	1.66323e-212	true	true	-5.08863	0	0	true	true	-0.52516	1.76939e-10	9.49367e-10	false	false	true	true	hypothetical protein
UMAG_11002	0.688629	13.5744	2.4073	7.26463	0.598239	0.191384		3.53163	1.58726e-17	1.36309e-16	true	true	-5.01355	8.64236e-20	3.95829e-19	true	true	-0.737629	0.00362089	0.00750956	false	false	true	true	hypothetical protein
UMAG_03541	0.454965	5.92412	0.664515	6.75277	0.364111	0.818565		3.48684	1.94787e-43	4.89655e-42	true	true	-2.80828	1.61738e-45	1.46784e-44	true	true	0.258794	0.0661501	0.104471	false	false	true	true	related to Meiotic expression upregulated protein 26
UMAG_11190	0.348438	6.37782	0.989379	13.7825	0.327877	0.379361		3.45902	4.91314e-17	4.10116e-16	true	true	-3.7082	3.43307e-18	1.4703e-17	true	true	1.12816	1.85683e-09	8.91984e-09	true	false	true	true	hypothetical protein
UMAG_00223	5.40195	59.2091	2.81556	13.1133	1.97237	5.184		3.38455	9.96419e-120	1.12716e-117	true	true	-3.4915	6.29725e-200	2.93914e-198	true	true	-2.06883	9.9209e-77	7.0001e-75	true	true	true	true	related to aquaporin
UMAG_01988	46.6774	507.374	26.4987	208.29	25.8652	19.0538		3.38201	8.09019e-136	1.23441e-133	true	true	-4.72003	0	0	true	true	-1.20228	2.41292e-56	1.09197e-54	true	false	true	true	related to Oxidoreductase
UMAG_00904	117.229	1091.2	139.512	801.425	61.795	80.5778		3.18264	1.18291e-229	8.62341e-227	true	true	-3.74933	0	0	true	true	-0.370009	2.00405e-06	6.88151e-06	false	false	true	true	related to glucose regulated stress protein
UMAG_04987	460.132	4161.51	246.415	2875.51	181.551	210.71		3.14133	1.52149e-227	9.98251e-225	true	true	-4.2917	0	0	true	true	-0.457957	1.88496e-14	1.40718e-13	false	false	true	true	hypothetical protein
UMAG_05173	134.062	1169.77	156.462	707.55	45.8005	49.2814		3.09444	2.24391e-266	2.45371e-263	true	true	-4.5561	0	0	true	true	-0.648273	2.74347e-19	2.84402e-18	false	false	true	true	related to DnaJ homolog subfamily C member 3
UMAG_03404	0.342777	3.3083	0.649635	6.0374	0.251983	0.248471		2.9891	2.14094e-22	2.40526e-21	true	true	-3.54653	6.10077e-28	3.65567e-27	true	true	0.907922	5.18591e-09	2.35991e-08	false	false	true	true	hypothetical protein
UMAG_11513	9.72529	77.7719	9.35322	86.0974	5.4971	4.14437		2.95272	1.13157e-131	1.68733e-129	true	true	-4.20537	0	0	true	true	0.218627	0.00544903	0.0109247	false	false	true	true	hypothetical protein
UMAG_02729	78.9065	615.827	96.4284	600.903	50.0713	86.3315		2.92737	2.8744e-179	1.17868e-176	true	true	-2.8255	0	0	true	true	0.0377541	0.608968	0.68402	false	false	true	true	hypothetical protein
UMAG_10156	418.979	3255.34	511.953	2735.18	290.524	578.948		2.92119	9.0213e-174	3.28826e-171	true	true	-2.48163	4.57237e-191	2.02259e-189	true	true	-0.17744	0.0326401	0.0556612	false	false	true	true	probable proteine disulfate isomerase
UMAG_03665	0.57814	4.65184	0.719998	11.6211	0.592544	0.602242		2.81672	1.76294e-25	2.26353e-24	true	true	-2.86824	1.27154e-29	7.90218e-29	true	true	1.35443	9.07904e-23	1.14351e-21	true	false	true	true	probable aldehyde dehydrogenase family 7 member A1
UMAG_11709	0.442656	3.67892	0.423794	2.28371	0.47606	0.715833		2.77836	1.67656e-15	1.27609e-14	true	true	-2.28683	9.02625e-14	3.19716e-13	true	true	-0.571222	0.0138067	0.0256728	false	false	true	true	hypothetical protein
UMAG_02727	10.7644	74.9086	17.3783	55.0718	1.92396	15.381		2.75707	2.62458e-69	1.27555e-67	true	true	-2.2718	1.53702e-106	3.3162e-105	true	true	-0.366363	0.000147327	0.000387323	false	false	true	true	probable lysozyme
UMAG_11763	1.93615	13.8203	4.73841	15.0954	0.708313	0.590335		2.75554	5.4529e-47	1.53547e-45	true	true	-4.44884	3.49755e-77	5.26244e-76	true	true	0.194883	0.101283	0.152225	false	false	true	true	related to acetylxylan esterase
UMAG_05352	151.913	1045.05	176.25	667.263	53.6144	52.4319		2.74539	1.47348e-137	2.61283e-135	true	true	-4.30786	0	0	true	true	-0.571535	5.79077e-21	6.67821e-20	false	false	true	true	related to MPD1 - Disulfide isomerase related protein
UMAG_04355	24.9212	169.169	24.8486	147.398	21.3412	24.8836		2.7348	2.27971e-215	1.35974e-212	true	true	-2.75792	0	0	true	true	-0.12554	0.0499768	0.081701	false	false	true	true	related to Sel-1 homolog precursor
UMAG_03294	1.75628	13.3182	4.7065	9.95397	0.984418	2.8128		2.72098	1.42846e-26	1.97308e-25	true	true	-2.20594	9.88485e-27	5.70875e-26	true	true	-0.337498	0.0415684	0.0692139	false	false	true	true	hypothetical protein
UMAG_01524	8.3311	56.4123	7.58982	48.5636	5.00032	4.92231		2.70666	2.21851e-92	1.77508e-90	true	true	-3.49995	6.66089e-168	2.43087e-166	true	true	-0.140537	0.13141	0.19044	false	false	true	true	hypothetical protein
UMAG_11824	0.631684	4.17827	0.773026	2.39102	0.435321	0.520923		2.65413	1.54408e-38	3.31069e-37	true	true	-2.94609	3.06621e-50	3.02694e-49	true	true	-0.710134	4.59444e-07	1.71397e-06	false	false	true	true	hypothetical protein
UMAG_00481	84.8122	540.717	104.649	674.901	54.8369	69.9654		2.63868	5.53845e-161	1.73037e-158	true	true	-2.94067	0	0	true	true	0.390107	8.85263e-08	3.56168e-07	false	false	true	true	probable signal peptidase (endopeptidase SP18)
UMAG_12178	9.12188	58.9314	17.0684	159.872	4.26605	11.5928		2.63855	1.40372e-81	9.20979e-80	true	true	-2.33246	1.10717e-99	2.2408e-98	true	true	1.49245	1.50196e-55	6.65939e-54	true	false	true	true	related to 5-carboxyvanillate decarboxylase
UMAG_05811	2.28359	15.0817	0.747248	3.00568	0.888552	1.00135		2.62736	2.64546e-40	6.06882e-39	true	true	-3.84035	1.58117e-83	2.68526e-82	true	true	-2.17142	1.49373e-42	4.49628e-41	true	true	true	true	related to KRE6 - glucan synthase subunit
UMAG_05009	0.196282	2.7662	0.0391631	5.02157	0.21	0.450044		2.58817	7.8301e-07	2.94066e-06	true	true	-2.28847	7.61823e-06	1.69045e-05	true	true	0.803339	0.00605104	0.0120288	false	false	true	true	hypothetical protein
UMAG_10099	107.667	643.426	117.776	680.189	73.2071	130.514		2.54698	2.38418e-143	4.60077e-141	true	true	-2.29519	2.21995e-294	1.88038e-292	true	true	0.152168	0.0284761	0.0492904	false	false	true	true	related to ERJ5 - Type I membrane protein preserves the folding capacity of the endoplasmic reticulum
UMAG_02081	120.545	711.515	126.415	464.847	66.4718	91.1679		2.53007	5.59174e-144	1.11174e-141	true	true	-2.95624	0	0	true	true	-0.537205	1.84e-11	1.07708e-10	false	false	true	true	endoplasmic reticulum calcium transporter
UMAG_04531	41.7227	240.031	34.2901	259.931	32.4303	37.6011		2.49644	6.453e-177	2.49048e-174	true	true	-2.66681	0	0	true	true	0.186004	0.00500508	0.0100868	false	false	true	true	hypothetical protein
UMAG_10006	86.3161	489.829	115.902	514.523	56.4238	101.255		2.47027	3.74852e-118	4.099e-116	true	true	-2.26821	0	0	true	true	0.142932	0.0196135	0.0353611	false	false	true	true	related to SCJ1 protein
UMAG_00542	29.4893	162.624	29.2877	153.324	27.4218	33.5068		2.43164	7.59945e-121	9.40755e-119	true	true	-2.27135	1.38067e-190	5.99541e-189	true	true	-0.0131455	0.88739	0.916583	false	false	true	true	related to HRD1 - ubiquitin-protein ligase
UMAG_10921	62.7463	338.036	61.3437	305.983	41.3141	47.0776		2.40099	3.86186e-148	8.73712e-146	true	true	-2.83681	0	0	true	true	-0.0710157	0.252793	0.333346	false	false	true	true	hypothetical protein
UMAG_06480	117.053	629.176	98.6875	440.78	47.7938	27.6704		2.39637	8.18997e-137	1.34336e-134	true	true	-4.49141	0	0	true	true	-0.436255	1.96118e-08	8.43334e-08	false	false	true	true	hypothetical protein
UMAG_03507	133.434	698.428	290.166	801.179	59.1163	132.136		2.36095	1.73681e-150	4.06971e-148	true	true	-2.39556	0	0	true	true	0.269159	2.72468e-05	7.98543e-05	false	false	true	true	related to TNA1 - high affinity nicotinic acid plasma membrane permease
UMAG_02487	75.0186	387.555	65.9777	429.302	48.6238	64.2483		2.34146	9.13246e-146	1.93284e-143	true	true	-2.58536	0	0	true	true	0.219397	0.000660604	0.0015689	false	false	true	true	hypothetical protein
UMAG_04605	116.771	587.605	132.981	584.414	99.8653	119.111		2.30488	4.45042e-145	9.12476e-143	true	true	-2.29614	2.70645e-263	1.83851e-261	true	true	0.0646688	0.312787	0.399078	false	false	true	true	hypothetical protein
UMAG_15029	42.865	216.817	52.6077	276.881	33.2774	42.4221		2.30351	3.00625e-105	2.73945e-103	true	true	-2.34515	3.70385e-197	1.69414e-195	true	true	0.422243	9.35022e-09	4.14288e-08	false	false	true	true	related to SPC3 - signal peptidase subunit
UMAG_12304	6.25742	31.9991	16.4834	57.9116	4.66452	7.32014		2.29026	6.66955e-56	2.36535e-54	true	true	-2.10969	1.91138e-59	2.23788e-58	true	true	0.918754	8.4531e-26	1.26066e-24	false	false	true	true	hypothetical protein
UMAG_01112	21.3362	103.783	17.2673	130.395	7.62501	4.70578		2.24779	2.3011e-92	1.81898e-90	true	true	-4.42957	3.00082e-293	2.51081e-291	true	true	0.399911	6.07459e-08	2.4728e-07	false	false	true	true	related to carboxyphosphonoenolpyruvate phosphonomutase
UMAG_05898	90.6419	437.728	88.6666	438.443	62.9548	71.5304		2.24655	6.3614e-152	1.60527e-149	true	true	-2.60606	0	0	true	true	0.0746228	0.234594	0.313014	false	false	true	true	related to DFM1 - ER protein involved in ER-associated protein degradation
UMAG_11799	14.6625	70.4145	4.61354	26.0425	10.2974	9.40359		2.22097	1.33794e-57	5.07413e-56	true	true	-2.8911	1.54453e-222	8.27892e-221	true	true	-1.34894	1.82532e-51	7.25924e-50	true	false	true	true	related to SGV1 - Cyclin-dependent protein kinase
UMAG_01025	1.04524	5.103	1.25962	5.5095	0.825258	1.11147		2.20965	1.71081e-22	1.93195e-21	true	true	-2.14637	8.24011e-26	4.66849e-25	true	true	0.177595	0.243585	0.322845	false	false	true	true	hypothetical protein
UMAG_01512	23.5975	111.398	22.6879	98.2938	23.1168	20.3713		2.20875	4.66739e-103	4.08303e-101	true	true	-2.44283	1.1956e-213	5.94422e-212	true	true	-0.107864	0.215128	0.290826	false	false	true	true	related to UDP-glucose:glycoprotein glucosyltransferase precursor
UMAG_12318	0.0374127	0.677865	0.0758204	1.09332	0.108278	0.0215396		2.17879	0.000175503	0.000487798	true	true	-3.09662	1.67842e-05	3.62811e-05	true	true	0.544015	0.148093	0.211533	false	false	true	true	hypothetical protein
UMAG_04896	113.011	517.856	86.8565	468.64	78.5873	98.2596		2.1686	7.82803e-123	1.04816e-120	true	true	-2.39076	3.34883e-283	2.55293e-281	true	true	-0.070337	0.320146	0.406501	false	false	true	true	hypothetical protein
UMAG_11083	108.223	493.451	98.8971	459.707	70.5994	102.34		2.16242	1.32389e-121	1.70315e-119	true	true	-2.26248	2.08596e-221	1.1009e-219	true	true	-0.0288588	0.689864	0.756245	false	false	true	true	related to p24 protein
UMAG_02944	38.2921	174.359	32.9037	162.673	35.7033	32.3544		2.16052	1.44609e-120	1.72506e-118	true	true	-2.42205	3.05485e-269	2.20625e-267	true	true	-0.0267388	0.702074	0.76643	false	false	true	true	hypothetical protein
UMAG_06175	110.384	500.686	121.955	439.828	80.9411	101.405		2.15521	2.65359e-128	3.78483e-126	true	true	-2.29732	4.27732e-301	3.7624e-299	true	true	-0.113105	0.101607	0.152607	false	false	true	true	related to SEC63 - ER protein-translocation complex subunit
UMAG_06089	91.7986	411.563	95.8717	437.052	82.8306	84.6561		2.13561	1.55734e-111	1.59651e-109	true	true	-2.27413	3.32194e-219	1.71367e-217	true	true	0.158544	0.036359	0.0614759	false	false	true	true	hypothetical protein
UMAG_01162	29.0888	129.836	29.9568	106.771	29.5364	28.4872		2.13083	9.17063e-106	8.5955e-104	true	true	-2.18023	2.05303e-166	7.37478e-165	true	true	-0.208652	0.00177359	0.00389372	false	false	true	true	related to golgi-specific brefeldin a-resistance guanine nucleotide exchange factor 1
UMAG_10686	25.5315	112.577	30.0845	116.544	20.0577	24.5213		2.11579	1.32999e-123	1.81793e-121	true	true	-2.19194	1.35636e-233	7.75496e-232	true	true	0.12159	0.0579809	0.0929337	false	false	true	true	hypothetical protein
UMAG_00007	181.956	801.772	125.516	601.991	148.475	173.36		2.11516	3.02048e-137	5.08138e-135	true	true	-2.20343	6.89004e-290	5.56148e-288	true	true	-0.338451	6.02518e-07	2.21249e-06	false	false	true	true	related to PHS1 - essential 3-hydroxyacyl-CoA dehydratase of the ER membrane
UMAG_01232	47.3089	208.194	48.7238	303.464	39.3179	49.4853		2.11208	6.09177e-119	6.77426e-117	true	true	-2.06634	9.10972e-208	4.43275e-206	true	true	0.612216	4.78545e-21	5.56776e-20	false	false	true	true	related to LAP3 - member of the GAL regulon
UMAG_06140	65.0323	284.355	32.3751	209.076	44.7369	50.329		2.08132	1.16751e-47	3.35967e-46	true	true	-2.48866	2.87487e-238	1.70039e-236	true	true	-0.368107	1.03846e-07	4.15005e-07	false	false	true	true	related to programmed cell death protein (calcium-binding protein)
UMAG_03713	1.13412	6.08058	1.98942	1.36429	1.25883	0.719898		2.04718	1.05105e-07	4.30997e-07	true	true	-2.82671	6.81107e-12	2.22422e-11	true	true	-1.68281	3.65583e-07	1.37871e-06	true	false	true	true	hypothetical protein
UMAG_00258	28.0579	118.135	25.311	119.731	17.8277	24.1171		2.04172	3.48563e-74	1.93807e-72	true	true	-2.28306	8.8533e-195	3.9701e-193	true	true	0.0917653	0.19504	0.267949	false	false	true	true	hypothetical protein
UMAG_12332	11.9325	49.0366	7.6529	46.345	11.7937	6.1191		2.01249	8.55123e-71	4.41769e-69	true	true	-2.98681	1.53092e-184	6.36584e-183	true	true	-0.00913796	0.903643	0.928839	false	false	true	true	hypothetical protein
UMAG_11330	6.19375	80.4951	10.8875	134.335	2.69223	26.9423		3.63536	1.70309e-156	4.65582e-154	true	true	-1.57071	8.41496e-70	1.1547e-68	true	false	0.80343	1.29563e-20	1.45084e-19	false	false	true		related to O-methyltransferase
UMAG_03158	1.42946	16.6655	2.00532	57.6475	1.36393	4.19375		3.42197	2.70966e-53	9.25942e-52	true	true	-1.97018	1.92948e-35	1.39791e-34	true	false	1.83473	9.6356e-74	6.13872e-72	true	false	true		related to enoyl-CoA hydratase
UMAG_06126	0.485762	4.56388	0.276428	4.1791	0.393686	10.725		3.00265	7.58326e-21	7.90998e-20	true	true	1.22847	1.60399e-15	6.21398e-15	true	false	-0.0474915	0.802865	0.852079	false	false	true		Mig2-6
UMAG_12210	27.0437	189.272	28.8674	192.499	31.3671	58.0667		2.7705	8.70444e-146	1.90366e-143	true	true	-1.69808	4.09507e-107	8.89123e-106	true	false	0.096938	0.230091	0.308009	false	false	true		related to HUT1 - involved in UDP-galactose transport to the Golgi lumen
UMAG_01913	15.1031	101.199	9.84037	80.0051	12.0806	32.5572		2.69863	3.48412e-120	4.08202e-118	true	true	-1.62934	1.39475e-111	3.15822e-110	true	false	-0.264263	0.000133328	0.000353638	false	false	true		hypothetical protein
UMAG_10862	57.4429	352.971	78.7526	386.81	60.0657	110.048		2.58055	1.13335e-120	1.37702e-118	true	true	-1.67623	5.90193e-149	1.86604e-147	true	false	0.203511	0.00173938	0.00382501	false	false	true		probable UBC6 - E2 ubiquitin-conjugating enzyme
UMAG_11229	19.9248	156.53	1.7492	82.9208	12.2691	56.7463		2.57326	1.1811e-10	6.42022e-10	true	true	-1.45763	2.50431e-54	2.6847e-53	true	false	-0.832449	6.00567e-16	4.98851e-15	false	false	true		hypothetical protein
UMAG_10208	42.1708	286.889	4.45004	179.654	31.2424	133.181		2.54771	2.56907e-16	2.05307e-15	true	true	-1.10109	1.79327e-44	1.60412e-43	true	false	-0.596595	6.77973e-12	4.13079e-11	false	false	true		hypothetical protein
UMAG_05600	40.6089	230.913	68.2218	166.063	36.193	89.4882		2.45831	1.03589e-64	4.47135e-63	true	true	-1.36118	3.74002e-69	5.0712e-68	true	false	-0.399293	5.7713e-08	2.35993e-07	false	false	true		probable UGA2 - succinate semialdehyde dehydrogenase
UMAG_10287	576.149	3178.35	405.003	1940.49	344.79	1123.36		2.43192	1.52271e-126	2.12564e-124	true	true	-1.4947	1.60192e-91	2.94658e-90	true	false	-0.634509	1.19388e-16	1.05016e-15	false	false	true		probable calnexin (C-terminal fragment)
UMAG_06473	0.493113	2.80636	1.6752	8.66854	0.504959	0.939632		2.33523	6.97357e-14	4.79597e-13	true	true	-1.54105	1.48397e-09	4.25878e-09	true	false	1.629	3.39407e-25	4.86286e-24	true	false	true		related to Cytochrome P450
UMAG_05541	6.95945	34.7879	4.63603	13.7781	5.96614	10.167		2.29301	2.47302e-73	1.35213e-71	true	true	-1.76613	2.24731e-82	3.75154e-81	true	false	-1.24852	2.19944e-39	5.84321e-38	true	false	true		hypothetical protein
UMAG_11276	263.262	1215.27	319.225	1499.98	260.853	335.738		2.17511	1.13138e-94	9.27876e-93	true	true	-1.84966	2.74096e-169	1.01653e-167	true	false	0.373792	9.93736e-07	3.54782e-06	false	false	true		hypothetical protein
UMAG_02378	34.6385	155.675	41.1184	176.307	38.748	54.488		2.1394	5.47604e-97	4.66601e-95	true	true	-1.50768	1.46837e-73	2.10323e-72	true	false	0.25079	6.40421e-05	0.000178675	false	false	true		related to Protein transport protein Sec24C
UMAG_03372	17.8723	87.0303	2.76608	25.23	7.25629	25.1147		2.11355	1.9171e-12	1.18998e-11	true	true	-1.77832	6.70666e-52	6.86782e-51	true	false	-1.69471	1.43458e-70	8.71638e-69	true	false	true		hypothetical protein (isoform B)
UMAG_01628	24.7426	110.53	31.8218	128.69	24.1083	40.1643		2.11348	6.10121e-63	2.53355e-61	true	true	-1.45276	6.79098e-58	7.72686e-57	true	false	0.288752	0.00117471	0.00267933	false	false	true		related to BET1 - Type II membrane protein required for vesicular transport between ER and Golgi
UMAG_10772	95.3349	446.732	108.556	483.229	139.756	139.23		2.0925	1.91424e-14	1.36515e-13	true	true	-1.67636	1.28374e-113	2.96557e-112	true	false	0.183961	0.0432526	0.071745	false	false	true		hypothetical protein
UMAG_03067	1.1274	5.01096	1.45331	5.68272	0.893338	1.27961		2.08812	6.31806e-20	6.26175e-19	true	true	-1.93959	6.92858e-23	3.56082e-22	true	false	0.242015	0.104337	0.156173	false	false	true		related to CDC33 - translation initiation factor eIF4E
UMAG_01815	55.6693	258.817	9.19488	87.1596	25.9167	78.1514		2.08144	1.27535e-14	9.19511e-14	true	true	-1.7204	2.83104e-130	7.76951e-129	true	false	-1.47941	1.19663e-58	5.64914e-57	true	false	true		related to carbonyl reductase
UMAG_05982	5.79678	24.1204	4.72709	11.6206	2.87698	8.02983		2.02474	1.02516e-43	2.61714e-42	true	true	-1.57511	9.52737e-47	8.84537e-46	true	false	-0.959725	5.17303e-18	4.92676e-17	false	false	true		hypothetical protein
UMAG_00055	31.3366	129.706	28.3611	157.275	29.8717	40.3603		2.02453	5.55256e-93	4.49757e-91	true	true	-1.67776	1.06618e-127	2.84632e-126	true	false	0.348398	3.92054e-08	1.62733e-07	false	false	true		hypothetical protein
UMAG_10908	26.1617	107.902	25.4725	109.726	22.2875	29.7407		2.01868	1.36129e-103	1.20695e-101	true	true	-1.85247	1.81696e-153	5.96466e-152	true	false	0.0963228	0.118756	0.174257	false	false	true		probable OPT1 - High-affinity glutathione transporter
UMAG_04461	19.4847	80.3818	21.422	87.781	20.0684	25.2784		2.01842	3.93254e-105	3.53444e-103	true	true	-1.66281	6.62213e-126	1.74748e-124	true	false	0.197663	0.00692607	0.0136353	false	false	true		probable PMR1 - secretory pathway Ca -transporting P-type ATPase
UMAG_11654	19.0317	78.9	37.3903	167.102	13.6053	21.3458		1.99929	3.64582e-43	9.12985e-42	true	false	-1.87503	2.88656e-54	3.08485e-53	true	false	1.13951	7.09941e-34	1.50278e-32	true	false	true		hypothetical protein
UMAG_06405	76.5183	312.538	45.5188	300.181	54.3314	104.512		1.99606	3.52139e-64	1.49057e-62	true	false	-1.5742	5.21956e-115	1.21395e-113	true	false	0.0146037	0.835874	0.878023	false	false	true		related to AMME syndrome candidate gene 1 protein
UMAG_01965	9.42997	38.0229	12.8566	76.7535	7.07791	15.5544		1.9766	8.95673e-69	4.25834e-67	true	false	-1.28308	4.85895e-51	4.84553e-50	true	false	1.07761	3.55199e-49	1.28067e-47	true	false	true		related to ferroportin 1
UMAG_02080	18.0482	73.9352	2.86016	21.7436	7.38953	15.8622		1.97466	6.62422e-32	1.14674e-30	true	false	-2.20628	9.83138e-75	1.43517e-73	true	true	-1.66156	3.45421e-42	1.02563e-40	true	false	true		hypothetical protein
UMAG_11317	48.8622	194.836	36.2166	219.729	30.3164	35.7412		1.96837	7.41549e-85	5.34649e-83	true	false	-2.43848	1.32634e-222	7.16538e-221	true	true	0.244806	0.000506176	0.0012187	false	false	true		related to RER2 - cis-prenyltransferase
UMAG_11610	115.232	454.407	225.98	919.073	85.6368	145.677		1.95492	1.23094e-107	1.2054e-105	true	false	-1.63594	5.72532e-150	1.82704e-148	true	false	1.08272	2.94892e-63	1.56055e-61	true	false	true		hypothetical protein
UMAG_03355	86.4147	341.487	77.803	338.859	71.054	130.376		1.95309	5.34956e-86	3.89983e-84	true	false	-1.38326	1.69968e-88	3.02897e-87	true	false	0.0616388	0.371265	0.458888	false	false	true		related to ERV25 - component of the COPII-coated vesicles
UMAG_03749	1.78434	7.67412	1.93465	9.17415	2.1502	2.20542		1.94062	6.83386e-13	4.37861e-12	true	false	-1.74899	1.33867e-13	4.71005e-13	true	false	0.320203	0.0664067	0.104826	false	false	true		hypothetical protein
UMAG_12175	6.37727	25.0753	7.37553	20.6778	4.74032	7.85907		1.93929	1.56995e-49	4.8133e-48	true	false	-1.66718	6.99445e-52	7.15185e-51	true	false	-0.204201	0.0318059	0.054451	false	false	true		hypothetical protein
UMAG_06186	74.3675	321.889	125.515	226.35	57.2443	98.286		1.93735	9.90291e-10	5.01335e-09	true	false	-1.70213	1.15995e-73	1.66843e-72	true	false	-0.430227	2.12265e-07	8.18861e-07	false	false	true		related to oxidoreductase
UMAG_01540	63.2755	243.924	60.1277	261.443	86.8368	118.293		1.9186	3.18258e-82	2.10918e-80	true	false	-1.03922	7.88849e-52	8.04204e-51	true	false	0.171868	0.0114802	0.0216973	false	false	true		related to FMO1 - flavin-containing monooxygenase
UMAG_10823	79.7074	308.77	84.8682	398.21	71.5382	72.931		1.91078	6.81238e-45	1.80226e-43	true	false	-2.07415	3.91333e-140	1.18279e-138	true	true	0.436055	2.08755e-07	8.06745e-07	false	false	true		hypothetical protein
UMAG_15013	62.3759	238.595	35.8375	151.593	40.6399	48.3407		1.9075	9.13148e-81	5.76074e-79	true	false	-2.29655	2.44484e-259	1.64451e-257	true	true	-0.577362	3.49542e-16	2.96726e-15	false	false	true		related to COP9 signalosome complex subunit 1
UMAG_02137	8.01633	30.8247	13.3236	26.7201	2.86966	3.50096		1.90624	4.83316e-50	1.51002e-48	true	false	-3.11212	9.07994e-129	2.45266e-127	true	true	-0.132893	0.172614	0.241513	false	false	true		effector family protein Eff1-7
UMAG_00167	14.8753	56.3496	27.8882	73.6446	6.2316	2.8995		1.89568	2.39465e-78	1.4283e-76	true	false	-4.26346	0	0	true	true	0.454491	5.05081e-10	2.55736e-09	false	false	true		hypothetical protein
UMAG_03659	237.556	902.67	136.376	646.46	135.521	116.635		1.89038	7.33158e-53	2.44175e-51	true	false	-2.94171	6.54429e-306	6.06762e-304	true	true	-0.405589	2.53682e-07	9.72347e-07	false	false	true		hypothetical protein
UMAG_06071	31.221	117.901	26.7709	105.144	36.1987	29.2263		1.88776	1.05533e-77	6.23784e-76	true	false	-2.00452	1.01919e-141	3.0941e-140	true	true	-0.0911377	0.214602	0.290297	false	false	true		related to Para-nitrobenzyl esterase
UMAG_01637	76.6989	286.902	59.7428	322.882	71.2009	131.979		1.87797	1.92684e-86	1.42045e-84	true	false	-1.11534	3.78337e-53	3.94494e-52	true	false	0.241115	0.00104181	0.0024004	false	false	true		putative YKT6 - SNARE protein for Endoplasmic Reticulum-Golgi transport (isoform A)
UMAG_10035	128.438	479.48	168.09	663.492	157.647	184.756		1.8695	8.16797e-67	3.74756e-65	true	false	-1.37041	7.19793e-80	1.15386e-78	true	false	0.535771	1.5489e-09	7.51765e-09	false	false	true		probable protein transport protein sec61 beta subunit
UMAG_05983	5.65387	21.1785	3.95597	9.97	2.99449	7.33133		1.86919	6.84003e-31	1.13041e-29	true	false	-1.51703	4.59417e-28	2.76982e-27	true	false	-0.985378	8.52187e-13	5.60888e-12	false	false	true		hypothetical protein
UMAG_01796	0.26044	1.23837	0.254927	1.16527	0.257969	0.408985		1.86604	2.51031e-05	7.90315e-05	true	false	-1.47622	0.000353214	0.000670931	true	false	-0.00774345	0.98011	0.98597	false	false	true		effector family protein Eff1-1
UMAG_05230	105.993	390.992	101.862	274.466	62.8523	64.4039		1.85751	3.09088e-83	2.15737e-81	true	false	-2.59503	0	0	true	true	-0.435434	8.1614e-11	4.49288e-10	false	false	true		salicylate hydroxylase
UMAG_03718	323.166	1189.84	382.373	1224.69	231.677	251.112		1.85708	1.11824e-105	1.03335e-103	true	false	-2.23746	1.79999e-253	1.18748e-251	true	true	0.113936	0.0870231	0.133142	false	false	true		related to surfeit locus protein 4
UMAG_10649	104.788	386.285	94.2616	435.012	95.8521	172.099		1.8568	7.26871e-89	5.48161e-87	true	false	-1.16183	1.43928e-76	2.14672e-75	true	false	0.242674	0.000269996	0.000679861	false	false	true		hypothetical protein
UMAG_06317	26.5025	97.8959	13.642	64.539	16.5985	19.5773		1.84678	3.27667e-44	8.46388e-43	true	false	-2.31417	2.46568e-184	1.0191e-182	true	true	-0.524556	2.1434e-10	1.13702e-09	false	false	true		related to INP52 - phosphatidylinositol phosphate phosphatase
UMAG_01374	0.143695	0.858827	0.195077	0.520659	0.112881	0.082224		1.84612	0.000297169	0.000798412	true	false	-2.78035	1.97718e-06	4.58912e-06	true	true	-0.49449	0.177006	0.246344	false	false	true		membrane protein involved in tumour formation
UMAG_10473	160.983	589.599	88.7313	417.142	96.1993	76.3417		1.82929	1.07775e-35	2.09826e-34	true	false	-2.93696	8.73316e-235	5.03514e-233	true	true	-0.423001	1.38871e-07	5.4567e-07	false	false	true		hypothetical protein
UMAG_03838	349.727	1256.82	248.751	947.376	223.153	411.913		1.81951	4.01181e-81	2.58054e-79	true	false	-1.603	1.81486e-116	4.32352e-115	true	false	-0.331194	3.86799e-05	0.000111177	false	false	true		probable arsenite translocating ATPase (ASNA1)
UMAG_04005	48.3061	174.781	24.7629	139.224	25.9649	18.765		1.81907	7.91771e-48	2.30881e-46	true	false	-3.20548	1.06424e-290	8.69254e-289	true	true	-0.253396	0.00103335	0.00238176	false	false	true		hypothetical protein
UMAG_00757	32.2156	115.159	31.5426	102.096	25.8606	26.8105		1.81329	3.75991e-81	2.44245e-79	true	false	-2.09548	8.24687e-171	3.0751e-169	true	true	-0.10102	0.178321	0.247912	false	false	true		hypothetical protein
UMAG_11624	60.8881	217.614	68.6674	311.915	75.2159	89.2424		1.80349	1.64388e-52	5.41986e-51	true	false	-1.28101	2.40889e-67	3.19679e-66	true	false	0.585604	5.65836e-11	3.1681e-10	false	false	true		related to SSS1 - ER protein-translocase complex subunit
UMAG_02742	11.5683	40.7981	19.1763	42.1377	9.36534	16.7762		1.79312	8.60267e-62	3.46271e-60	true	false	-1.27681	5.04189e-44	4.44633e-43	true	false	0.116833	0.149645	0.213426	false	false	true		related to CYS4 - Cystathionine beta-synthase
UMAG_00670	30.0581	105.8	25.7415	96.8038	24.9746	26.08		1.78931	4.81099e-73	2.56625e-71	true	false	-2.01358	9.39173e-202	4.41347e-200	true	true	-0.0553285	0.419254	0.507217	false	false	true		hypothetical protein
UMAG_05901	22.3738	79.202	21.0773	114.419	28.1122	38.915		1.78332	1.77267e-43	4.47325e-42	true	false	-1.02104	7.51205e-33	5.11311e-32	true	false	0.597847	3.64643e-13	2.46679e-12	false	false	true		related to BOS1 - vesicle specific SNAP receptor
UMAG_04198	191.448	670.713	160.253	601.383	120.007	187.421		1.78045	1.17244e-62	4.80773e-61	true	false	-1.83237	7.56062e-139	2.22633e-137	true	false	-0.0832454	0.269299	0.35162	false	false	true		related to OST3 - oligosaccharyltransferase gamma subunit
UMAG_05769	102.057	355.31	95.7135	371.226	86.4212	109.918		1.77745	5.10716e-102	4.40895e-100	true	false	-1.68659	3.45797e-125	8.95288e-124	true	false	0.135101	0.0227913	0.0405741	false	false	true		related to Dolichyl-diphosphooligosaccharide--protein glycosyltransferase 67 kDa subunit precursor
UMAG_02560	123.651	431.285	128.451	632.374	102.978	158.586		1.77574	4.00958e-73	2.1563e-71	true	false	-1.43718	1.42664e-78	2.21453e-77	true	false	0.619646	3.76747e-14	2.74996e-13	false	false	true		related to EMP24 protein precursor
UMAG_12303	7.55946	26.3839	12.0889	44.6925	6.03497	7.21714		1.76445	6.70479e-42	1.61729e-40	true	false	-1.8528	5.1893e-57	5.85588e-56	true	false	0.823784	2.82432e-23	3.62685e-22	false	false	true		hypothetical protein
UMAG_02178	30.3223	105.489	6.35537	41.2271	11.6943	50.0771		1.75207	1.97868e-28	3.00511e-27	true	false	-1.06654	4.04741e-25	2.24489e-24	true	false	-1.26989	9.50619e-47	3.13465e-45	true	false	true		related to aspartic protease
UMAG_04720	46.983	160.872	45.042	179.868	46.7197	48.9156		1.7473	6.48168e-67	3.01605e-65	true	false	-1.71108	9.82023e-126	2.57162e-124	true	false	0.232239	0.00247238	0.00527602	false	false	true		hypothetical protein
UMAG_10195	207.649	706.429	246.343	740.362	199.319	192.025		1.74134	4.65771e-74	2.568e-72	true	false	-1.87334	3.01662e-177	1.15626e-175	true	false	0.138358	0.099462	0.149743	false	false	true		probable endoplasmic reticulum insertion protein SEC61
UMAG_02546	135.377	458.499	134.4	498.375	88.4956	101.407		1.73682	1.28224e-89	9.78229e-88	true	false	-2.17015	2.41852e-240	1.45557e-238	true	true	0.192327	0.00183287	0.00401311	false	false	true		related to translocation protein sec62
UMAG_03010	86.639	292.967	78.1004	268.984	67.501	104.086		1.73437	4.11524e-81	2.62137e-79	true	false	-1.48737	2.07578e-112	4.74732e-111	true	false	-0.0501247	0.43355	0.521819	false	false	true		hypothetical protein
UMAG_00027	193.271	655.955	145.952	471.387	76.6804	3998.2		1.73265	2.39989e-48	7.12475e-47	true	false	2.59943	1.3962e-157	4.69576e-156	true	true	-0.398615	0.000125628	0.000335109	false	false	true		hypothetical protein
UMAG_02028	6.04734	20.4658	9.78571	46.9794	5.78289	7.25873		1.72751	1.25935e-45	3.40024e-44	true	false	-1.48601	1.99056e-51	2.01137e-50	true	false	1.25934	8.71395e-57	3.99867e-55	true	false	true		related to acyl-coenzyme A oxidase 1
UMAG_03517	47.6847	161.153	36.6838	184.787	40.3309	41.1312		1.72642	2.17773e-56	7.80771e-55	true	false	-1.96175	2.43268e-137	7.01285e-136	true	false	0.267843	0.000111465	0.000298909	false	false	true		hypothetical protein
UMAG_12166	49.2577	167.724	98.145	174.163	28.8153	23.538		1.7231	2.27464e-34	4.30085e-33	true	false	-2.82033	4.68451e-194	2.08704e-192	true	true	0.126444	0.159122	0.225034	false	false	true		related to SPC1 - signal peptidase 10.8 kDa subunit
UMAG_11782	200.142	664.876	250.923	426.166	0.712018	0.449463		1.70934	2.30554e-83	1.62652e-81	true	false	-10.3124	0	0	true	true	-0.565455	1.17318e-15	9.59904e-15	false	false	true		hypothetical protein
UMAG_01813	158.119	519.637	193.843	513.412	122.317	106.419		1.6925	1.24127e-70	6.36249e-69	true	false	-2.28053	1.18399e-237	6.94304e-236	true	true	0.0549665	0.373551	0.461107	false	false	true		related to putative acetyl-coenzyme A transporter
UMAG_10468	53.249	175.113	57.1933	285.712	51.2537	81.4436		1.6924	3.46637e-63	1.44859e-61	true	false	-1.09967	2.53385e-46	2.33353e-45	true	false	0.77274	5.16313e-24	6.9003e-23	false	false	true		hypothetical protein
UMAG_01874	26.6955	87.1007	32.8004	91.9013	22.6776	20.6343		1.68129	1.67334e-70	8.51068e-69	true	false	-2.06982	1.1929e-134	3.38201e-133	true	true	0.14818	0.0507951	0.0827296	false	false	true		hypothetical protein
UMAG_02005	28.008	91.1885	37.3004	131.25	29.9851	32.7227		1.6767	7.97615e-67	3.68532e-65	true	false	-1.47267	2.60176e-92	4.86394e-91	true	false	0.593918	1.2107e-18	1.20009e-17	false	false	true		hypothetical protein
UMAG_01018	465.069	1512.35	569.144	1288.12	210.979	292.419		1.67381	1.25505e-55	4.42708e-54	true	false	-2.36294	2.37662e-240	1.44301e-238	true	true	-0.157196	0.0282492	0.0489882	false	false	true		probable cyclophilin b
UMAG_03001	36.1112	116.783	31.4659	110.718	26.3008	24.9363		1.66854	6.99113e-66	3.09924e-64	true	false	-2.22007	1.25624e-178	4.9821e-177	true	true	-0.00492567	0.950882	0.965448	false	false	true		hypothetical protein
UMAG_04463	112.997	363.896	116.793	394.808	78.7462	84.7127		1.66305	3.38065e-64	1.44029e-62	true	false	-2.09633	1.11989e-221	5.95624e-220	true	true	0.189111	0.0033617	0.00700078	false	false	true		related to vesicular integral-membrane protein VIP36
UMAG_04383	133.972	431.107	145.937	541.637	104.918	143.452		1.65932	6.186e-60	2.43032e-58	true	false	-1.57996	3.36143e-81	5.51741e-80	true	false	0.399217	1.25674e-06	4.42896e-06	false	false	true		related to ERP2 - p24 protein involved in membrane trafficking
UMAG_11348	29.8828	96.9652	15.8203	64.4281	20.0487	38.4801		1.65868	5.11347e-31	8.55854e-30	true	false	-1.32775	3.49779e-73	4.9789e-72	true	false	-0.513609	2.73243e-12	1.73239e-11	false	false	true		hypothetical protein
UMAG_06296	76.2312	242.439	45.1673	198.695	51.8726	49.2212		1.64558	8.40237e-77	4.92214e-75	true	false	-2.29337	9.89678e-279	7.46174e-277	true	true	-0.213003	0.00222954	0.00481257	false	false	true		probable TFB2 - TFIIH subunit (transcription/repair factor)
UMAG_05911	16.086	50.8976	13.2196	39.2261	14.6619	14.739		1.63637	3.63308e-53	1.22869e-51	true	false	-1.78204	1.08796e-127	2.8932e-126	true	false	-0.30178	1.89361e-05	5.73943e-05	false	false	true		hypothetical protein
UMAG_02833	142.039	448.558	155.412	324.161	90.3237	104.776		1.63527	7.04306e-72	3.69676e-70	true	false	-2.09084	9.59672e-178	3.69905e-176	true	true	-0.392611	1.23451e-08	5.41499e-08	false	false	true		related to SEC66 - ER protein-translocation complex chain
UMAG_00768	103.231	326.309	103.302	329.883	116.297	126.901		1.63461	2.95779e-53	1.0055e-51	true	false	-1.357	4.21367e-67	5.57032e-66	true	false	0.0863953	0.317834	0.404191	false	false	true		probable coatomer gamma-2 subunit
UMAG_02888	63.6792	238.018	1.86465	60.3263	14.7997	55.861		1.63456	5.2793e-05	0.000158961	true	false	-2.07964	1.42684e-89	2.55602e-88	true	true	-1.87477	4.36886e-63	2.29347e-61	true	false	true		related to ADH6 - NADPH-dependent alcohol dehydrogenase
UMAG_11027	97.0568	303.942	88.9693	361.416	91.9234	107.266		1.62156	5.26611e-50	1.62976e-48	true	false	-1.49636	9.26854e-95	1.75183e-93	true	false	0.320613	1.24609e-05	3.87162e-05	false	false	true		probable SEC22 - synaptobrevin (V-SNARE)
UMAG_03284	590.964	1846.32	731.745	2983.75	855.803	8752.44		1.61838	1.46262e-59	5.67825e-58	true	false	2.24331	9.4364e-226	5.26367e-224	true	true	0.75535	5.19798e-15	4.06545e-14	false	false	true		hypothetical protein
UMAG_03172	1.32987	4.27746	1.87811	7.44553	1.16069	1.29525		1.61676	1.97579e-11	1.13812e-10	true	false	-1.69813	4.72063e-16	1.86032e-15	true	false	0.837683	1.12847e-08	4.97651e-08	false	false	true		zinc-finger transcription factor
UMAG_10939	15.3511	47.9384	10.5609	45.7837	6.29135	12.7775		1.61459	1.23338e-28	1.8819e-27	true	false	-1.89056	3.1978e-56	3.58499e-55	true	false	0.00842872	0.935168	0.953328	false	false	true		hypothetical protein
UMAG_01016	40.3062	125.518	40.2641	144.647	40.2051	37.4757		1.61092	3.1333e-58	1.2022e-56	true	false	-1.73783	8.38418e-119	2.0692e-117	true	false	0.275251	0.000305059	0.000762298	false	false	true		hypothetical protein
UMAG_10535	33.3356	103.23	29.427	81.3364	32.708	22.7325		1.60506	4.88337e-46	1.33499e-44	true	false	-2.17387	1.56492e-134	4.41849e-133	true	true	-0.269668	0.00120905	0.00274526	false	false	true		related to cell cycle control protein cwf15
UMAG_00114	30.6585	94.7582	30.4644	119.207	30.6876	28.3426		1.60223	1.58456e-57	5.94073e-56	true	false	-1.73412	1.45506e-110	3.25186e-109	true	false	0.400486	8.53669e-09	3.80039e-08	false	false	true		related to SPT3 - general transcriptional adaptor or co-activator
UMAG_03475	0.0915041	0.436725	0.0794046	0.302685	0.126758	0.152281		1.60145	0.00246577	0.00562123	true	false	-1.30187	0.0153184	0.0237997	true	false	-0.304493	0.430431	0.518731	false	false	true		probable PHO89 - Na /phosphate co-transporter
UMAG_05994	64.7976	198.724	55.6423	145.229	58.6398	30.5154		1.59227	4.04166e-55	1.41804e-53	true	false	-2.69312	6.77216e-252	4.42512e-250	true	true	-0.377025	2.73111e-08	1.15325e-07	false	false	true		related to TRM82 - subunit of a tRNA methyltransferase complex
UMAG_10856	30.4509	91.3924	32.0405	107.76	28.7769	44.994		1.56084	1.52832e-60	6.04056e-59	true	false	-1.01733	3.20125e-42	2.72166e-41	true	false	0.308963	5.10126e-06	1.6654e-05	false	false	true		related to YHC3 - protein involved in vacuolar arginine transport
UMAG_04238	50.2011	147.762	40.153	187.463	47.3154	68.1667		1.5338	1.0644e-62	4.39216e-61	true	false	-1.1115	1.98713e-62	2.46095e-61	true	false	0.413428	7.59457e-11	4.19845e-10	false	false	true		related to YIF1 - protein required for the fusion of COPII transport vesicles with the Golgi
UMAG_03580	68.6501	217.646	7.03212	67.2575	25.6887	85.5032		1.52948	6.91751e-07	2.60988e-06	true	false	-1.33982	7.74086e-50	7.59801e-49	true	false	-1.6026	1.97945e-68	1.17019e-66	true	false	true		related to annexin XIV
UMAG_04528	64.4382	209.449	6.85899	114.061	33.8724	81.2947		1.52076	1.63878e-05	5.30178e-05	true	false	-1.3581	4.81469e-53	5.01269e-52	true	false	-0.792447	1.57641e-14	1.18357e-13	false	false	true		hypothetical protein
UMAG_00970	11.2868	33.039	9.25594	19.2228	5.19863	9.13274		1.52007	2.10231e-39	4.61313e-38	true	false	-1.84408	2.12287e-80	3.43515e-79	true	false	-0.703048	6.53827e-17	5.8057e-16	false	false	true		hypothetical protein
UMAG_10445	19.4181	56.7404	22.0628	100.91	18.4383	19.2861		1.51708	2.91891e-45	7.81674e-44	true	false	-1.5469	1.25204e-64	1.61775e-63	true	false	0.897402	3.91389e-38	9.80264e-37	false	false	true		hypothetical protein
UMAG_02838	59.3089	172.149	50.4872	133.705	35.2364	29.3676		1.51098	8.79844e-51	2.80226e-49	true	false	-2.53759	5.94213e-176	2.26494e-174	true	true	-0.289186	0.000140801	0.000371656	false	false	true		hypothetical protein
UMAG_00084	9.09973	26.2999	11.8079	49.1128	10.4352	9.25781		1.50434	5.30537e-39	1.16029e-37	true	false	-1.49963	5.00486e-62	6.12092e-61	true	false	0.962667	4.86666e-32	9.61899e-31	false	false	true		hypothetical protein
UMAG_01750	0.35025	1.22127	0.244359	0.793065	0.329338	0.506336		1.50277	0.000908291	0.00224456	true	false	-1.16968	0.00382107	0.006462	true	false	-0.441016	0.188285	0.259947	false	false	true		hypothetical protein
UMAG_12294	33.6555	96.8883	16.1866	69.2041	19.2633	26.439		1.5017	1.91249e-47	5.45559e-46	true	false	-1.86461	1.28538e-100	2.64836e-99	true	false	-0.410044	1.60229e-08	6.94466e-08	false	false	true		related to SCS3 - protein required for inositol prototrophy
UMAG_15037	30.2075	86.5064	23.8475	99.7216	19.7156	29.2268		1.49553	3.36559e-52	1.10408e-50	true	false	-1.55896	6.62168e-102	1.38934e-100	true	false	0.27643	6.5055e-05	0.00018127	false	false	true		hypothetical protein
UMAG_11147	0.438428	1.33269	0.727342	1.61922	0.375591	0.225235		1.49455	2.54903e-07	1.00085e-06	true	false	-2.44717	5.13994e-15	1.94084e-14	true	true	0.333732	0.093273	0.141483	false	false	true		hypothetical protein
UMAG_10692	42.4769	123.084	15.2741	44.4718	15.0175	5.48071		1.47641	3.11337e-16	2.46999e-15	true	false	-4.4289	1.29964e-136	3.71534e-135	true	true	-1.36813	8.52397e-31	1.61194e-29	true	false	true		hypothetical protein
UMAG_00654	49.3607	139.779	47.6434	179.518	46.3992	59.3227		1.47209	5.06456e-37	1.02557e-35	true	false	-1.22952	5.35537e-39	4.19443e-38	true	false	0.430358	3.0288e-07	1.14884e-06	false	false	true		probable ARL1 - ADP-ribosylation factor
UMAG_02989	35.4906	99.6382	32.4753	135.33	36.3157	37.0838		1.46326	3.96088e-49	1.20871e-47	true	false	-1.42014	6.33963e-77	9.51776e-76	true	false	0.511108	2.7145e-12	1.72268e-11	false	false	true		related to IME4 - positive transcription factor for IME2
UMAG_00039	30.162	84.889	7.45871	52.4019	13.9837	25.6379		1.45765	6.05604e-23	6.97082e-22	true	false	-1.71589	8.65062e-78	1.32187e-76	true	false	-0.617246	1.11216e-12	7.24007e-12	false	false	true		hypothetical protein
UMAG_05526	32.7273	91.6341	30.8765	126.58	31.3328	44.7647		1.45458	7.27273e-39	1.58526e-37	true	false	-1.02727	3.37069e-40	2.72395e-39	true	false	0.533695	1.09763e-09	5.39931e-09	false	false	true		hypothetical protein
UMAG_03256	25.7624	72.0399	21.3869	85.7242	21.114	28.4906		1.45422	3.23955e-40	7.3801e-39	true	false	-1.33056	7.0887e-55	7.68335e-54	true	false	0.321213	0.000102148	0.000274937	false	false	true		hypothetical protein
UMAG_00510	58.5818	163.185	63.4029	180.554	41.3559	38.5822		1.45294	4.38792e-50	1.37747e-48	true	false	-2.07316	1.23708e-158	4.18107e-157	true	true	0.217517	0.00363376	0.00753388	false	false	true		probable MSP1 - intra-mitochondrial sorting protein
UMAG_03229	81.429	225.57	75.4236	317.059	71.5468	88.6419		1.44729	3.66409e-50	1.15577e-48	true	false	-1.34209	3.90725e-84	6.70192e-83	true	false	0.56056	1.8786e-16	1.62202e-15	false	false	true		hypothetical protein
UMAG_11183	17.7532	49.4706	7.77435	5.8739	5.84184	3.76046		1.44128	3.33062e-25	4.19428e-24	true	false	-3.68025	4.43811e-116	1.05e-114	true	true	-2.89959	1.5398e-88	1.40335e-86	true	true	true		hypothetical protein
UMAG_02203	13.8263	41.8998	0.583981	4.75037	3.94328	4.12447		1.43176	4.42854e-05	0.000134892	true	false	-3.31857	7.21437e-169	2.66117e-167	true	true	-3.00815	2.64822e-132	5.79253e-130	true	true	true		related to Na /H -exchanging protein
UMAG_12291	24.9431	68.0495	26.2358	83.8595	24.4459	24.2808		1.42599	2.0967e-53	7.20231e-52	true	false	-1.48071	3.57737e-83	6.03055e-82	true	false	0.370703	8.45377e-08	3.40747e-07	false	false	true		hypothetical protein
UMAG_02117	2.07613	5.93885	1.65191	3.07761	2.32233	12.4387		1.41646	9.64733e-09	4.49866e-08	true	false	1.06292	2.68849e-15	1.02876e-14	true	false	-0.83964	3.84843e-06	1.27671e-05	false	false	true		hypothetical protein
UMAG_05848	838.105	2267.72	891.047	1469.17	492.495	144.936		1.41375	4.15127e-52	1.35505e-50	true	false	-3.9574	0	0	true	true	-0.548738	7.78576e-14	5.54124e-13	false	false	true		related to galactoside O-acetyltransferase
UMAG_03544	67.8238	180.763	45.6904	152.371	39.8229	37.1718		1.3925	6.66907e-49	2.0164e-47	true	false	-2.27472	2.46938e-238	1.47325e-236	true	true	-0.172485	0.0147087	0.0272343	false	false	true		related to SEC14 - phosphatidylinositol/phosphatidylcholine transfer protein
UMAG_11926	37.9191	101.154	23.865	34.1591	34.8207	46.2336		1.3896	7.42069e-37	1.48437e-35	true	false	-1.12345	3.49197e-38	2.67991e-37	true	false	-1.47881	1.45328e-64	8.01383e-63	true	false	true		hypothetical protein
UMAG_10337	109.27	290.545	50.4507	267.794	60.7391	115.929		1.38835	4.12664e-45	1.10061e-43	true	false	-1.31954	1.53384e-77	2.32824e-76	true	false	-0.0444525	0.542676	0.625732	false	false	true		probable ubiquitin-conjugating enzyme e2-23 kda
UMAG_10012	107.497	286.753	22.4405	43.0268	30.5873	22.3528		1.38634	2.36685e-26	3.23519e-25	true	false	-3.65184	1.14101e-229	6.46983e-228	true	true	-2.6289	1.08178e-150	2.83946e-148	true	true	true		hypothetical protein
UMAG_00037	55.9664	164.385	10.0906	86.7478	24.7419	58.9119		1.38385	0.000108159	0.000312474	true	false	-1.47299	5.40922e-62	6.60368e-61	true	false	-0.840639	4.00067e-20	4.3754e-19	false	false	true		hypothetical protein
UMAG_02945	32.0084	83.8225	36.5401	97.2796	35.1268	29.7717		1.36591	5.05416e-46	1.37595e-44	true	false	-1.48811	3.0522e-97	5.8332e-96	true	false	0.284106	0.000241454	0.000613403	false	false	true		hypothetical protein
UMAG_06489	100.078	261.693	90.8341	272.143	71.7196	69.2153		1.36454	1.73156e-50	5.48828e-49	true	false	-1.9121	2.86201e-168	1.05007e-166	true	false	0.128562	0.0659231	0.104163	false	false	true		hypothetical protein
UMAG_11187	14.9187	39.3587	5.24139	11.7212	5.32155	6.2526		1.35921	1.49663e-21	1.62036e-20	true	false	-2.62524	8.75194e-75	1.28306e-73	true	true	-1.62836	1.00074e-35	2.30417e-34	true	false	true		related to ROT1 - molecular chaperone in the endoplasmic reticulum
UMAG_02245	157.943	411.496	141.543	435.118	165.193	202.868		1.35748	1.52523e-42	3.74794e-41	true	false	-1.01478	2.5446e-35	1.83774e-34	true	false	0.152485	0.0123381	0.0231785	false	false	true		probable SEC13 - protein transport protein
UMAG_02528	34.8504	90.7284	28.7718	90.7929	34.8762	42.1729		1.35573	1.02661e-37	2.11812e-36	true	false	-1.10007	3.27616e-56	3.66684e-55	true	false	0.0731054	0.31546	0.401822	false	false	true		related to PEX5 - peroxisomal targeting signal receptor
UMAG_01244	44.8752	116.711	43.6112	128.927	32.3619	35.3233		1.35453	2.91736e-34	5.45322e-33	true	false	-1.71702	7.45409e-116	1.75747e-114	true	false	0.213944	0.00544018	0.0109103	false	false	true		hypothetical protein
UMAG_01055	148.473	385.507	73.3907	278.303	108.651	121.062		1.35	3.18861e-34	5.92647e-33	true	false	-1.66489	5.11998e-120	1.28205e-118	true	false	-0.395456	3.91249e-10	2.01363e-09	false	false	true		hypothetical protein
UMAG_11494	123.033	319.086	58.7973	163.228	81.3652	114.664		1.34835	2.78374e-34	5.21832e-33	true	false	-1.47092	6.94978e-107	1.50418e-105	true	false	-0.888601	3.87261e-38	9.73642e-37	false	false	true		related to SHP1 - potential regulatory subunit for Glc7p
UMAG_00133	5.81636	16.1209	0.328178	2.3065	1.39445	1.21834		1.34004	2.98781e-05	9.31702e-05	true	false	-3.67831	1.58975e-133	4.45194e-132	true	true	-2.66258	7.55374e-93	7.39816e-91	true	true	true		related to acetylhydrolase
UMAG_11773	7.45608	19.4431	2.55039	23.6611	14.4886	4.62728		1.33373	3.46037e-17	2.92194e-16	true	false	-2.0525	2.22188e-57	2.51556e-56	true	true	0.352006	0.000478036	0.00115581	false	false	true		hypothetical protein
UMAG_00493	34.5825	88.3008	31.3885	105.888	40.9275	41.2356		1.33075	9.55098e-39	2.07497e-37	true	false	-1.09306	1.35043e-52	1.39748e-51	true	false	0.332582	1.63279e-06	5.68401e-06	false	false	true		hypothetical protein
UMAG_10950	0.0653278	0.585708	0.131011	0.369607	0	0.031212		1.32903	0.0258987	0.0475838	true	false	-2.20079	0.00414417	0.00696721	true	true	-0.25761	0.538161	0.622131	false	false	true		hypothetical protein
UMAG_02877	0.247607	0.737562	0.35035	0.95465	0.102482	0.131434		1.32691	0.0050185	0.0107885	true	false	-2.16377	2.22658e-05	4.75905e-05	true	true	0.367565	0.239059	0.318003	false	false	true		hypothetical protein
UMAG_12308	1.0169	2.93613	1.33876	4.10213	1.02615	1.04945		1.3231	0.000173086	0.000481807	true	false	-1.4252	8.98492e-06	1.98217e-05	true	false	0.507493	0.0288891	0.0499132	false	false	true		hypothetical protein
UMAG_04514	87.8846	222.461	89.5578	248.787	83.8181	90.5		1.31711	1.31342e-38	2.83466e-37	true	false	-1.29143	6.98382e-54	7.41733e-53	true	false	0.231302	0.00326163	0.00680969	false	false	true		hypothetical protein
UMAG_10850	17.6599	44.6471	24.5919	58.6536	12.0317	11.6938		1.31628	1.25998e-24	1.54808e-23	true	false	-1.91695	1.10639e-68	1.49135e-67	true	false	0.4603	1.01266e-06	3.61341e-06	false	false	true		related to KIC1 - ser/thr protein kinase that interacts with Cdc31p
UMAG_03828	0.624994	1.65887	0.48582	1.48131	0.361403	0.367842		1.31078	3.91401e-05	0.000119999	true	false	-2.05397	1.21566e-09	3.51038e-09	true	true	-0.0810907	0.741489	0.800008	false	false	true		hypothetical protein
UMAG_10130	25.4462	63.9729	27.3303	81.2928	26.6123	27.4862		1.3092	3.31548e-41	7.82477e-40	true	false	-1.21371	6.06098e-70	8.35027e-69	true	false	0.415239	4.04241e-10	2.07399e-09	false	false	true		related to regulator of nonsense transcripts 1
UMAG_05053	53.3264	134.219	46.2017	220.753	59.9238	62.2839		1.30441	2.63791e-33	4.76787e-32	true	false	-1.1018	9.43325e-35	6.7069e-34	true	false	0.78421	1.47216e-21	1.73435e-20	false	false	true		hypothetical protein
UMAG_01154	163.317	405.299	167.715	432.592	150.589	185.277		1.28937	6.01219e-41	1.40377e-39	true	false	-1.12423	3.60843e-61	4.33581e-60	true	false	0.166012	0.0163501	0.0299775	false	false	true		probable KRE2 - alpha-1
UMAG_10004	34.5503	86.0743	17.2986	56.2989	21.8605	30.9639		1.28795	2.22441e-24	2.72792e-23	true	false	-1.46418	7.92483e-52	8.0671e-51	true	false	-0.530892	8.91576e-08	3.58268e-07	false	false	true		related to a retinal short-chain dehydrogenase/reductase
UMAG_00851	371.681	920.898	342.288	1056.14	362.67	377.94		1.2877	1.27666e-47	3.65772e-46	true	false	-1.27892	4.3167e-63	5.40455e-62	true	false	0.268926	2.1206e-05	6.37444e-05	false	false	true		related to BFR1 - Nuclear segregation protein
UMAG_03266	28.6207	70.7986	21.8237	52.1902	22.0694	19.8754		1.28413	1.57929e-39	3.48879e-38	true	false	-1.82599	1.13793e-145	3.51683e-144	true	false	-0.365319	4.458e-08	1.84216e-07	false	false	true		hypothetical protein
UMAG_02613	86.9521	213.153	103.094	242.642	92.1838	59.7427		1.2719	2.80986e-42	6.8789e-41	true	false	-1.82866	4.36652e-137	1.2535e-135	true	false	0.257033	0.000431634	0.00105059	false	false	true		probable cysteinyl-tRNA synthetase
UMAG_02794	58.1638	142.601	44.0673	157.681	47.1538	55.1609		1.26407	1.18922e-27	1.71483e-26	true	false	-1.36432	5.3037e-63	6.62818e-62	true	false	0.2162	0.00687036	0.0135304	false	false	true		related to 26S proteasome non-ATPase regulatory subunit 9
UMAG_11593	4.42611	10.832	7.77116	23.6452	4.13331	4.66108		1.26343	1.35927e-15	1.037e-14	true	false	-1.20882	2.27509e-24	1.22909e-23	true	false	1.18029	1.01432e-31	1.98686e-30	true	false	true		related to PYC2 - pyruvate carboxylase 2
UMAG_04229	30.2526	74.2329	30.5094	68.3752	37.7594	34.5073		1.26097	4.15666e-24	5.041e-23	true	false	-1.09892	4.77841e-36	3.51014e-35	true	false	-0.0451356	0.581191	0.658797	false	false	true		hypothetical protein
UMAG_10837	47.1992	114.921	49.0466	105.053	30.4608	31.8365		1.25829	1.44638e-27	2.08107e-26	true	false	-1.84243	1.11874e-101	2.33304e-100	true	false	-0.0566329	0.463282	0.551935	false	false	true		hypothetical protein
UMAG_04850	38.8754	94.4023	22.215	40.7261	28.2072	29.4906		1.25466	1.32013e-25	1.71173e-24	true	false	-1.67141	1.12196e-76	1.67707e-75	true	false	-1.12822	3.40826e-35	7.55573e-34	true	false	true		related to RRD1 - Resistant to Rapamycin Deletion (protein phosphatase 2A regulator activity)
UMAG_04847	128.111	327.073	21.3356	77.6722	27.2494	53.8987		1.24788	2.37477e-05	7.50522e-05	true	false	-2.5895	2.30855e-220	1.19992e-218	true	true	-1.97625	7.40576e-95	7.36313e-93	true	false	true		hypothetical protein
UMAG_02572	55.3902	133.026	24.9054	69.7868	34.2126	42.5299		1.23869	2.85383e-28	4.2945e-27	true	false	-1.63929	1.82394e-114	4.22772e-113	true	false	-0.850765	5.01901e-26	7.57121e-25	false	false	true		related to UFD1 - ubiquitin fusion degradation protein
UMAG_12081	13.4255	32.2262	7.25487	26.274	10.0528	10.0082		1.23495	2.64921e-19	2.53374e-18	true	false	-1.67399	6.07728e-43	5.24481e-42	true	false	-0.215334	0.0418025	0.0695036	false	false	true		hypothetical protein
UMAG_05293	117.202	278.991	111.309	322.254	100.662	133.06		1.23089	2.21461e-46	6.13083e-45	true	false	-1.06375	1.06507e-68	1.43847e-67	true	false	0.279435	2.50373e-06	8.47756e-06	false	false	true		probable oligosaccharyltransferase
UMAG_11474	33.7264	80.0104	32.3975	65.9121	33.7961	34.2786		1.22524	6.26665e-31	1.0409e-29	true	false	-1.21782	2.27424e-59	2.6402e-58	true	false	-0.20639	0.00518906	0.010445	false	false	true		related to Tumor susceptibility gene 101 protein
UMAG_12356	80.3327	190.877	75.0888	222.638	59.7675	60.2967		1.2249	4.73667e-16	3.70409e-15	true	false	-1.6518	3.85569e-54	4.10774e-53	true	false	0.288141	0.00493843	0.00996801	false	false	true		hypothetical protein (N-terminal fragment)
UMAG_11851	209.636	498.125	63.0447	230.845	115.616	114.916		1.21649	1.68782e-18	1.54878e-17	true	false	-2.10651	3.90742e-143	1.19682e-141	true	true	-1.0287	5.56354e-41	1.58043e-39	true	false	true		hypothetical protein
UMAG_10868	75.6676	179.094	19.216	83.5874	21.957	14.6939		1.21572	7.24974e-23	8.31566e-22	true	false	-3.59441	0	0	true	true	-1.01213	2.26001e-23	2.93086e-22	true	false	true		hypothetical protein
UMAG_00196	231.978	548.926	49.7666	283.136	102.282	86.0441		1.21358	2.22566e-21	2.38215e-20	true	false	-2.66351	3.66016e-276	2.72961e-274	true	true	-0.875437	1.20165e-30	2.25939e-29	false	false	true		probable FUN34 - transmembrane protein involved in ammonia production
UMAG_01231	59.6082	140.391	58.4869	132.493	35.8868	54.7153		1.21246	5.36863e-32	9.3184e-31	true	false	-1.35419	1.31293e-83	2.23524e-82	true	false	-0.010878	0.871368	0.905349	false	false	true		related to dolichyl-phosphate beta-glucosyltransferase
UMAG_10838	69.7518	162.654	75.23	172.94	38.2393	42.466		1.19931	5.92035e-31	9.85873e-30	true	false	-1.92896	1.54198e-104	3.26528e-103	true	false	0.160234	0.0687887	0.108273	false	false	true		hypothetical protein
UMAG_05507	57.2796	133.183	69.697	79.3419	24.2373	16.7701		1.19419	8.07707e-32	1.39091e-30	true	false	-2.97521	1.52078e-250	9.84347e-249	true	true	-0.669501	2.61404e-18	2.53747e-17	false	false	true		hypothetical protein
UMAG_02844	65.662	153.208	18.9064	47.4858	33.9683	71.4533		1.1903	1.25382e-17	1.0867e-16	true	false	-1.09411	5.78008e-45	5.23181e-44	true	false	-1.60009	5.97612e-76	4.17184e-74	true	false	true		hypothetical protein
UMAG_02325	3.18283	7.54554	4.1886	9.84402	2.7484	3.25138		1.18937	5.39216e-10	2.79006e-09	true	false	-1.19975	8.3269e-12	2.70762e-11	true	false	0.444767	0.0015511	0.00345497	false	false	true		hypothetical protein
UMAG_03169	156.057	359.856	116.765	254.235	83.269	110.137		1.17818	9.03026e-23	1.03219e-21	true	false	-1.70121	4.8382e-129	1.31205e-127	true	false	-0.425139	9.63401e-09	4.26575e-08	false	false	true		probable CAR2 - ornithine aminotransferase
UMAG_05458	11.8608	27.1972	12.9342	30.2361	11.2075	12.9745		1.1753	7.96883e-29	1.22444e-27	true	false	-1.06195	1.94327e-30	1.23451e-29	true	false	0.222388	0.00569379	0.0113737	false	false	true		related to CCH1 - Calcium channel (alpha subunit)
UMAG_01987	0.699681	2.02264	1.25034	0.515774	0.284433	0.282141		1.1745	0.0123147	0.0242414	true	false	-2.43378	1.29563e-05	2.822e-05	true	true	-1.25152	0.0014198	0.00318085	true	false	true		hypothetical protein
UMAG_04740	20.0734	45.6199	13.8375	42.4045	17.3934	19.3115		1.16236	3.57424e-20	3.59121e-19	true	false	-1.23176	7.14099e-36	5.23443e-35	true	false	-0.0319893	0.730587	0.790456	false	false	true		related to COQ3 - O-methyltransferase involved in ubiquinone biosynthesis
UMAG_11997	171.681	386.752	120.371	322.32	118.658	192.235		1.15243	4.30283e-44	1.10709e-42	true	false	-1.00441	2.79541e-61	3.36479e-60	true	false	-0.188918	0.00468855	0.00950162	false	false	true		probable ZPR1 - protein binds to translation elongation factor eEF-1
UMAG_01976	32.3104	73.1863	56.0942	140.018	58.9726	192.878		1.15119	3.74524e-20	3.75153e-19	true	false	1.39516	1.74424e-60	2.08125e-59	true	false	0.995963	2.08499e-28	3.51714e-27	false	false	true		hypothetical protein
UMAG_11020	58.7254	134.301	4.62288	33.6215	30.1395	26.405		1.14919	1.88691e-10	1.00815e-09	true	false	-2.32338	1.47451e-79	2.34182e-78	true	true	-1.8789	1.9152e-43	5.84537e-42	true	false	true		hypothetical protein
UMAG_10102	56.5032	126.305	43.9182	131.777	60.7481	54.5891		1.13802	7.94628e-29	1.22384e-27	true	false	-1.20495	1.69873e-57	1.92645e-56	true	false	0.131822	0.0947934	0.143458	false	false	true		related to SLY1 protein
UMAG_04220	80.3138	179.512	62.3826	208.429	73.2662	87.9312		1.13654	6.79646e-27	9.48757e-26	true	false	-1.024	4.497e-37	3.40551e-36	true	false	0.286138	0.000799552	0.00187937	false	false	true		chorismate mutase
UMAG_05282	64.7107	144.766	59.6373	182.198	51.6514	59.4608		1.1365	2.99131e-26	4.05495e-25	true	false	-1.27835	6.26808e-53	6.50609e-52	true	false	0.400205	5.17665e-06	1.68415e-05	false	false	true		related to VPS60 involved in vacuolar protein sorting
UMAG_02225	44.0235	98.3834	28.3205	82.5087	32.9653	31.8557		1.13624	7.10425e-29	1.09673e-27	true	false	-1.62122	1.5511e-116	3.72102e-115	true	false	-0.179916	0.0140148	0.026023	false	false	true		hypothetical protein
UMAG_05597	56.3062	125.345	73.4022	120.955	57.3614	31.1503		1.13459	2.81148e-35	5.44133e-34	true	false	-2.00185	1.2329e-196	5.60194e-195	true	true	0.0207365	0.762138	0.818102	false	false	true		hypothetical protein
UMAG_10615	183.385	408.762	168.803	393.352	154.946	202.739		1.13445	3.20245e-26	4.32331e-25	true	false	-1.00701	5.46015e-50	5.38248e-49	true	false	0.0169969	0.778625	0.831462	false	false	true		probable VPS21 - Rab5-like GTPase involved in vacuolar protein sorting
UMAG_11278	362.567	803.632	393.876	863.768	185.013	204.17		1.12764	7.12447e-35	1.35883e-33	true	false	-1.96967	3.37634e-163	1.19408e-161	true	false	0.176192	0.016998	0.0310353	false	false	true		probable PHO88 - involved in phosphate transport
UMAG_04241	8.89888	19.9394	2.10066	9.66514	5.0413	4.52664		1.12556	2.08152e-09	1.02299e-08	true	false	-2.11206	1.36569e-45	1.24106e-44	true	true	-0.94988	6.11592e-13	4.09935e-12	false	false	true		hypothetical protein
UMAG_01861	369.492	813.87	358.426	1149.91	333.733	347.581		1.11636	5.96329e-27	8.36008e-26	true	false	-1.22253	1.11922e-85	1.95892e-84	true	false	0.568073	4.06019e-17	3.64473e-16	false	false	true		related to alcohol dehydrogenase
UMAG_04575	372.888	859.3	15.3492	103.402	180.67	403.258		1.10981	0.00017751	0.000493076	true	false	-1.08615	6.37004e-44	5.59601e-43	true	false	-2.78311	2.77249e-40	7.67639e-39	true	true	true		hypothetical protein
UMAG_04407	33.6111	73.6399	35.3531	84.9402	31.8642	28.0727		1.10965	2.90209e-28	4.34716e-27	true	false	-1.38637	2.3825e-90	4.29038e-89	true	false	0.275681	0.00015749	0.000411732	false	false	true		hypothetical protein
UMAG_02541	30.9054	67.9778	25.0582	72.161	18.471	24.198		1.10232	4.70966e-16	3.68736e-15	true	false	-1.47838	2.51176e-37	1.90844e-36	true	false	0.158634	0.10085	0.151644	false	false	true		hypothetical protein
UMAG_11425	142.376	309.518	138.591	447.055	147.19	121.091		1.10009	2.55354e-34	4.8005e-33	true	false	-1.34839	1.02378e-90	1.85824e-89	true	false	0.600126	1.03833e-23	1.36818e-22	false	false	true		related to Formyltetrahydrofolate deformylase
UMAG_10432	31.7747	74.998	68.8289	202.592	37.0372	270.775		1.0981	0.00255812	0.00581756	true	false	1.85154	4.86473e-185	2.04766e-183	true	false	1.48582	3.88042e-52	1.59146e-50	true	false	true		related to ATP-binding cassette
UMAG_02476	128.72	278.426	125.051	289.875	136.648	130.015		1.09262	9.57117e-31	1.56991e-29	true	false	-1.09408	8.02618e-56	8.89623e-55	true	false	0.128995	0.0847484	0.130147	false	false	true		related to coatomer delta subunit (delta-coat protein)
UMAG_11403	252.569	578.6	12.1654	150.269	91.7204	177.073		1.07396	0.00154666	0.00365943	true	false	-1.7007	3.7212e-87	6.54645e-86	true	false	-1.85666	2.86577e-122	4.70129e-120	true	false	true		hypothetical protein
UMAG_01113	18.7962	39.8106	16.242	57.2399	16.4723	17.9879		1.05973	4.73901e-23	5.52268e-22	true	false	-1.14065	1.15986e-39	9.22111e-39	true	false	0.591117	1.0674e-14	8.1635e-14	false	false	true		hypothetical protein
UMAG_04203	36.2179	76.4915	37.3852	83.1457	35.3765	33.7143		1.05779	5.34088e-22	5.91917e-21	true	false	-1.17595	2.10526e-44	1.87587e-43	true	false	0.190766	0.0237927	0.0421171	false	false	true		hypothetical protein
UMAG_10849	28.2819	59.7587	15.298	27.2697	17.8183	17.3799		1.05477	7.12976e-19	6.70177e-18	true	false	-1.77399	4.3644e-96	8.29477e-95	true	false	-1.04875	2.68481e-33	5.57523e-32	true	false	true		hypothetical protein
UMAG_05989	104.987	220.873	64.2919	128.241	68.1552	102.554		1.05386	6.88155e-34	1.2647e-32	true	false	-1.10239	8.30094e-62	1.00801e-60	true	false	-0.706773	5.92481e-22	7.1468e-21	false	false	true		related to 3-oxoadipate enol-lactone hydrolase
UMAG_01793	320.23	676.237	22.595	274.199	54.2162	35.9832		1.04293	6.46232e-11	3.60538e-10	true	false	-4.21539	0	0	true	true	-1.21794	2.34407e-47	8.13851e-46	true	false	true		probable AAD14 - Putative aryl-alcohol reductase
UMAG_03658	24.4358	51.0317	25.5154	76.3723	56.5684	169.787		1.03463	6.07176e-18	5.37609e-17	true	false	1.7342	7.44251e-108	1.63141e-106	true	false	0.649047	5.85893e-14	4.20638e-13	false	false	true		hypothetical protein
UMAG_02016	46.8493	97.1856	38.1301	145.82	34.1987	37.5469		1.03111	2.39143e-22	2.6775e-21	true	false	-1.36537	6.26353e-55	6.7997e-54	true	false	0.650914	1.08733e-13	7.63928e-13	false	false	true		related to Membrane steroid binding protein
UMAG_03083	552.841	1148.04	192.729	648.246	368.588	408.164		1.02645	4.35147e-15	3.19709e-14	true	false	-1.48648	4.03709e-117	9.71876e-116	true	false	-0.747855	1.7524e-34	3.77025e-33	false	false	true		hypothetical protein
UMAG_01665	26.3138	54.0126	16.6828	22.4443	18.9626	26.5343		1.0187	2.94774e-19	2.81515e-18	true	false	-1.02091	1.86212e-32	1.25872e-31	true	false	-1.18283	9.55626e-40	2.58058e-38	true	false	true		hypothetical protein
UMAG_01873	63.1963	129.678	58.3465	122.996	58.2319	49.1822		1.01802	8.24277e-29	1.26357e-27	true	false	-1.39305	1.19137e-80	1.94619e-79	true	false	-0.00409193	0.954856	0.96867	false	false	true		related to SEE1 - probable lysine methyltransferase
UMAG_10040	20.8165	42.7417	11.9206	40.9659	11.9066	17.6754		1.0124	1.03841e-18	9.65016e-18	true	false	-1.26445	7.33117e-40	5.88294e-39	true	false	0.011872	0.893668	0.920459	false	false	true		hypothetical protein
UMAG_06293	1.73956	3.60327	1.94655	4.29313	1.75606	1.69329		1.01123	3.86915e-07	1.49151e-06	true	false	-1.07578	1.42155e-09	4.08599e-09	true	false	0.313531	0.0345458	0.0586215	false	false	true		hypothetical protein
UMAG_05995	7.82083	16.0932	2.65596	8.36193	4.63368	7.58009		1.0103	3.89517e-10	2.03311e-09	true	false	-1.07791	1.88199e-18	8.15173e-18	true	false	-0.851798	1.08814e-11	6.53285e-11	false	false	true		related to Acid phosphatase precursor
UMAG_01928	51.6213	105.335	10.9204	36.9983	17.9013	31.9648		1.00038	4.10397e-12	2.48855e-11	true	false	-1.70825	2.99259e-55	3.26425e-54	true	false	-1.4184	4.89017e-47	1.65409e-45	true	false	true		hypothetical protein
UMAG_10221	176.52	43.8829	155.576	55.0648	303.091	399.781		-2.00077	5.20244e-57	1.9176e-55	true	true	3.17969	5.92811e-225	3.25382e-223	true	true	0.395896	0.000238737	0.000607441	false	false			hypothetical protein
UMAG_06138	5.63424	1.347	6.6456	14.1048	11.7218	53.1091		-2.00678	1.83616e-22	2.06994e-21	true	true	5.2451	4.81525e-300	4.18195e-298	true	true	3.32068	7.16071e-100	7.83143e-98	true	true			probable PTR2 - Di- and tripeptide permease
UMAG_12265	9.24606	2.18611	4.61262	1.92114	12.6781	10.6903		-2.04645	3.66431e-31	6.14873e-30	true	true	2.23519	2.62106e-19	1.1723e-18	true	true	-0.108978	0.560946	0.640831	false	false			hypothetical protein
UMAG_03585	3.45853	0.733966	2.11816	0.928502	3.33358	8.76681		-2.07143	4.63325e-10	2.40687e-09	true	true	3.48566	2.40663e-39	1.90229e-38	true	true	0.317574	0.379291	0.466407	false	false			hypothetical protein
UMAG_00384	9.71235	2.13354	1.44169	0.286718	10.7913	0.420597		-2.1144	5.18572e-21	5.44376e-20	true	true	-2.25883	2.49262e-13	8.65042e-13	true	true	-2.3243	8.54076e-14	6.05232e-13	true	true			hypothetical protein
UMAG_04044	124.978	28.0123	138.644	60.364	208.993	351.361		-2.14867	2.7332e-73	1.48203e-71	true	true	3.63765	0	0	true	true	1.16141	2.22118e-28	3.72772e-27	true	false			related to Glucose oxidase
UMAG_04503	1386.26	311.58	1399.93	534.109	947.706	3566.22		-2.15138	7.71008e-106	7.33128e-104	true	true	3.51417	0	0	true	true	0.844406	5.01679e-34	1.06884e-32	false	false			related to Alpha-N-acetylgalactosaminidase precursor
UMAG_00896	19.7639	3.98672	8.94895	4.30106	30.3899	16.8778		-2.16271	1.01608e-12	6.42866e-12	true	true	2.00021	1.51656e-10	4.61015e-10	true	true	0.162001	0.552937	0.634219	false	false			Kinesin-7a motor protein
UMAG_00224	588.356	130.121	765.715	75.0388	352.765	2.80362		-2.17703	6.33221e-117	6.81076e-115	true	true	-5.46969	8.48576e-275	6.2603e-273	true	true	-0.713801	2.14594e-18	2.09237e-17	false	false			hypothetical protein
UMAG_03117	23.7299	5.06086	41.9037	5.38242	36.8883	95.8609		-2.21956	3.57511e-57	1.32522e-55	true	true	4.24115	0	0	true	true	0.159933	0.290133	0.375004	false	false			Erythritol-mannosyl-transferase invovled in MEL production
UMAG_10863	26.8048	5.59631	19.8687	7.71322	35.3612	28.4454		-2.24539	1.73385e-65	7.53364e-64	true	true	2.33618	1.26023e-97	2.42197e-96	true	true	0.516641	0.000452929	0.00110078	false	false			related to RAI1 - Rat1p Interacting Protein
UMAG_02985	79.751	16.4207	3.41983	6.38696	221.444	195.656		-2.25499	1.86663e-48	5.56679e-47	true	true	3.56612	0	0	true	true	-1.26328	3.22951e-25	4.63721e-24	true	false			hypothetical protein
UMAG_03932	1.34366	0.196884	1.34772	0.118426	1.19638	1.84413		-2.26309	9.16562e-07	3.43436e-06	true	true	2.92132	1.6203e-10	4.91898e-10	true	true	-0.249789	0.534096	0.618665	false	false			hypothetical protein
UMAG_12238	123.036	24.0602	158.244	9.19454	51.9514	0.838149		-2.34697	1.37121e-96	1.1388e-94	true	true	-4.73152	4.23749e-91	7.73229e-90	true	true	-1.27975	1.47172e-22	1.82905e-21	true	false			hypothetical protein
UMAG_12015	123.003	24.0204	157.71	9.17897	51.7699	0.876179		-2.34883	1.30287e-96	1.09591e-94	true	true	-4.67212	2.61094e-91	4.77697e-90	true	true	-1.28026	1.2646e-22	1.58063e-21	true	false			hypothetical protein
UMAG_06350	275.14	52.4662	565.159	138.131	241.199	371.786		-2.36557	6.92917e-57	2.51173e-55	true	true	2.81955	1.32984e-302	1.20053e-300	true	true	1.44478	7.26999e-41	2.05628e-39	true	false			probable endo-1
UMAG_00144	11.6749	2.16999	19.4835	2.2144	149.049	299.847		-2.37158	1.07534e-30	1.75504e-29	true	true	6.95141	1.59226e-190	6.87074e-189	true	true	0.0958287	0.694836	0.759919	false	false			hypothetical protein
UMAG_11606	37.0188	6.73387	20.0421	7.46491	73.4968	71.4137		-2.39632	7.25052e-32	1.25186e-30	true	true	3.32953	3.15318e-44	2.80596e-43	true	true	0.207791	0.306567	0.392219	false	false			hypothetical protein
UMAG_03992	42.4732	7.83239	27.1456	8.22312	58.5714	33.0067		-2.42425	4.54217e-76	2.61414e-74	true	true	2.0745	1.46479e-101	3.04543e-100	true	true	0.141679	0.256713	0.337721	false	false			Don3 interacting protein
UMAG_10002	16.4037	2.94186	4.4056	2.2713	16.3487	47.4688		-2.42765	1.31282e-39	2.9198e-38	true	true	3.98771	4.30417e-212	2.12453e-210	true	true	-0.272476	0.238246	0.317113	false	false			related to NADH-dependent flavin oxidoreductase
UMAG_06085	4.5389	0.74096	3.54046	0.992136	5.68863	7.61829		-2.44446	8.51357e-17	6.96478e-16	true	true	3.26386	3.11919e-36	2.30612e-35	true	true	0.379796	0.27151	0.354275	false	false			related to ATO2 - putative transmembrane protein involved in export of ammonia
UMAG_00810	19.8676	3.58698	9.8253	3.18937	31.0815	14.6346		-2.44534	1.5737e-57	5.93393e-56	true	true	2.02419	3.55119e-56	3.96174e-55	true	true	-0.0879532	0.61443	0.688858	false	false			related to ALK1 - protein kinase
UMAG_11592	8.17132	1.45291	4.73992	1.69296	14.801	7.38613		-2.4494	4.13851e-43	1.03242e-41	true	true	2.33208	3.47771e-56	3.88608e-55	true	true	0.2808	0.148059	0.211532	false	false			hypothetical protein
UMAG_10055	24.5035	4.10165	3.31677	2.17492	49.9251	96.0242		-2.54777	5.4678e-57	2.00415e-55	true	true	4.53364	0	0	true	true	-0.799497	1.1661e-05	3.64206e-05	false	false			related to gamma-glutamyltransferase
UMAG_03246	179.503	30.5652	225.01	28.1505	129.482	445.448		-2.55086	1.13617e-142	2.12983e-140	true	true	3.86012	0	0	true	true	-0.0433272	0.664168	0.733716	false	false			related to versicolorin b synthase
UMAG_04304	64.5701	9.63447	300.984	60.7764	72.4894	80.1915		-2.73052	2.30923e-110	2.3309e-108	true	true	3.05235	2.11827e-245	1.32122e-243	true	true	2.69645	4.04216e-174	1.76831e-171	true	true			related to allantoate permease
UMAG_05514	2.9579	0.337416	8.6968	0.757762	5.90964	19.8363		-2.82581	3.03808e-16	2.4161e-15	true	true	5.67866	2.74173e-100	5.61522e-99	true	true	0.890195	0.0180281	0.0326978	false	false			hypothetical protein
UMAG_00096	158.596	22.1699	198.216	23.5988	200.809	182.103		-2.82678	3.74699e-121	4.7277e-119	true	true	3.03429	1.55889e-199	7.22672e-198	true	true	0.161376	0.267488	0.349652	false	false			probable ZRT2 - Zinc transporter II
UMAG_00029	75.0839	10.2668	285.086	94.1199	157.681	66.5976		-2.83195	8.3286e-66	3.66738e-64	true	true	2.68793	1.85259e-100	3.80557e-99	true	true	3.19122	4.63647e-129	8.94838e-127	true	true			probable myo-inositol oxygenase
UMAG_04305	34.2124	4.61181	140.004	30.1423	50.7519	35.2288		-2.87427	1.01033e-122	1.32575e-120	true	true	2.92396	4.5988e-191	2.02259e-189	true	true	2.74172	7.5925e-169	2.62221e-166	true	true			probable AMS1 - alpha-mannosidase
UMAG_10120	25.557	2.97977	10.9103	2.04069	35.1009	13.906		-2.89611	2.72964e-21	2.90262e-20	true	true	2.15467	1.4414e-14	5.3255e-14	true	true	-0.440171	0.0334201	0.0568584	false	false			Chitin synthase 3
UMAG_02758	350.501	21.2661	153.15	5.84921	494.825	154.861		-2.92602	3.25101e-08	1.42294e-07	true	true	2.368	7.3838e-05	0.000150327	true	true	-0.973726	0.0196151	0.0353611	false	false			related to Chitinase A precursor
UMAG_04683	18.2737	1.52815	27.4388	1.16066	20.4656	10.5174		-3.0964	5.06329e-14	3.50055e-13	true	true	2.74957	2.24013e-42	1.91402e-41	true	true	-0.264915	0.378889	0.46603	false	false			hypothetical protein
UMAG_00567	45.5661	4.94013	34.4782	1.99356	87.6736	41.7816		-3.15225	2.20654e-74	1.23736e-72	true	true	3.06385	1.22008e-99	2.45482e-98	true	true	-1.09868	1.83737e-05	5.57671e-05	true	false			related to B2-aldehyde-forming enzyme
UMAG_02035	18.1935	1.78368	17.1782	0.202105	8.06281	0.275676		-3.27774	1.24724e-66	5.64355e-65	true	true	-2.49251	1.17604e-09	3.39882e-09	true	true	-2.25598	3.22576e-10	1.67996e-09	true	true			related to yellowish-green 1 (ayg1)
UMAG_01900	52.6249	5.24607	66.8561	3.62913	58.0546	24.4438		-3.29773	5.12218e-136	8.19674e-134	true	true	2.21266	1.52354e-121	3.84303e-120	true	true	-0.452315	0.000592828	0.0014146	false	false			hypothetical protein
UMAG_10886	52.5795	5.15282	58.1613	5.36723	92.7156	40.8797		-3.33092	1.51949e-158	4.53152e-156	true	true	2.98094	4.81516e-165	1.71175e-163	true	true	0.131477	0.333146	0.419839	false	false			hypothetical protein
UMAG_00465	18.3335	1.33787	8.86602	0.462346	25.9485	13.0733		-3.4345	5.23933e-23	6.08412e-22	true	true	3.1154	2.85926e-18	1.22993e-17	true	true	-1.19749	0.000169091	0.00043996	true	false			hypothetical protein
UMAG_03776	69.0443	3.59482	34.566	1.3762	103.44	18.7239		-3.45703	1.21714e-13	8.24963e-13	true	true	2.11651	2.22108e-05	4.74877e-05	true	true	-0.797956	0.050914	0.0828821	false	false			hypothetical protein
UMAG_10885	14.7071	1.22013	15.8981	1.46287	25.4619	15.4296		-3.48016	2.74373e-57	1.02282e-55	true	true	3.60564	3.02531e-81	4.97761e-80	true	true	0.291881	0.304326	0.389884	false	false			hypothetical protein
UMAG_04686	25.7788	1.56786	39.6924	1.32325	31.2225	21.0791		-3.68627	4.96579e-27	6.99153e-26	true	true	3.72564	5.23292e-138	1.5149e-136	true	true	-0.156961	0.549679	0.631697	false	false			hypothetical protein
UMAG_06012	12.3449	0.852043	19.759	4.05306	21.6476	201.209		-3.76267	1.97917e-71	1.03058e-69	true	true	7.83082	0	0	true	true	2.12623	6.7875e-19	6.91609e-18	true	true			probable general amino acid permease
UMAG_04248	66.8113	3.50144	56.276	12.7036	165.491	475.683		-3.80723	6.18472e-25	7.67069e-24	true	true	6.68999	4.88109e-76	7.24874e-75	true	true	1.49212	2.2085e-05	6.60236e-05	true	false			hypothetical protein
UMAG_03547	21.9693	0.932749	13.4967	0.275189	36.4699	5.56175		-4.04028	2.8851e-26	3.91907e-25	true	true	2.43455	4.5715e-11	1.43219e-10	true	true	-1.36115	2.63235e-05	7.74944e-05	true	false			hypothetical protein
UMAG_00738	19.0223	0.941881	12.0406	0.265898	24.4654	10.7348		-4.04846	8.17546e-46	2.2165e-44	true	true	3.35358	4.43936e-28	2.6812e-27	true	true	-0.854396	0.0416317	0.0692841	false	false			hypothetical protein
UMAG_02801	53.2862	2.97937	19.2865	2.28816	73.0603	36.5999		-4.08766	7.53367e-136	1.17687e-133	true	true	3.58468	1.48111e-156	4.93295e-155	true	true	-0.290078	0.192067	0.264334	false	false			probable NADP-specific glutamate dehydrogenase
UMAG_00056	9.24818	0.417658	3.94919	0.499531	17.2678	14.193		-4.20776	1.72028e-53	5.94038e-52	true	true	4.92557	3.23015e-82	5.35316e-81	true	true	0.220941	0.56637	0.645341	false	false			probable neutral amino acid permease
UMAG_11244	1.31774	0.024116	0.330219	0.0457727	7.21163	1.1975		-4.20933	2.82099e-18	2.5529e-17	true	true	4.6238	9.28519e-18	3.90593e-17	true	true	0.232449	0.519416	0.604756	false	false			related to FRE4 - Ferric reductase
UMAG_11063	13.2678	0.499818	7.71786	0.14593	21.1243	6.17779		-4.31804	2.8845e-37	5.91413e-36	true	true	3.46034	2.67337e-25	1.49122e-24	true	true	-1.26687	0.00044709	0.001087	true	false			hypothetical protein (N-terminal fragment)
UMAG_02803	39.5039	1.13788	114.322	0.339631	49.5258	6.15942		-5.0073	4.33686e-157	1.23714e-154	true	true	2.4052	3.08946e-32	2.07202e-31	true	true	-1.2923	0.000173942	0.000451684	true	false			related to beta-1
UMAG_06146	26.5734	371.878	2.07796	48.2688	11.4777	541.98		3.75098	3.77768e-207	1.77038e-204	true	true	0.544512	6.55189e-12	2.1406e-11	false	false	-2.4605	4.85748e-17	4.34261e-16	true	true			hypothetical protein
UMAG_03524	0.443573	5.21717	0.40333	2.448	0.278184	3.74352		3.38942	8.75046e-45	2.29647e-43	true	true	-0.47192	0.000499593	0.000935	false	false	-0.96834	2.66245e-07	1.01812e-06	false	false			related to peroxisomal amine oxidase (copper-containing)
UMAG_02769	48.3347	503.971	8.73711	290.998	36.0767	344.998		3.32843	7.19472e-152	1.74832e-149	true	true	-0.542347	2.29313e-15	8.7993e-15	false	false	-0.711304	3.42133e-16	2.90813e-15	false	false			hypothetical protein
UMAG_11961	288.887	2890.16	199.052	1992.45	288.515	1913.13		3.28141	2.41705e-213	1.21987e-210	true	true	-0.59153	9.72699e-21	4.61527e-20	false	false	-0.45871	7.30665e-08	2.96147e-07	false	false			hypothetical protein
UMAG_00831	4.17407	31.063	1.86807	21.7027	2.1681	40.5658		2.81983	1.23051e-60	4.89295e-59	true	true	0.38639	0.000342775	0.000651463	false	false	-0.430247	0.00144325	0.00322897	false	false			hypothetical protein
UMAG_00205	186.625	1253.47	12.9823	1338.29	112.889	971.725		2.51991	2.61861e-15	1.95457e-14	true	true	-0.364323	1.3614e-06	3.20981e-06	false	false	0.164122	0.112639	0.166623	false	false			related to HSP12 - heat shock protein
UMAG_05604	46.2787	260.768	30.7422	129.636	18.6473	150.369		2.46335	1.58614e-137	2.7386e-135	true	true	-0.789708	1.94932e-27	1.149e-26	false	false	-0.92531	2.91362e-25	4.1928e-24	false	false			hypothetical protein
UMAG_05981	0.0757211	0.758556	0.0330195	0.599535	0.072859	0.455987		2.33671	4.68946e-06	1.62964e-05	true	true	-0.668225	0.103795	0.140878	false	false	-0.20929	0.536167	0.620407	false	false			related to TPO1 - Vacuolar polyamine-H antiporter
UMAG_12096	24.8754	124.698	12.4608	84.9365	13.3561	97.4594		2.28782	2.23314e-69	1.0934e-67	true	true	-0.352084	0.001215	0.00217881	false	false	-0.456097	0.0148156	0.027409	false	false			hypothetical protein
UMAG_03923	23.7812	128.135	4.21814	27.6353	17.5387	76.3009		2.25331	3.44573e-14	2.41274e-13	true	true	-0.740117	3.46995e-12	1.15178e-11	false	false	-1.94847	4.95128e-16	4.14946e-15	true	false			hypothetical protein
UMAG_01251	20.3052	93.3039	19.1202	107.51	19.3874	73.8975		2.1712	4.3456e-114	4.59863e-112	true	true	-0.33243	6.45553e-07	1.55627e-06	false	false	0.275429	6.05932e-05	0.000169702	false	false			hypothetical protein
UMAG_00154	0.471314	2.18478	0.999771	7.77826	0.387781	1.34297		2.082	4.34418e-12	2.6221e-11	true	true	-0.694839	0.00223894	0.00389487	false	false	1.83174	4.5974e-33	9.48683e-32	true	false			related to Para-nitrobenzyl esterase
UMAG_02381	102.891	434.5	69.3172	398.582	94.9774	302.286		2.05227	7.8879e-108	7.84129e-106	true	true	-0.519809	6.05447e-14	2.16805e-13	false	false	-0.0519414	0.450322	0.53963	false	false			hypothetical protein
UMAG_01984	201.764	854.967	213.359	449.159	191.199	1489.84		2.04952	5.97988e-70	2.94992e-68	true	true	0.801744	5.07345e-19	2.25592e-18	false	false	-0.846075	1.30325e-22	1.62585e-21	false	false			probable ADH1 - alcohol dehydrogenase I
UMAG_12173	12.0162	53.2045	9.80145	59.182	9.0158	38.4729		2.03654	2.03062e-22	2.28523e-21	true	true	-0.466999	0.000596513	0.00110822	false	false	0.216947	0.118249	0.173677	false	false			hypothetical protein
UMAG_06190	8.00119	1.88394	5.50162	0.869604	2.26938	2.39483		-2.01571	6.61902e-20	6.55013e-19	true	true	0.337397	0.159182	0.207553	false	false	-0.90142	0.00237373	0.00509366	false	false			related to Chitinase
UMAG_02259	16.33	3.99865	8.66789	4.26566	28.7855	12.1493		-2.02043	5.57317e-57	2.03142e-55	true	true	1.59662	3.60482e-42	3.04215e-41	true	false	0.162345	0.246731	0.326619	false	false			hypothetical protein
UMAG_00891	6.68578	1.56842	5.18971	5.51716	4.72015	1.33193		-2.03602	1.90725e-21	2.06153e-20	true	true	-0.227159	0.404413	0.47301	false	false	1.78014	1.92959e-19	2.02268e-18	true	false			related to cell wall protein UTR2
UMAG_04292	455.831	110.843	602.157	38.9616	262.796	33.928		-2.03659	1.07088e-79	6.56639e-78	true	true	-1.69812	1.32219e-79	2.10966e-78	true	false	-1.4176	2.47219e-50	9.27002e-49	true	false			hypothetical protein
UMAG_01431	8.44491	1.98735	6.24281	1.16201	7.64309	1.75965		-2.06675	2.64058e-38	5.55283e-37	true	true	-0.17223	0.288255	0.353101	false	false	-0.655926	0.000483909	0.00116915	false	false			related to ATP-binding cassette transporter protein
UMAG_10023	147.75	35.019	102.686	23.1878	279.197	50.3965		-2.07339	1.27984e-75	7.30174e-74	true	true	0.527649	3.40218e-08	8.99166e-08	false	false	-0.510734	1.92657e-06	6.63282e-06	false	false			high-affinity iron permease
UMAG_02629	3.46278	0.673341	0.0227506	0.273672	0.526123	0.171384		-2.12241	6.57321e-09	3.10488e-08	true	true	-1.56962	0.00971782	0.0155962	true	false	-0.700219	0.08994	0.137061	false	false			related to YRO2 - putative plasma membrane protein
UMAG_00076	12.4347	2.76561	22.1129	2.374	7.77039	2.88438		-2.13102	4.8533e-37	9.85837e-36	true	true	0.0553874	0.781152	0.820497	false	false	-0.139579	0.504204	0.590714	false	false			probable purine permease
UMAG_04808	52.4698	11.9187	43.5496	14.2389	83.1297	30.1339		-2.13117	4.13252e-83	2.82432e-81	true	true	1.33482	8.97425e-54	9.48726e-53	true	false	0.319406	0.00475571	0.0096288	false	false			related to serine/threonine protein kinase
UMAG_01804	49.3426	11.0986	50.6387	4.50054	28.6576	2.77789		-2.14872	5.63618e-84	4.01945e-82	true	true	-1.97801	3.70028e-36	2.72692e-35	true	false	-1.1948	2.69468e-16	2.30241e-15	true	false			tryptophan amino transferase (transaminase)
UMAG_00466	8.80707	1.86001	14.3279	1.99016	6.687	3.85036		-2.17359	4.73858e-23	5.52268e-22	true	true	1.01869	4.07307e-05	8.50954e-05	true	false	0.147303	0.585052	0.661573	false	false			hypothetical protein
UMAG_12016	3.92781	0.616466	4.6481	0.0928691	2.29046	0.604458		-2.22847	5.14277e-07	1.95831e-06	true	true	-0.00350267	0.995702	0.997155	false	false	-0.725782	0.0641159	0.101601	false	false			hypothetical protein
UMAG_03751	2.71535	0.454658	2.83617	0.360051	2.42029	1.43313		-2.26697	1.06311e-08	4.91549e-08	true	true	1.51208	0.000794284	0.00145438	true	false	-0.149033	0.721075	0.782486	false	false			hypothetical protein
UMAG_10565	2.18213	0.385317	2.01275	0.346088	2.54424	1.31352		-2.27477	4.79305e-12	2.87451e-11	true	true	1.66167	1.23944e-06	2.93033e-06	true	false	-0.0659895	0.861863	0.898418	false	false			hypothetical protein
UMAG_01902	94.3754	18.4909	113.481	9.18788	86.7747	58.7205		-2.3252	1.52063e-51	4.9147e-50	true	true	1.65872	9.42643e-50	9.23925e-49	true	false	-0.909207	4.35512e-10	2.22572e-09	false	false			hypothetical protein
UMAG_00583	40.4674	7.96285	44.3093	2.95434	25.305	6.06031		-2.33087	1.42849e-76	8.29412e-75	true	true	-0.388388	0.00186457	0.00326764	false	false	-1.31617	1.45319e-17	1.32996e-16	true	false			hypothetical protein
UMAG_01899	14.6477	2.83886	19.9391	1.27314	11.8292	6.84826		-2.34024	4.48753e-53	1.50218e-51	true	true	1.25958	7.27912e-17	2.97097e-16	true	false	-1.00452	4.49878e-06	1.47827e-05	true	false			related to multidrug resistance protein
UMAG_04414	259.825	41.4057	111.961	29.2542	323.988	161.187		-2.36399	3.84033e-10	2.00768e-09	true	true	1.83974	1.90743e-06	4.43323e-06	true	false	-0.341035	0.307477	0.393077	false	false			hypothetical protein
UMAG_05436	9.94464	1.81879	12.7559	0.807654	4.79163	0.551762		-2.39169	3.17704e-34	5.92175e-33	true	true	-1.64608	1.60806e-06	3.76808e-06	true	false	-0.948984	0.00141335	0.0031675	false	false			hypothetical protein
UMAG_11179	15.9707	2.78369	3.16634	0.971277	11.8831	2.94358		-2.42531	6.73185e-26	8.88685e-25	true	true	0.0724038	0.811937	0.847512	false	false	-1.13181	0.000925043	0.00214644	true	false			hypothetical protein
UMAG_05052	14.1089	2.52612	7.52681	2.82241	18.7817	9.62371		-2.43893	1.05427e-42	2.61021e-41	true	true	1.91403	1.60177e-33	1.11007e-32	true	false	0.223357	0.237268	0.31594	false	false			hypothetical protein
UMAG_00132	17.4406	2.63071	12.8734	2.18593	15.8347	9.70588		-2.44555	4.89472e-11	2.75422e-10	true	true	1.8723	1.30478e-27	7.73735e-27	true	false	-0.177538	0.429217	0.517647	false	false			hypothetical protein
UMAG_02709	1000.3	181.007	889.69	233.059	1071.28	180.852		-2.46264	6.07647e-131	8.8595e-129	true	true	0.00228525	0.978385	0.983546	false	false	0.434526	1.3874e-07	5.45485e-07	false	false			probable HHT1 - histone H3
UMAG_03050	10.7831	1.77757	14.9728	0.39497	3.52616	0.439215		-2.48097	1.26938e-21	1.38345e-20	true	true	-1.82091	4.41602e-05	9.17575e-05	true	false	-1.50096	5.6385e-05	0.000158866	true	false			hypothetical protein
UMAG_11112	11.4297	1.98424	30.3486	1.32895	6.73484	1.07158		-2.49061	1.04954e-46	2.93024e-45	true	true	-0.862902	0.000738604	0.00135787	false	false	-0.457065	0.0528959	0.0857045	false	false			related to Versicolorin B synthase
UMAG_10759	24.4614	4.20595	13.76	2.24785	25.6995	11.4387		-2.49641	1.44417e-42	3.56209e-41	true	true	1.42882	1.30196e-13	4.5903e-13	true	false	-0.74079	0.00368321	0.00762677	false	false			hypothetical protein (C-terminal fragment)
UMAG_10378	21.6283	3.6128	48.0649	5.38687	24.2668	10.7156		-2.53734	2.06343e-56	7.43854e-55	true	true	1.54747	1.10386e-23	5.8438e-23	true	false	0.609733	0.000796946	0.00187507	false	false			related to DIP5 - glutamate and aspartate permease (N-terminal fragment)
UMAG_10186	1360.27	199.052	1243.47	147.525	1260.84	696.815		-2.58399	1.00612e-16	8.18999e-16	true	true	1.75104	7.54895e-10	2.21056e-09	true	false	-0.316459	0.233817	0.312295	false	false			hypothetical protein
UMAG_06133	25.733	4.02754	13.8738	3.40801	34.9673	15.4516		-2.63319	3.94779e-53	1.32828e-51	true	true	1.92834	2.8956e-39	2.27829e-38	true	false	-0.158188	0.405401	0.49282	false	false			hypothetical protein
UMAG_01677	26.4995	4.15046	26.8492	2.97726	21.5202	5.54942		-2.64556	1.07595e-63	4.52518e-62	true	true	0.423755	0.0147963	0.0230303	false	false	-0.376854	0.0582872	0.0933335	false	false			hypothetical protein
UMAG_01755	75.6746	11.7324	25.9984	3.16759	90.4746	30.5756		-2.66851	7.79302e-83	5.21735e-81	true	true	1.3818	2.08913e-42	1.78722e-41	true	false	-1.75288	5.66252e-28	9.1974e-27	true	false			hypothetical protein
UMAG_05046	2.06454	0.16662	0.943923	0.275433	1.25367	0.266017		-2.67553	1.6929e-07	6.76222e-07	true	true	0.494359	0.498287	0.564595	false	false	0.301358	0.45701	0.545905	false	false			hypothetical protein
UMAG_02701	11.9051	1.74862	7.29148	0.635701	15.3836	3.03424		-2.68296	1.28577e-32	2.26773e-31	true	true	0.780504	0.00409828	0.00689511	false	false	-1.10377	0.00120397	0.00273561	true	false			hypothetical protein
UMAG_01694	14.1473	2.09483	11.5881	2.33359	16.4617	3.66488		-2.71875	8.74431e-69	4.1877e-67	true	true	0.800719	2.61433e-06	6.01304e-06	false	false	0.219826	0.259907	0.341102	false	false			hypothetical protein
UMAG_01785	119.535	11.6399	65.218	6.59743	128.341	36.1338		-2.94989	8.27369e-14	5.66044e-13	true	true	1.51737	0.000246086	0.000475605	true	false	-0.57203	0.105053	0.157105	false	false			hypothetical protein
UMAG_00105	108.559	13.744	65.6871	3.75433	213.607	25.3309		-2.96406	4.34914e-120	5.00609e-118	true	true	0.884705	4.93714e-17	2.02715e-16	false	false	-1.72466	4.37862e-26	6.63568e-25	true	false			iron transport multicopper oxidase
UMAG_04851	57.1003	7.15851	35.9793	3.8384	63.4361	27.6777		-2.97007	5.54332e-79	3.36756e-77	true	true	1.94874	9.05512e-37	6.80473e-36	true	false	-0.754331	0.000933428	0.00216437	false	false			related to DOT5 - nuclear thiol peroxidase
UMAG_04106	3.2803	0.282113	8.43243	0.217061	1.90181	0.396716		-3.12803	1.66154e-18	1.5268e-17	true	true	0.385443	0.485698	0.552907	false	false	-0.143054	0.732893	0.792559	false	false			related to O-methyltransferase B
UMAG_10419	168.515	14.0379	70.3249	6.32379	205.441	45.6694		-3.20986	4.73907e-18	4.21314e-17	true	true	1.60161	2.43569e-05	5.19467e-05	true	false	-0.867986	0.00859749	0.0166667	false	false			chitinase
UMAG_00876	599.571	37.7311	292.433	17.824	793.447	167.844		-3.25751	1.82449e-12	1.13357e-11	true	true	1.92648	8.0265e-05	0.000162688	true	false	-0.640185	0.112395	0.166374	false	false			related to SPR1 - exo-1
UMAG_00913	3.03773	0.240155	1.02334	0.355261	1.95205	0.986592		-3.25897	2.68366e-21	2.85836e-20	true	true	1.81845	3.1374e-05	6.61719e-05	true	false	0.376811	0.356494	0.444061	false	false			glyoxaloxidase 2
UMAG_02901	9.54769	0.739658	5.11232	0.593294	15.9573	0.984119		-3.29312	8.89987e-18	7.78561e-17	true	true	0.370541	0.539385	0.60106	false	false	-0.102868	0.806175	0.854254	false	false			hypothetical protein
UMAG_11339	34.8085	3.28706	21.2642	0.868337	54.6819	3.16753		-3.35467	8.4035e-92	6.56373e-90	true	true	-0.0484255	0.791535	0.828802	false	false	-1.67837	8.59238e-13	5.64962e-12	true	false			related to Siderophore iron transporter 3
UMAG_01725	133.931	10.218	49.5413	6.99677	81.4524	33.9666		-3.67414	7.52217e-165	2.59752e-162	true	true	1.71781	1.27179e-37	9.67376e-37	true	false	-0.448881	0.0239247	0.0423279	false	false			hypothetical protein
UMAG_04410	39.6097	2.7376	27.0872	0.841922	66.9959	5.82538		-3.81265	2.89362e-155	7.59402e-153	true	true	1.08012	8.41541e-11	2.59031e-10	true	false	-1.4776	1.97809e-09	9.48153e-09	true	false			probable siderophore iron transporter mirC
UMAG_04364	53.6808	3.69488	66.2063	2.74077	34.3194	3.96694		-3.8209	1.47371e-141	2.68583e-139	true	true	0.112778	0.577017	0.637199	false	false	-0.326035	0.128221	0.186478	false	false			probable EXG1 - Exo-1
UMAG_05550	41.5716	2.23604	21.8524	0.316047	52.0369	8.00002		-4.13078	3.95659e-112	4.1205e-110	true	true	1.81175	4.25123e-18	1.81457e-17	true	false	-2.17823	5.61483e-11	3.1491e-10	true	true			related to EXG1 - exo-beta-1
UMAG_04101	4.31143	0.143899	3.49859	0.0444066	1.27081	0.0365328		-4.39835	5.07058e-36	9.93078e-35	true	true	-1.26737	0.0867771	0.11953	false	false	-0.572204	0.157569	0.223175	false	false			related to BAS1 - transcription factor
UMAG_02459	36.1931	1.52192	30.3315	0.79048	22.2167	2.70103		-4.49468	1.18204e-161	3.87769e-159	true	true	0.81368	0.000512452	0.000958282	false	false	-0.747432	0.0117534	0.0221944	false	false			related to neutral amino acid permease
UMAG_12161	43.0317	0.907912	23.8127	0.235736	55.0055	1.21253		-4.75612	5.13266e-30	8.19352e-29	true	true	0.412679	0.269876	0.333025	false	false	-1.2133	0.00223565	0.00481942	true	false			related to lipase family
UMAG_04526	11.9511	0.227374	5.17056	0.0632767	10.0067	0.17306		-4.86102	2.22694e-31	3.78522e-30	true	true	-0.329657	0.531546	0.594545	false	false	-0.924677	0.0270668	0.0471621	false	false			hypothetical protein
UMAG_04777	0.0151674	0.397503	0.0455625	0.634307	0.0799341	0.205418		1.97303	0.000912273	0.0022527	true	false	-0.739787	0.25505	0.316724	false	false	0.501778	0.202965	0.276778	false	false			hypothetical protein
UMAG_00496	1375.54	6124.12	301.766	5751.64	1011.11	3319.25		1.95704	4.15068e-09	1.9936e-08	true	false	-0.878831	1.70109e-24	9.24814e-24	false	false	-0.0180094	0.860773	0.89758	false	false			mismatch base pair and cruciform DNA recognition protein Hmp1
UMAG_11181	33.7809	134.193	53.5965	121.685	33.0104	90.6091		1.94914	1.03679e-40	2.39522e-39	true	false	-0.562032	4.68704e-13	1.60388e-12	false	false	-0.0670681	0.3944	0.481409	false	false			probable LEU2 - beta-isopropyl-malate dehydrogenase
UMAG_01885	54.3986	213.139	7.28997	85.1841	46.2348	374.112		1.92885	5.70208e-45	1.51463e-43	true	false	0.812777	2.58705e-33	1.78569e-32	false	false	-1.24117	3.70599e-64	2.00981e-62	true	false			probable Alcohol dehydrogenase
UMAG_10178	48.8107	190.066	48.3138	304.228	75.3815	152.943		1.91655	6.30655e-47	1.76826e-45	true	false	-0.310081	0.000614947	0.00113939	false	false	0.741354	1.13765e-13	7.96718e-13	false	false			hypothetical protein
UMAG_10326	41.7717	159.965	52.3033	239.545	95.2732	103.803		1.91066	1.47783e-91	1.14071e-89	true	false	-0.620185	4.28557e-24	2.29355e-23	false	false	0.651845	6.79779e-27	1.06971e-25	false	false			probable Mannose-1-phosphate guanylyltransferase
UMAG_11523	12.9582	50.7154	26.3636	119.145	28.9357	46.8251		1.859	1.6037e-17	1.37541e-16	true	false	-0.1195	0.441478	0.510273	false	false	1.27074	5.22329e-25	7.37101e-24	true	false			hypothetical protein
UMAG_03177	256.238	957.612	38.057	600.212	144.57	683.949		1.85145	6.55833e-31	1.0866e-29	true	false	-0.482075	4.27596e-13	1.46613e-12	false	false	-0.594544	2.91454e-11	1.67618e-10	false	false			related to peroxisomal membrane protein 20
UMAG_05038	89.8446	327.561	57.2898	212.244	44.8512	375.348		1.84048	6.87414e-83	4.64961e-81	true	false	0.199039	0.00138958	0.00247056	false	false	-0.549858	9.22371e-16	7.58539e-15	false	false			K
UMAG_01026	18.3922	65.7504	19.55	84.8886	21.6584	54.6864		1.80887	2.15364e-62	8.77642e-61	true	false	-0.262747	0.00113934	0.00204955	false	false	0.437153	1.83242e-09	8.83492e-09	false	false			hypothetical protein
UMAG_10540	85.4657	305.907	35.5226	222.738	71.1676	301.856		1.80498	1.3897e-45	3.73681e-44	true	false	-0.0170669	0.821302	0.855725	false	false	-0.381938	5.15049e-06	1.67646e-05	false	false			related to blue-light-inducible Bli-3 protein
UMAG_02168	35.2527	124.301	27.8695	159.299	45.0372	65.5335		1.79168	4.23686e-69	2.04397e-67	true	false	-0.918377	1.69095e-32	1.14527e-31	false	false	0.427352	1.4584e-07	5.71004e-07	false	false			related to Prk1p
UMAG_10691	8.45704	29.7315	8.98631	44.5693	7.47569	20.2445		1.77749	1.14919e-51	3.7326e-50	true	false	-0.550309	2.03664e-13	7.10031e-13	false	false	0.651566	1.01734e-17	9.42907e-17	false	false			related to Long-chain-fatty-acid--CoA ligase
UMAG_10791	5.61005	19.4002	21.1258	43.8377	6.72149	17.6897		1.75375	8.39704e-29	1.28422e-27	true	false	-0.131955	0.177575	0.229011	false	false	1.22622	1.99433e-30	3.70731e-29	true	false			hypothetical protein
UMAG_12264	1.39933	5.41136	1.76671	8.19703	2.02736	3.07398		1.75357	4.13508e-08	1.79078e-07	true	false	-0.790529	0.00166398	0.00293259	false	false	0.63648	0.00166762	0.00368946	false	false			hypothetical protein
UMAG_05747	45.0849	153.789	51.1772	170.311	57.8105	82.9715		1.73802	1.09429e-43	2.78279e-42	true	false	-0.883953	3.53792e-17	1.46315e-16	false	false	0.218081	0.00112567	0.00258003	false	false			related to SEC31 - component of the COPII coat of ER-golgi vesicles
UMAG_04286	0.284777	1.46215	1.34272	3.65865	1.40816	2.50427		1.72572	0.000809863	0.00201958	true	false	0.730211	0.0472824	0.0682813	false	false	1.17096	0.000133109	0.000353199	true	false			hypothetical protein
UMAG_11191	16.5421	54.514	13.97	57.4483	15.2365	27.5765		1.69387	5.68521e-62	2.30251e-60	true	false	-0.977904	1.13991e-39	9.07299e-39	false	false	0.147198	0.0395002	0.0661562	false	false			related to phenylacetyl-CoA ligase
UMAG_02682	12.7621	41.9568	10.1543	38.3826	14.6605	31.6241		1.69379	9.86732e-61	3.94753e-59	true	false	-0.403764	2.92743e-06	6.70396e-06	false	false	-0.0565194	0.473736	0.561839	false	false			related to MAM3 - protein required for normal mitochondrial morphology
UMAG_00656	35.4995	115.925	28.9469	95.2085	31.8939	62.9886		1.68361	2.9595e-70	1.48224e-68	true	false	-0.875907	1.29389e-40	1.05683e-39	false	false	-0.21076	0.00248385	0.00529877	false	false			related to YSC84 - protein involved in the organization of the actin cytoskeleton
UMAG_00723	167.573	584.423	15.0269	90.4026	50.1285	392.4		1.67534	4.85044e-09	2.31614e-08	true	false	-0.570648	4.14192e-15	1.57004e-14	false	false	-2.59494	1.46477e-215	1.20148e-212	true	true			related to stress response protein rds1p
UMAG_12068	12.6271	41.6173	17.3779	69.937	10.8586	28.2206		1.6746	5.76593e-27	8.1007e-26	true	false	-0.558167	1.56641e-06	3.67676e-06	false	false	0.804674	1.05416e-13	7.41414e-13	false	false			related to N-acetylglucosaminyltransferase (C-terminal fragment)
UMAG_02111	0.817723	2.97838	1.13565	7.47197	0.91582	3.01625		1.64927	3.20848e-06	1.14102e-05	true	false	0.0100795	0.968615	0.97716	false	false	1.30526	1.42364e-10	7.70786e-10	true	false			related to triacylglycerol lipase precursor
UMAG_05992	91.3071	285.163	89.927	355.997	114.551	177.718		1.61857	3.98407e-67	1.86711e-65	true	false	-0.677538	1.5665e-17	6.54953e-17	false	false	0.390156	7.87563e-09	3.52764e-08	false	false			related to ENT3 - cytoskeletal adaptor
UMAG_12313	4.73098	15.3186	5.62697	11.4333	4.07441	17.261		1.58294	6.05278e-10	3.10981e-09	true	false	0.175695	0.334827	0.402956	false	false	-0.323176	0.103993	0.155764	false	false			hypothetical protein
UMAG_06180	0	0.514975	0.0351035	0.168742	0.0739788	0.258654		1.58087	0.00708611	0.0147828	true	false	-0.717513	0.305	0.3709	false	false	-0.554821	0.172181	0.241061	false	false			Mig2-4
UMAG_11309	109.501	328.975	97.0715	368.441	126.812	184.648		1.56414	1.30126e-66	5.84763e-65	true	false	-0.829232	3.14791e-38	2.41857e-37	false	false	0.234556	0.000215631	0.000552508	false	false			related to coatomer epsilon subunit
UMAG_05002	23.214	69.905	11.7551	67.3157	21.92	41.6048		1.55637	2.11732e-38	4.4957e-37	true	false	-0.742296	3.679e-12	1.21823e-11	false	false	0.0166218	0.849005	0.888544	false	false			related to 7alpha-cephem-methoxylase P8 chain
UMAG_04778	0.198703	0.762993	0.234809	1.47899	0.180815	0.430022		1.55288	0.00091489	0.00225831	true	false	-0.764506	0.0614284	0.0870606	false	false	0.871633	0.00436575	0.00891129	false	false			hypothetical protein
UMAG_10424	57.4961	170.171	42.485	176.604	53.0378	102.629		1.54214	2.67248e-64	1.14602e-62	true	false	-0.725354	2.2224e-27	1.30771e-26	false	false	0.125805	0.0809475	0.124774	false	false			related to PTM1 - member of the major facilitator superfamily
UMAG_02170	26.7352	78.819	18.1985	38.84	25.4592	42.447		1.53006	3.39747e-35	6.53689e-34	true	false	-0.886165	3.52851e-21	1.70607e-20	false	false	-0.93783	5.20858e-25	7.3661e-24	false	false			related to RKM2 - ribosomal protein lysine methyltransferase
UMAG_06308	10.7558	31.4739	13.8538	54.8401	14.0754	30.9051		1.52438	1.32966e-34	2.52136e-33	true	false	-0.0260643	0.772416	0.813187	false	false	0.85891	2.72266e-16	2.32027e-15	false	false			related to RFX1 û major transcriptional repressor of DNA-damage-regulated genes
UMAG_02925	0.427904	1.35849	0.461414	2.28787	0.492681	0.709501		1.52237	1.58208e-06	5.81839e-06	true	false	-0.903259	0.000711141	0.00131019	false	false	0.775903	0.000166248	0.000433248	false	false			hypothetical protein
UMAG_12106	50.9254	148.591	54.901	204.657	65.676	95.0405		1.52178	4.01544e-59	1.54972e-57	true	false	-0.641046	2.77423e-18	1.1941e-17	false	false	0.52878	3.89685e-11	2.21395e-10	false	false			related to Tripeptidyl-peptidase II
UMAG_05916	6.98622	20.2029	8.48811	30.6726	7.62277	10.3011		1.50777	2.04122e-47	5.79759e-46	true	false	-0.96627	1.02167e-35	7.44126e-35	false	false	0.668506	1.43384e-16	1.25285e-15	false	false			related to Phosphopantothenoylcysteine decarboxylase
UMAG_11984	32.8078	95.2888	5.36657	21.181	20.842	75.81		1.50002	1.46287e-25	1.88935e-24	true	false	-0.325231	0.000430715	0.00081185	false	false	-2.06217	3.25883e-83	2.64005e-81	true	true			hypothetical protein
UMAG_10302	8.04223	23.1821	7.87808	18.5412	9.90287	13.4634		1.49596	2.20275e-30	3.55966e-29	true	false	-0.778057	3.01199e-15	1.14935e-14	false	false	-0.247336	0.0208131	0.0373055	false	false			hypothetical protein
UMAG_01362	5.01364	14.305	6.21307	23.897	6.67554	28.5149		1.48573	2.55672e-32	4.47324e-31	true	false	0.99429	3.24202e-22	1.63315e-21	false	false	0.803534	3.29474e-18	3.19352e-17	false	false			hypothetical protein
UMAG_05731	29.1042	82.6459	37.9688	65.8489	20.1085	67.5729		1.48043	6.98241e-35	1.33561e-33	true	false	-0.28688	0.00055926	0.00104155	false	false	-0.253533	0.00138899	0.00312034	false	false			secreted chorismate mutase
UMAG_11695	2.29535	6.63779	3.89311	8.62164	1.90232	5.02385		1.48033	1.42903e-13	9.61628e-13	true	false	-0.395465	0.00821204	0.0133482	false	false	0.435909	0.00158304	0.00352253	false	false			related to 2-epi-5-epi-valiolone synthase
UMAG_01624	115.851	327.376	114.486	327.889	128.719	168.026		1.47525	1.18835e-49	3.66044e-48	true	false	-0.958191	3.34371e-53	3.49182e-52	false	false	0.0738724	0.299405	0.384933	false	false			probable SEC23 - component of COPII coat of ER-golgi vesicles
UMAG_10536	161.052	456.17	186.272	634.474	185.44	332.428		1.47191	4.43826e-33	7.97793e-32	true	false	-0.452366	1.2779e-10	3.89676e-10	false	false	0.544012	9.46704e-11	5.18987e-10	false	false			related to FPR2 - FK506/rapamycin-binding protein of the ER
UMAG_02298	2.57456	7.37686	1.1264	1.62174	1.31627	12.9827		1.46012	1.30375e-09	6.50485e-09	true	false	0.814925	4.38374e-07	1.06807e-06	false	false	-1.91407	5.98122e-16	4.9745e-15	true	false			hypothetical protein
UMAG_03788	62.1306	174.07	35.453	119.124	62.6354	96.1639		1.45652	6.15396e-27	8.60899e-26	true	false	-0.849538	2.8687e-21	1.39491e-20	false	false	-0.467849	9.02774e-07	3.23893e-06	false	false			hypothetical protein
UMAG_00011	31.1045	86.6677	29.1578	89.5886	30.439	68.9859		1.44931	2.41296e-28	3.65622e-27	true	false	-0.325559	3.49649e-05	7.34746e-05	false	false	0.119747	0.13383	0.193562	false	false			probable AMD2 - amidase
UMAG_10583	0.10746	0.838531	0.0423307	0.704002	0.0892098	1.38509		1.44667	0.0152106	0.029456	true	false	0.608598	0.261969	0.324142	false	false	-0.110603	0.791738	0.843817	false	false			hypothetical protein
UMAG_11439	45.6836	126.106	57.0728	150.824	61.8437	64.9224		1.44031	5.47066e-42	1.32447e-40	true	false	-0.953487	3.20161e-33	2.20324e-32	false	false	0.326672	6.73787e-05	0.00018703	false	false			related to GLO3 - zinc finger protein
UMAG_10205	115.155	316.868	72.6563	257.9	97.9855	388.137		1.43893	5.32692e-55	1.85904e-53	true	false	0.29451	1.7653e-05	3.80872e-05	false	false	-0.223652	0.00118473	0.00269844	false	false			related to SGT2 û cochaperone
UMAG_02498	64.9886	178.741	78.4506	222.734	55.8169	89.8985		1.43728	3.71966e-48	1.09931e-46	true	false	-0.98741	9.38812e-55	1.01596e-53	false	false	0.386573	9.11893e-08	3.66208e-07	false	false			related to delta-6 fatty acid desaturase
UMAG_02736	14.8824	40.0993	13.3485	37.7671	19.4365	21.3285		1.40734	8.644e-45	2.27764e-43	true	false	-0.905489	2.05313e-23	1.0786e-22	false	false	-0.0144748	0.835668	0.877947	false	false			related to SEC16 - COPII vesicle coat protein required for ER transport vesicle budding
UMAG_10003	223.433	658.886	51.1422	404.577	189.738	663.878		1.40008	5.69025e-05	0.000170396	true	false	0.0131253	0.869715	0.898257	false	false	-0.623266	1.55848e-10	8.4171e-10	false	false			hypothetical protein
UMAG_11203	15.0116	40.3556	14.8407	21.6116	14.1452	39.0053		1.39821	2.17166e-36	4.30461e-35	true	false	-0.0460283	0.539373	0.60106	false	false	-0.818015	1.04294e-19	1.11281e-18	false	false			hypothetical protein
UMAG_11327	80.0743	213.621	78.3477	228.302	86.9477	115.056		1.39334	1.00338e-47	2.91292e-46	true	false	-0.888631	6.14241e-35	4.38991e-34	false	false	0.165926	0.0459516	0.0757054	false	false			probable SEC27 - coatomer complex beta subunit
UMAG_11483	15.2956	41.0403	12.9561	36.6349	14.0937	33.6615		1.39291	1.7458e-23	2.06011e-22	true	false	-0.284527	0.00541716	0.0089906	false	false	-0.0931256	0.37607	0.463605	false	false			probable l-isoaspartyl protein carboxyl methyltransferase
UMAG_05939	1.12601	3.30344	1.42539	2.94136	2.22538	4.88199		1.38945	0.000114468	0.00032882	true	false	0.54469	0.0306485	0.0455151	false	false	-0.0938824	0.73288	0.792559	false	false			hypothetical protein
UMAG_00091	6.06463	16.3051	6.03103	22.5794	6.43353	15.9757		1.38735	2.01683e-20	2.04519e-19	true	false	-0.0264484	0.799771	0.83583	false	false	0.535451	3.27691e-07	1.23937e-06	false	false			hypothetical protein
UMAG_02303	23.3682	62.2026	21.244	52.5589	21.2126	35.9988		1.38672	3.74162e-38	7.79326e-37	true	false	-0.783002	5.36559e-21	2.56539e-20	false	false	-0.168867	0.0557935	0.0897786	false	false			hypothetical protein
UMAG_05117	15.7347	41.7077	17.4886	55.538	17.8662	21.9837		1.38257	1.01524e-40	2.35371e-39	true	false	-0.919907	9.46997e-33	6.43939e-32	false	false	0.481519	2.40068e-11	1.39286e-10	false	false			hypothetical protein
UMAG_02889	71.0935	187.66	57.9894	197.272	64.2712	121.983		1.37575	1.08137e-44	2.82665e-43	true	false	-0.617378	8.17191e-20	3.74783e-19	false	false	0.143904	0.0746258	0.116096	false	false			related to SEC9 - protein transport protein
UMAG_10859	110.782	288.723	114.997	430.366	143.415	384.309		1.35712	3.46207e-40	7.85973e-39	true	false	0.414661	8.95015e-10	2.6053e-09	false	false	0.643075	1.93892e-15	1.56008e-14	false	false			related to UV-induced protein uvi15
UMAG_11652	41.3927	107.57	35.3478	123.534	50.4294	57.2733		1.35496	3.15877e-33	5.6936e-32	true	false	-0.903933	2.39261e-26	1.37026e-25	false	false	0.269979	0.000725544	0.00171445	false	false			related to PSF2 - part of GINS
UMAG_03199	194.879	506.653	118.604	328.097	239.308	579.038		1.35465	1.07025e-41	2.57213e-40	true	false	0.194611	0.00578615	0.0095752	false	false	-0.550306	8.74184e-13	5.74214e-12	false	false			probable GFA1 - glucosamine--fructose-6-phosphate transaminase
UMAG_05719	18.1343	47.3205	20.4309	63.1667	21.6118	42.0735		1.3512	3.94202e-19	3.74292e-18	true	false	-0.167159	0.0775216	0.107864	false	false	0.483286	3.07917e-08	1.29522e-07	false	false			hypothetical protein
UMAG_03379	9.59157	24.8951	9.63528	29.9834	8.30613	24.8214		1.35054	3.16749e-23	3.72435e-22	true	false	-0.00367879	0.971542	0.97853	false	false	0.333242	0.00137221	0.00308793	false	false			hypothetical protein
UMAG_11153	42.6033	111.306	57.9414	153.811	54.5614	88.4		1.34967	3.45256e-25	4.33951e-24	true	false	-0.328981	0.000750188	0.00137732	false	false	0.531762	8.36749e-08	3.37684e-07	false	false			related to COX23 - protein with function in mitochondrial copper homeostasis
UMAG_02494	114.282	293.851	65.4088	300.606	65.9958	190.886		1.33657	7.73545e-31	1.27199e-29	true	false	-0.617946	6.54954e-17	2.67797e-16	false	false	0.105076	0.175582	0.244778	false	false			GTP binding protein Rho2
UMAG_00083	0.561466	1.67173	0.410176	0.998049	0.658305	1.40805		1.33491	0.000937111	0.00230536	true	false	-0.236407	0.489179	0.556593	false	false	-0.546059	0.0903727	0.137657	false	false			related to formate/nitrite transporter
UMAG_04598	35.2673	89.6327	30.5146	89.3981	44.5438	55.706		1.32436	5.25522e-42	1.27702e-40	true	false	-0.68167	3.13476e-22	1.58144e-21	false	false	0.0683897	0.316687	0.402888	false	false			related to Dynein intermediate chain 1
UMAG_04688	40.4001	102.306	62.4862	105.379	41.9708	69.5009		1.31812	5.71243e-37	1.14967e-35	true	false	-0.553849	1.01318e-16	4.12059e-16	false	false	0.115	0.0966573	0.14605	false	false			hypothetical protein
UMAG_01922	1.58587	4.11993	1.07915	2.48217	1.18506	2.84545		1.30893	4.76675e-07	1.82041e-06	true	false	-0.527779	0.0167664	0.0258911	false	false	-0.616956	0.00475763	0.00962973	false	false			hypothetical protein
UMAG_10403	0.547953	1.97763	0.399324	1.43709	0.717156	1.51099		1.30883	0.011533	0.0228398	true	false	-0.337314	0.467325	0.535085	false	false	-0.271241	0.476854	0.564517	false	false			hypothetical protein
UMAG_03209	84.6913	212.695	83.2337	236.894	103.234	147.218		1.3077	3.18217e-46	8.77237e-45	true	false	-0.527298	1.88574e-14	6.89662e-14	false	false	0.226237	0.000883117	0.00205935	false	false			probable SEC24 - COPII coated vesicle component
UMAG_05583	92.8538	233.538	63.7	141.561	63.0769	152.418		1.30751	1.15922e-39	2.58695e-38	true	false	-0.611019	4.26132e-17	1.75387e-16	false	false	-0.641468	2.8461e-13	1.93535e-12	false	false			hypothetical protein
UMAG_10315	39.1345	98.936	32.7959	134.428	46.6827	53.302		1.30377	2.92532e-22	3.26968e-21	true	false	-0.886777	6.16347e-20	2.84382e-19	false	false	0.507118	1.32766e-06	4.66387e-06	false	false			hypothetical protein
UMAG_00971	13.9216	35.2148	13.7566	39.0954	17.8559	25.0015		1.29773	5.54181e-18	4.91349e-17	true	false	-0.490631	3.73601e-05	7.82679e-05	false	false	0.219886	0.0552962	0.0890657	false	false			hypothetical protein
UMAG_05873	13.4744	33.5905	18.5982	50.4873	20.3128	32.9383		1.29234	8.14633e-25	1.00656e-23	true	false	-0.0266469	0.72833	0.773541	false	false	0.652281	1.13132e-13	7.93979e-13	false	false			related to TIF2 - translation initiation factor eIF4A
UMAG_03629	47.1141	117.032	40.8858	118.764	58.1213	76.6282		1.28891	4.63433e-37	9.44281e-36	true	false	-0.607135	1.06042e-19	4.82144e-19	false	false	0.0929296	0.181569	0.251733	false	false			related to Signal peptide peptidase
UMAG_00968	0.990912	2.62984	1.63144	3.36865	1.20256	2.09052		1.28221	4.9626e-05	0.000150113	true	false	-0.314123	0.214203	0.270354	false	false	0.400912	0.0734579	0.114524	false	false			hypothetical protein
UMAG_03470	11.8699	29.2533	10.4747	26.4524	11.138	26.7789		1.27613	2.49836e-28	3.76918e-27	true	false	-0.124285	0.148882	0.195125	false	false	-0.0712935	0.348459	0.435624	false	false			related to putative calcium P-type ATPase NCA-2
UMAG_11421	60.7732	149.248	76.0884	213.313	62.6541	200.419		1.27373	8.16825e-34	1.49698e-32	true	false	0.427544	9.01502e-11	2.77115e-10	false	false	0.584817	1.38298e-19	1.46137e-18	false	false			probable methylmalonate-semialdehyde dehydrogenase (acylating)
UMAG_10494	20.1876	49.5367	34.02	80.4826	20.1504	26.9872		1.27325	7.01653e-38	1.45222e-36	true	false	-0.871924	7.68331e-34	5.35723e-33	false	false	0.766513	3.1366e-26	4.79776e-25	false	false			related to Mannosyl-oligosaccharide 1
UMAG_11948	55.8956	138.593	51.5422	206.883	72.4715	123.422		1.27264	1.24103e-20	1.27424e-19	true	false	-0.163134	0.0496629	0.0715083	false	false	0.645065	2.31841e-13	1.58473e-12	false	false			related to ubiquitin-like protein Hub1
UMAG_05527	28.1644	68.9305	29.044	93.5399	30.1443	46.1436		1.26689	3.54799e-38	7.41348e-37	true	false	-0.575157	2.54093e-17	1.05465e-16	false	false	0.510105	3.43493e-14	2.51282e-13	false	false			hypothetical protein
UMAG_16084	0.13954	1.83329	0.281008	0.996889	0.597246	2.18178		1.26153	0.0325331	0.0581765	false	false	0.188431	0.76961	0.81098	false	false	-0.325134	0.427635	0.516024	false	false			#N/A
UMAG_01220	47.5265	115.787	58.8422	127.516	54.2876	124.62		1.2604	4.91921e-28	7.26913e-27	true	false	0.107896	0.220356	0.277406	false	false	0.209488	0.0047912	0.00969468	false	false			related to SSD1 protein
UMAG_16049	1.07533	5.31487	2.08843	14.083	0.23984	0.504684		1.25739	0.0332346	0.0593179	false	false	-2.12303	0.00429974	0.00721461	true	true	0.986944	0.0115204	0.021767	false	false			#N/A
UMAG_01640	21.9962	53.4752	22.5144	52.662	23.0973	30.8281		1.25662	6.77788e-21	7.08115e-20	true	false	-0.791265	1.54334e-19	6.94806e-19	false	false	0.0481126	0.59593	0.671445	false	false			related to GAS1 - glycophospholipid-anchored surface glycoprotein
UMAG_01284	69.4187	168.198	72.529	218.176	74.4501	91.4404		1.25648	7.36571e-48	2.15743e-46	true	false	-0.874837	1.33646e-39	1.06128e-38	false	false	0.444966	2.71764e-11	1.56706e-10	false	false			probable SEC18 - vesicular-fusion protein
UMAG_00054	3.21184	7.98986	3.55051	11.5608	4.18273	5.35824		1.25565	1.0174e-09	5.14267e-09	true	false	-0.568808	0.000870905	0.0015858	false	false	0.588248	0.000145308	0.000382629	false	false			hypothetical protein
UMAG_06218	128.286	309.551	261.454	499.689	194.122	526.744		1.24671	1.83498e-27	2.63442e-26	true	false	0.766898	6.09055e-20	2.81396e-19	false	false	0.75127	9.32932e-14	6.58977e-13	false	false			hypothetical protein
UMAG_10871	83.6287	201.709	52.904	147.121	75.7057	186.136		1.24446	1.50154e-31	2.56552e-30	true	false	-0.11246	0.128916	0.171248	false	false	-0.377381	2.99954e-05	8.74022e-05	false	false			hypothetical protein
UMAG_11255	8.71024	21.0828	21.4451	48.8547	4.23416	13.0682		1.24037	7.15733e-09	3.36867e-08	true	false	-0.683006	3.89716e-05	8.15444e-05	false	false	1.24689	1.09908e-19	1.1708e-18	true	false			hypothetical protein
UMAG_03532	8.05253	19.3297	8.16935	25.1344	7.91661	22.5002		1.23727	2.6657e-21	2.84385e-20	true	false	0.222888	0.0184066	0.028208	false	false	0.447056	1.58236e-06	5.5231e-06	false	false			hypothetical protein
UMAG_04897	37.6804	89.9325	11.0283	22.069	30.2083	75.0776		1.22439	2.97567e-20	3.0036e-19	true	false	-0.25578	0.00148041	0.00262254	false	false	-1.92972	5.25305e-98	5.6509e-96	true	false			related to Endo-1
UMAG_04173	59.5795	141.349	62.144	174.653	73.2692	89.7225		1.22431	9.32966e-33	1.65886e-31	true	false	-0.651599	6.45637e-17	2.64145e-16	false	false	0.375214	3.34903e-08	1.40514e-07	false	false			probable COP1 - coatomer complex alpha chain of secretory pathway vesicles
UMAG_11790	21.4522	50.815	14.5052	41.5955	28.2448	40.2006		1.22262	8.94962e-33	1.59561e-31	true	false	-0.334858	9.19809e-06	2.02724e-05	false	false	-0.215141	0.0138434	0.0257337	false	false			related to Hook protein
UMAG_06374	19.2688	45.6176	10.0437	33.3489	18.4329	36.1334		1.21479	4.9367e-25	6.14605e-24	true	false	-0.331108	0.000156687	0.00030865	false	false	-0.373406	4.90004e-05	0.000139195	false	false			related to GRE2 - methylglyoxal reductase (NADPH-dependent)
UMAG_01872	77.7834	182.801	78.9936	140.349	53.8143	114.64		1.20851	6.3133e-25	7.81539e-24	true	false	-0.669192	1.76859e-24	9.6075e-24	false	false	-0.306712	1.31018e-05	4.05922e-05	false	false			related to gmc type oxidoreductase
UMAG_11635	118.241	277.196	95.7689	279.575	110.249	145.62		1.20781	5.75728e-41	1.34905e-39	true	false	-0.92401	1.79251e-42	1.53538e-41	false	false	0.0849183	0.225207	0.302333	false	false			probable UBC6 - E2 ubiquitin-conjugating enzyme
UMAG_06292	69.9891	164.411	49.644	151.573	66.511	84.3351		1.2076	1.57368e-30	2.54936e-29	true	false	-0.958613	1.18429e-49	1.15912e-48	false	false	-0.044164	0.534393	0.6188	false	false			probable PEP8 - vacuolar protein sorting/targeting protein
UMAG_02374	2.36751	5.67788	2.35703	14.4079	2.45638	2.83065		1.20722	1.75994e-09	8.69477e-09	true	false	-0.988756	5.69854e-09	1.58354e-08	false	false	1.38375	3.45701e-29	6.06548e-28	true	false			related to monosaccharide transporter
UMAG_05170	113.283	264.691	165.493	197.009	76.8525	137.913		1.20156	2.40144e-34	4.52754e-33	true	false	-0.935659	1.22333e-44	1.10003e-43	false	false	-0.351063	4.6419e-07	1.72872e-06	false	false			probable formate dehydrogenase
UMAG_01229	10.6929	24.919	11.4948	32.0921	13.8262	18.4856		1.1987	3.22824e-32	5.63311e-31	true	false	-0.427277	3.32176e-06	7.5666e-06	false	false	0.432735	3.55606e-08	1.48819e-07	false	false			hypothetical protein
UMAG_01077	37.4234	86.7685	40.9768	66.287	23.1006	51.3311		1.19319	3.93868e-37	8.05036e-36	true	false	-0.753563	6.04338e-26	3.42958e-25	false	false	-0.314525	2.53126e-05	7.46521e-05	false	false			hypothetical protein
UMAG_12062	93.2001	216.925	83.8349	211.847	106.81	199.987		1.19289	4.747e-26	6.36914e-25	true	false	-0.114492	0.133107	0.176404	false	false	0.0386856	0.620968	0.69496	false	false			probable ERD2 - ER lumen protein-retaining receptor
UMAG_06348	68.2551	158.469	62.2784	161.529	90.5641	121.22		1.19282	2.96736e-29	4.64651e-28	true	false	-0.383155	4.47282e-06	1.00485e-05	false	false	0.0991687	0.166029	0.233528	false	false			related to SCP160 - involved in control of mitotic chromsome transmission
UMAG_11028	61.3924	142.456	60.8258	183.684	69.0001	81.6721		1.19156	1.61359e-32	2.83827e-31	true	false	-0.798482	1.26845e-29	7.89018e-29	false	false	0.436409	5.31795e-09	2.41497e-08	false	false			related to WHI2 - growth regulation protein
UMAG_04579	31.7356	73.4117	43.2297	111.199	27.4277	43.2136		1.18882	4.29507e-34	7.96044e-33	true	false	-0.760546	1.96484e-32	1.32424e-31	false	false	0.667577	1.24104e-24	1.70728e-23	false	false			related to TRX2 - thioredoxin II
UMAG_00532	44.0455	101.732	28.834	88.2293	45.4117	74.0483		1.18511	1.26632e-31	2.17496e-30	true	false	-0.454401	1.40315e-09	4.03478e-09	false	false	-0.132278	0.108037	0.160757	false	false			hypothetical protein
UMAG_04805	2.37669	5.53418	2.17182	4.67155	3.16926	4.71628		1.18387	6.84343e-16	5.31358e-15	true	false	-0.226496	0.0360432	0.0529647	false	false	-0.16867	0.131035	0.190052	false	false			hypothetical protein
UMAG_06239	9.68177	22.357	9.28258	26.8574	11.8644	18.0568		1.18333	6.3763e-26	8.45149e-25	true	false	-0.30515	0.00375115	0.0063516	false	false	0.331865	0.0002097	0.000538784	false	false			related to phosphatidylinositol 3-phosphate 5-kinase
UMAG_05421	114.165	262.849	69.5393	188.769	97.7706	358.519		1.18317	2.10378e-41	4.98299e-40	true	false	0.449638	3.70103e-11	1.1648e-10	false	false	-0.402479	3.83101e-10	1.97479e-09	false	false			related to Multidrug resistance protein
UMAG_05222	263.566	645.527	15.3808	130.905	83.2091	342.895		1.17456	0.000265133	0.000717334	true	false	-0.907355	5.81597e-31	3.75384e-30	false	false	-2.20286	1.27053e-129	2.52643e-127	true	true			hypothetical protein
UMAG_05326	10.0667	23.0456	10.968	20.774	10.7867	21.0111		1.17393	2.56785e-33	4.65405e-32	true	false	-0.130838	0.147731	0.193861	false	false	-0.0774464	0.323224	0.409774	false	false			hypothetical protein
UMAG_06461	0.272377	0.673577	0.33646	0.984998	0.215477	0.705501		1.17349	0.000237543	0.00064535	true	false	0.0642314	0.793492	0.830407	false	false	0.572877	0.0119642	0.0225646	false	false			ABC transporter
UMAG_01519	15.0608	34.562	25.338	48.2436	17.6133	19.3798		1.1717	7.46968e-19	7.00122e-18	true	false	-0.8209	1.07197e-05	2.34905e-05	false	false	0.545692	8.11167e-09	3.62347e-08	false	false			hypothetical protein
UMAG_03023	0.447419	1.20895	0.369022	13.4538	0.21003	1.92534		1.1709	0.0113666	0.0225742	true	false	0.648525	0.0578597	0.0823772	false	false	3.26768	9.15541e-47	3.03423e-45	true	true			related to Ribonuclease Trv
UMAG_05239	25.2023	57.7228	17.3455	59.0204	21.488	30.5966		1.16375	2.16725e-19	2.08189e-18	true	false	-0.90855	2.53451e-26	1.45031e-25	false	false	0.105135	0.23258	0.31096	false	false			related to NAD-dependent deacetylase sirtuin type 4
UMAG_02753	0.208824	0.633113	0.452514	1.36727	0.017988	0.22406		1.16062	0.03388	0.0603221	false	false	-1.23585	0.0337641	0.0498613	true	false	0.9098	0.0103677	0.0197312	false	false			hypothetical protein
UMAG_01935	14.4653	32.8603	10.6075	26.2545	16.8961	36.0333		1.15653	3.5046e-23	4.0987e-22	true	false	0.135814	0.102698	0.139582	false	false	-0.246088	0.0123016	0.0231167	false	false			probable methylglutaconyl-coa hydratase
UMAG_01824	29.8666	67.994	26.7379	81.2017	30.5156	39.7001		1.15419	7.08781e-20	6.97198e-19	true	false	-0.771301	3.35765e-17	1.39111e-16	false	false	0.325802	0.000528634	0.00126926	false	false			hypothetical protein
UMAG_11643	15.8569	35.7404	16.9911	54.219	16.8364	31.1043		1.15135	4.00522e-25	5.02453e-24	true	false	-0.198262	0.0163573	0.0253049	false	false	0.666294	9.04055e-17	7.99516e-16	false	false			hypothetical protein
UMAG_15085	10.1347	22.9604	10.9106	41.1655	14.7386	17.8181		1.14939	1.31619e-20	1.3472e-19	true	false	-0.361964	9.73193e-05	0.000195694	false	false	0.904665	4.45192e-25	6.30961e-24	false	false			related to peptide-n4- (n-acetyl- beta -glucosaminyl) asparagine amidase
UMAG_05560	5.06094	11.4116	9.00842	18.8133	4.51855	12.2439		1.14773	9.92021e-17	8.08528e-16	true	false	0.105032	0.289858	0.354938	false	false	0.782833	1.07717e-14	8.22861e-14	false	false			hypothetical protein
UMAG_02089	13.7188	30.801	14.5134	45.3284	17.5466	15.9224		1.14519	3.39251e-23	3.9818e-22	true	false	-0.946731	5.88651e-28	3.53036e-27	false	false	0.624554	3.74915e-18	3.61793e-17	false	false			related to nuclear protein bimA
UMAG_11789	0.889814	2.49818	2.70648	3.62683	2.84724	2.96509		1.14177	0.019108	0.0360978	true	false	0.210926	0.61041	0.668479	false	false	0.444866	0.211415	0.286691	false	false			hypothetical protein
UMAG_03910	292.401	654.537	241.621	674.73	325.697	705.004		1.13882	7.02508e-27	9.78589e-26	true	false	0.10969	0.0853548	0.117689	false	false	0.115849	0.132307	0.191538	false	false			probable Calmodulin
UMAG_11048	20.3154	45.4131	15.5151	28.6349	20.2965	51.8402		1.13794	8.13848e-28	1.18923e-26	true	false	0.193415	0.0135836	0.0212584	false	false	-0.5878	5.95325e-14	4.26476e-13	false	false			hypothetical protein
UMAG_03864	11.3186	25.2659	14.184	34.7364	15.7628	26.5147		1.13645	1.08835e-25	1.42528e-24	true	false	0.071147	0.444084	0.51268	false	false	0.526173	2.09048e-11	1.22044e-10	false	false			related to GTPase-activating protein beta-chimerin
UMAG_01375	0.0763349	0.544505	0.326487	0.688543	0.448655	0.358145		1.13216	0.0569311	0.0947072	false	false	-0.450515	0.513267	0.578342	false	false	0.216096	0.606411	0.681382	false	false			cysteine-protease inhibitor
UMAG_01148	23.5785	52.2926	37.3543	73.4162	34.0847	50.1514		1.12675	5.05007e-23	5.87473e-22	true	false	-0.0576038	0.549289	0.61041	false	false	0.557299	7.48144e-13	4.9539e-12	false	false			hypothetical protein
UMAG_03011	15.1539	33.6317	8.06307	21.4285	15.1902	34.0034		1.12521	5.16167e-22	5.73024e-21	true	false	0.0189718	0.827884	0.861799	false	false	-0.570504	3.62367e-10	1.87528e-09	false	false			hypothetical protein
UMAG_12185	19.7864	43.6581	21.9512	54.3609	22.9926	25.2579		1.12077	9.71467e-31	1.58948e-29	true	false	-0.785364	2.79127e-26	1.59325e-25	false	false	0.384499	1.64388e-06	5.71654e-06	false	false			hypothetical protein
UMAG_04755	19.6509	43.323	22.1933	63.0657	20.8811	31.7524		1.12021	8.97047e-30	1.42507e-28	true	false	-0.444886	1.07077e-09	3.10113e-09	false	false	0.607556	6.77457e-13	4.49946e-12	false	false			related to calcium/calmodulin dependent protein kinase C
UMAG_16207	1.40325	4.7372	2.5974	4.67654	2.80906	2.97768		1.11986	0.045369	0.0779843	false	false	-0.578913	0.284514	0.34883	false	false	0.0345888	0.930183	0.949278	false	false			#N/A
UMAG_11714	0.827389	2.02947	0.46759	1.13779	0.822276	1.9611		1.11899	0.00402189	0.00878124	true	false	-0.0587725	0.862238	0.891742	false	false	-0.621292	0.0577122	0.0925482	false	false			hypothetical protein
UMAG_06195	94.0876	205.395	111.323	172.636	124.161	110.541		1.10605	2.34828e-31	3.98116e-30	true	false	-0.889919	3.03336e-40	2.45423e-39	false	false	-0.176828	0.0106707	0.0202901	false	false			related to EMG1 - Protein required for ribosome biogenesis
UMAG_11178	40.185	88.2771	33.3814	105.18	47.7011	51.7971		1.10523	6.846e-18	6.02907e-17	true	false	-0.763156	3.88363e-21	1.87513e-20	false	false	0.323434	3.88026e-05	0.000111481	false	false			related to U2 small nuclear ribonucleoprotein B
UMAG_11306	22.9649	49.7832	32.1808	61.8239	20.966	72.6418		1.0955	4.4786e-18	3.99784e-17	true	false	0.545772	2.9046e-11	9.19208e-11	false	false	0.381063	1.78448e-06	6.17604e-06	false	false			hypothetical protein
UMAG_04939	31.4465	68.4637	27.0516	54.0606	26.9468	37.0557		1.09487	5.9159e-20	5.88987e-19	true	false	-0.877669	1.50194e-21	7.35006e-21	false	false	-0.264171	0.00214432	0.00463778	false	false			probable arginase
UMAG_02982	11.0526	23.906	10.9805	16.4803	12.6649	14.0636		1.09364	2.12802e-27	3.04181e-26	true	false	-0.761216	9.8829e-25	5.39861e-24	false	false	-0.460552	5.0381e-08	2.06884e-07	false	false			related to PLC1 - 1-phosphatidylinositol-4
UMAG_10081	15.1361	32.9827	11.9912	38.0416	14.7894	21.9577		1.09296	3.48659e-17	2.94029e-16	true	false	-0.581791	2.75626e-10	8.25074e-10	false	false	0.274303	0.0051667	0.0104032	false	false			hypothetical protein
UMAG_03361	104.361	225.13	103.415	237.523	111.889	120.599		1.08984	5.6644e-35	1.08667e-33	true	false	-0.896536	3.0573e-42	2.60573e-41	false	false	0.148072	0.0465892	0.0766596	false	false			probable SEC26 - coatomer complex beta chain of secretory pathway vesicles
UMAG_03218	116.2	250.936	111.721	320.559	105.4	138.948		1.0895	4.31041e-27	6.10812e-26	true	false	-0.848143	1.79184e-31	1.17196e-30	false	false	0.4232	9.72579e-09	4.30348e-08	false	false			related to Secretory carrier-associated membrane protein 2
UMAG_02475	0.515944	1.19946	0.858661	1.09094	0.886545	1.40437		1.08618	0.00447743	0.0097048	true	false	0.213656	0.479531	0.547067	false	false	-0.0490303	0.876449	0.909578	false	false			hypothetical protein
UMAG_03221	12.5825	27.174	13.8627	46.0396	14.2502	21.4415		1.08356	6.09126e-20	6.05526e-19	true	false	-0.337293	8.93883e-05	0.000180274	false	false	0.82578	6.39596e-25	8.91088e-24	false	false			hypothetical protein
UMAG_10284	31.6079	67.841	30.7268	55.3828	46.0629	43.6252		1.08069	1.05018e-29	1.6603e-28	true	false	-0.632758	1.23086e-16	4.9793e-16	false	false	-0.219081	0.00541848	0.0108734	false	false			probable vacuolar sorting protein (hbrA)
UMAG_10011	109.708	234.028	90.9346	248.304	101.712	148.087		1.07061	3.35751e-26	4.51406e-25	true	false	-0.656004	2.27592e-25	1.27159e-24	false	false	0.15713	0.033729	0.0573542	false	false			hypothetical protein
UMAG_00777	15.6057	33.1862	15.6442	36.9956	20.1413	31.9747		1.06914	3.123e-30	5.00978e-29	true	false	-0.0508428	0.476139	0.543469	false	false	0.226316	0.00575009	0.0114757	false	false			related to RAV1 - Regulator of (H )-ATPase in vacuolar membrane
UMAG_02763	79.8659	169.768	87.1403	281.427	80.6337	107.251		1.0651	8.032e-21	8.36475e-20	true	false	-0.65837	8.45799e-14	3.00364e-13	false	false	0.791827	1.78067e-19	1.87255e-18	false	false			hypothetical protein
UMAG_10740	56.7577	120.56	46.1132	127.017	62.1549	118.017		1.06163	7.64023e-19	7.15086e-18	true	false	-0.0292069	0.715238	0.761899	false	false	0.145364	0.0873266	0.13355	false	false			related to apoptotic cell death regulator DAD1
UMAG_11266	19.3029	41.0612	10.6601	13.4793	10.2577	20.669		1.06002	4.78307e-13	3.0979e-12	true	false	-0.985624	2.42484e-22	1.2269e-21	false	false	-1.41035	6.73496e-10	3.37365e-09	true	false			probable lysophospholipase (lpl)
UMAG_06406	379.442	808.441	113.167	512.627	248.653	473.592		1.05897	6.18189e-13	3.97251e-12	true	false	-0.767463	2.86435e-35	2.06215e-34	false	false	-0.578586	5.44849e-12	3.36024e-11	false	false			related to Peripheral-type benzodiazepine receptor
UMAG_04942	7.53634	15.935	6.39405	24.3537	10.9275	9.94482		1.05792	2.16523e-21	2.32505e-20	true	false	-0.67676	1.15175e-12	3.89844e-12	false	false	0.676115	1.27097e-15	1.03733e-14	false	false			hypothetical protein
UMAG_01797	30.5279	64.3094	29.1304	71.1169	31.7498	64.7193		1.05487	9.13003e-30	1.44691e-28	true	false	0.0114362	0.862724	0.89211	false	false	0.216318	0.00280014	0.00593493	false	false			hypothetical protein
UMAG_06179	0.0540549	0.196997	0.200715	0.150661	0	0.137303		1.05487	0.0722889	0.116475	false	false	-0.431718	0.493646	0.56121	false	false	-0.173761	0.678269	0.746403	false	false			Mig2-2
UMAG_00684	11.1992	23.7262	9.8481	29.4055	10.0417	18.506		1.05341	5.06642e-15	3.70991e-14	true	false	-0.356098	0.000150849	0.000297748	false	false	0.376994	5.13404e-05	0.000145527	false	false			hypothetical protein
UMAG_12208	12.2895	25.8493	14.5382	35.6607	14.1799	16.9309		1.05148	1.54666e-17	1.32997e-16	true	false	-0.604965	1.08337e-10	3.31979e-10	false	false	0.531279	1.83681e-09	8.84961e-09	false	false			related to SSN3 - cyclin-dependent CTD kinase
UMAG_04485	24.6498	51.7788	31.5721	48.886	21.3841	26.0269		1.04564	4.27814e-19	4.05035e-18	true	false	-0.987314	1.28728e-26	7.42813e-26	false	false	-0.00939733	0.916373	0.939129	false	false			related to Cut9 interacting protein scn1
UMAG_03695	22.8921	47.8578	20.4319	56.7619	22.4429	27.3207		1.04356	8.00392e-26	1.05449e-24	true	false	-0.804474	1.08838e-24	5.94062e-24	false	false	0.316616	1.74858e-05	5.32196e-05	false	false			related to exonuclease GOR
UMAG_15004	53.5194	111.938	33.6511	60.3709	59.6138	145.739		1.0418	1.36039e-23	1.62578e-22	true	false	0.383117	4.01513e-09	1.12624e-08	false	false	-0.812388	6.67525e-30	1.20338e-28	false	false			probable malate synthase
UMAG_00695	46.6984	97.4522	80.5022	146.878	27.5829	75.6076		1.04135	5.95438e-30	9.48221e-29	true	false	-0.363321	5.56057e-07	1.34619e-06	false	false	0.659529	4.24572e-22	5.15934e-21	false	false			putative exochitinase
UMAG_05301	4.35327	9.23718	4.73998	8.47082	3.26813	6.9124		1.04118	3.51246e-06	1.24502e-05	true	false	-0.410588	0.0246607	0.037178	false	false	-0.0444622	0.801069	0.850585	false	false			hypothetical protein
UMAG_12269	11.7562	24.5662	13.0717	23.4679	9.74314	20.6101		1.03483	1.24837e-16	1.01118e-15	true	false	-0.249928	0.00724777	0.0118454	false	false	0.00743584	0.934866	0.953168	false	false			related to CYB2 - lactate dehydrogenase cytochrome b2
UMAG_10272	26.1033	54.7728	18.4629	42.5477	32.9267	58.1305		1.03474	3.96397e-13	2.58012e-12	true	false	0.0895646	0.406843	0.475528	false	false	-0.283513	0.0228882	0.0407136	false	false			hypothetical protein
UMAG_01014	48.1298	100.046	45.8375	112.808	34.2269	53.3732		1.03306	8.48289e-20	8.31932e-19	true	false	-0.89745	6.02013e-20	2.7833e-19	false	false	0.245012	0.00469198	0.00950563	false	false			hypothetical protein
UMAG_11437	126.255	262.963	82.2469	118.671	116.163	239.442		1.03172	2.88131e-16	2.297e-15	true	false	-0.131376	0.0895478	0.123025	false	false	-1.06253	4.61534e-35	1.01973e-33	true	false			probable FRQ1 - regulator of phosphatidylinositol-4-OH kinase protein
UMAG_05938	20.9677	43.5517	15.0201	54.591	12.4349	21.6535		1.02392	5.94854e-12	3.53838e-11	true	false	-0.996832	6.66444e-21	3.17533e-20	false	false	0.3954	5.8272e-05	0.000163691	false	false			related to Pirin
UMAG_01986	26.1966	54.0075	24.7485	69.9889	31.3435	63.5482		1.0219	1.94892e-18	1.7809e-17	true	false	0.235131	0.00670725	0.0110145	false	false	0.439333	1.14469e-06	4.04712e-06	false	false			probable sterol carrier protein
UMAG_01156	36.0013	74.2316	32.3636	80.6261	32.439	46.8402		1.02183	4.9199e-25	6.13678e-24	true	false	-0.660284	1.25037e-21	6.15406e-21	false	false	0.190464	0.00561291	0.011219	false	false			related to myo-inositol transporter
UMAG_10088	6.24034	12.8812	8.12002	24.8946	7.52603	12.6529		1.02095	2.39499e-15	1.79174e-14	true	false	-0.0224377	0.819081	0.85367	false	false	1.0103	1.31256e-28	2.24883e-27	true	false			related to Acetoacetyl-CoA synthetase
UMAG_04421	9.91467	20.5906	13.3011	27.4531	13.3023	12.8715		1.01574	2.32599e-10	1.2377e-09	true	false	-0.664037	1.15976e-06	2.75237e-06	false	false	0.480726	0.000110758	0.000297257	false	false			hypothetical protein
UMAG_01141	13.3364	27.3451	13.3111	30.5801	17.8762	21.8825		1.01503	7.94192e-22	8.77221e-21	true	false	-0.318484	0.000820062	0.00149943	false	false	0.230428	0.00496942	0.0100182	false	false			Diaphanous related Formin
UMAG_12296	9.02013	18.9106	7.58961	45.8516	20.6284	35.7886		1.01436	2.60857e-06	9.38827e-06	true	false	0.914696	4.79469e-10	1.4149e-09	false	false	1.30705	1.33566e-19	1.41365e-18	true	false			related to CMC1 - mitochondrial intermembrane space copper-binding protein
UMAG_05586	141.732	289.684	100.757	394.639	109.944	282.653		1.01166	3.69491e-27	5.24725e-26	true	false	-0.0328076	0.633835	0.6899	false	false	0.515122	5.77589e-13	3.87936e-12	false	false			related to hydroxyquinol-1
UMAG_11467	49.2471	101.015	50.7163	152.986	42.0309	73.8785		1.01162	4.4211e-21	4.66348e-20	true	false	-0.44794	1.19401e-08	3.24184e-08	false	false	0.66528	8.32525e-17	7.37251e-16	false	false			hypothetical protein
UMAG_12135	80.8541	165.046	78.5794	216.448	89.4146	143.866		1.01065	1.21955e-25	1.58759e-24	true	false	-0.195227	0.00432022	0.00724542	false	false	0.460761	1.82968e-11	1.072e-10	false	false			related to MOB2 - required for maintenance in ploidy
UMAG_03472	0	0.237247	0.0262476	0.0862889	0.0290715	0.0299525		1.00995	0.0616448	0.101468	false	false	-1.30487	0.0978044	0.133412	false	false	-0.289735	0.411213	0.498685	false	false			hypothetical protein
UMAG_06185	83.5296	170.414	88.4563	213.703	84.4974	174.459		1.00861	1.16981e-27	1.69055e-26	true	false	0.0366098	0.62072	0.677931	false	false	0.397042	1.09768e-08	4.84398e-08	false	false			probable acyl-CoA dehydrogenase short-branched chain precursor
UMAG_04771	34.3903	69.78	46.9243	80.771	30.22	63.9941		1.00171	1.00965e-24	1.24284e-23	true	false	-0.122316	0.074421	0.103971	false	false	0.281001	8.65213e-05	0.000235387	false	false			related to KHA1 - Putative K /H antiporter
UMAG_02019	67.3056	136.911	50.7627	114.618	53.1336	144.579		1.00164	1.18317e-18	1.09644e-17	true	false	0.081802	0.253415	0.314922	false	false	-0.182346	0.0202967	0.0364313	false	false			probable Chitin deacetylase
UMAG_01802	164.799	333.964	168.01	308.282	95.9944	130.048		0.998957	8.2819e-28	1.2075e-26	false	false	-1.35534	1.65991e-92	3.11165e-91	true	false	-0.0418304	0.555353	0.636212	false	false			probable protein disulfide-isomerase precursor
UMAG_06422	68.287	138.383	72.4893	107.738	57.4051	86.2722		0.99865	3.16911e-27	4.51031e-26	false	false	-0.6771	1.14333e-19	5.17781e-19	false	false	-0.286702	0.000142239	0.000374998	false	false			hypothetical protein
UMAG_06168	20.0034	40.4607	23.1756	61.638	17.342	23.819		0.996728	8.83368e-24	1.0654e-22	false	false	-0.760985	3.13379e-23	1.63505e-22	false	false	0.673658	8.39519e-19	8.47527e-18	false	false			hypothetical protein
UMAG_10392	70.3526	143.341	23.2449	60.1426	42.8108	59.8793		0.995829	6.06171e-12	3.60243e-11	false	false	-1.25312	4.19704e-70	5.80562e-69	true	false	-1.17097	1.36771e-55	6.10539e-54	true	false			hypothetical protein
UMAG_05138	11.9442	24.2335	8.95671	24.2373	11.6587	17.2977		0.995013	1.28059e-15	9.8039e-15	false	false	-0.481456	2.34309e-07	5.8204e-07	false	false	0.0728364	0.421838	0.510061	false	false			hypothetical protein
UMAG_10439	6.18546	12.7387	4.5614	7.60341	6.85852	14.3988		0.993403	1.47397e-08	6.74858e-08	false	false	0.180211	0.15598	0.203882	false	false	-0.650474	1.30336e-05	4.03998e-05	false	false			hypothetical protein
UMAG_06040	60.3563	121.809	97.4417	134.098	71.4117	86.7893		0.991224	4.27759e-17	3.57976e-16	false	false	-0.485896	1.10403e-08	3.00228e-08	false	false	0.20788	0.0177444	0.0322725	false	false			hypothetical protein
UMAG_11134	76.8715	154.765	65.6592	183.321	41.1916	51.5177		0.988771	8.97937e-20	8.77997e-19	false	false	-1.57882	3.3463e-64	4.27541e-63	true	false	0.313443	0.000117609	0.000314485	false	false			related to Yippee protein
UMAG_10021	31.7845	64.0635	22.7308	93.6221	29.5283	43.9858		0.986372	2.57857e-18	2.33997e-17	false	false	-0.539281	5.18849e-10	1.52848e-09	false	false	0.61321	1.13466e-13	7.95475e-13	false	false			probable uracil phosphoribosyltransferase
UMAG_15074	10.8947	22.0377	15.3964	33.4083	5.39939	2.2017		0.986236	2.38037e-09	1.16637e-08	false	false	-3.30052	9.76303e-162	3.38304e-160	true	true	0.660106	1.57712e-10	8.51074e-10	false	false			related to ABC transporter
UMAG_11524	3.90278	8.02469	4.02534	12.764	1.73586	3.17041		0.984967	0.00124357	0.00299964	false	false	-1.28664	3.57851e-06	8.12177e-06	true	false	0.69791	0.000687824	0.00163001	false	false			hypothetical protein
UMAG_02193	1.11233	2.57331	0.286462	0.565713	0.575373	0.584937		0.980077	0.0460525	0.078973	false	false	-1.8306	0.000850693	0.0015527	true	false	-1.26307	0.00186096	0.00406647	true	false			hypothetical protein
UMAG_02152	3.40234	6.83997	2.42746	4.76187	1.61029	0.758647		0.979146	1.69792e-07	6.77617e-07	false	false	-3.11511	1.90154e-52	1.96483e-51	true	true	-0.435979	0.00168975	0.00373087	false	false			hypothetical protein
UMAG_02865	228.218	457.664	119.147	318.393	88.7123	53.434		0.97858	1.31638e-14	9.47016e-14	false	false	-3.08999	0	0	true	true	-0.447975	2.27813e-11	1.32527e-10	false	false			hypothetical protein
UMAG_04578	39.1084	78.0914	20.9916	55.6618	20.4052	30.5288		0.978317	1.19351e-25	1.55988e-24	false	false	-1.34934	1.68042e-84	2.89682e-83	true	false	-0.411922	1.2488e-08	5.47403e-08	false	false			hypothetical protein
UMAG_11704	29.7225	59.4013	29.8614	87.063	33.4739	52.2784		0.977537	6.8681e-23	7.8917e-22	false	false	-0.181756	0.0109067	0.0173622	false	false	0.619109	4.05447e-18	3.89538e-17	false	false			related to ATG5 - protein involved in autophagy and the Cvt pathway
UMAG_04922	284.916	612.883	20.6531	108.807	169.373	223.175		0.975538	0.0071769	0.014958	false	false	-1.45152	1.21378e-80	1.97809e-79	true	false	-2.39696	1.25216e-170	5.13542e-168	true	true			related to 2
UMAG_12046	20.0791	40.2286	15.8609	52.5428	25.1621	46.0586		0.971811	3.91005e-14	2.72045e-13	false	false	0.196912	0.0336853	0.0497557	false	false	0.451561	2.31239e-05	6.8847e-05	false	false			related to Tctex2-related inner arm dynein light chain
UMAG_04283	16.0972	31.9716	12.8243	21.2113	15.2464	18.9287		0.971134	5.45169e-23	6.30838e-22	false	false	-0.752089	5.92463e-22	2.96491e-21	false	false	-0.514154	6.22833e-10	3.12943e-09	false	false			hypothetical protein
UMAG_00376	27.5409	54.7248	35.3425	65.0057	32.8123	40.4279		0.971133	3.1384e-22	3.49593e-21	false	false	-0.433411	1.35429e-08	3.66394e-08	false	false	0.316621	0.00027412	0.000689451	false	false			related to deubiquitinating enzyme ubh1
UMAG_11718	25.293	50.2247	20.2978	64.3829	22.2769	29.5395		0.969667	3.22678e-18	2.9041e-17	false	false	-0.761068	3.20564e-20	1.49517e-19	false	false	0.425215	7.81504e-07	2.83171e-06	false	false			hypothetical protein
UMAG_04544	22.1233	43.9494	22.8099	68.937	23.15	43.985		0.969256	1.31049e-16	1.05888e-15	false	false	0.0030235	0.97282	0.97953	false	false	0.712824	5.21091e-15	4.07047e-14	false	false			hypothetical protein
UMAG_06326	1.74106	3.5958	1.32061	2.86666	1.17046	1.94454		0.968335	0.00083016	0.00206548	false	false	-0.847384	0.00147242	0.00260906	false	false	-0.228961	0.338108	0.425351	false	false			hypothetical protein
UMAG_02037	14.4633	30.083	0.421812	1.11473	3.61794	2.88487		0.967715	0.00156016	0.00368873	false	false	-3.27123	1.94925e-32	1.31502e-31	true	true	-4.44639	4.23045e-128	7.9315e-126	true	true			probable HXT5 - Hexose transporter
UMAG_11373	21.3407	42.5992	12.3616	27.1436	21.0801	37.5511		0.966778	3.34774e-13	2.18988e-12	false	false	-0.179002	0.082057	0.113484	false	false	-0.566406	1.11952e-06	3.9624e-06	false	false			hypothetical protein
UMAG_01811	27.1436	54.1199	35.4547	60.5115	27.8414	52.1495		0.966752	2.2741e-15	1.71105e-14	false	false	-0.0517101	0.534298	0.596172	false	false	0.231314	0.00561229	0.011219	false	false			related to complex I intermediate-associated protein CIA30 precursor
UMAG_10676	205.479	407.023	95.0669	425.523	211.013	927.29		0.965089	1.06964e-21	1.17161e-20	false	false	1.18823	4.38713e-70	6.05635e-69	true	false	0.134799	0.0852431	0.130754	false	false			hypothetical protein
UMAG_10046	76.2223	150.687	103.715	165.253	48.7308	56.5526		0.964486	2.57226e-29	4.03746e-28	false	false	-1.40863	1.38698e-107	3.0306e-106	true	false	0.204951	0.00175718	0.00386286	false	false			hypothetical protein
UMAG_02139	21.9012	43.4224	19.9714	42.5465	9.28378	9.97534		0.964251	9.66805e-20	9.4393e-19	false	false	-2.11312	1.86143e-106	3.99102e-105	true	true	0.0421748	0.59781	0.673101	false	false			effector family protein Eff1-9
UMAG_11978	52.7582	105.098	21.6655	17.8491	24.4369	59.4957		0.96301	3.89167e-11	2.20876e-10	false	false	-0.81536	3.82572e-23	1.987e-22	false	false	-2.45516	2.29779e-153	6.28255e-151	true	true			hypothetical protein
UMAG_02799	24.345	48.0807	18.7905	39.1041	29.3957	55.0283		0.962235	5.48266e-23	6.33305e-22	false	false	0.196155	0.0200528	0.0306214	false	false	-0.224666	0.00378475	0.00781975	false	false			related to phosphatidylserine decarboxylase
UMAG_03623	30.4556	60.2452	24.2111	50.8322	25.2251	33.0221		0.961549	3.73171e-20	3.74369e-19	false	false	-0.862606	7.59653e-37	5.72117e-36	false	false	-0.170963	0.0125496	0.0235422	false	false			hypothetical protein
UMAG_11940	4.51647	9.37623	7.98277	9.9103	2.30157	1.79353		0.961211	0.00350385	0.00776149	false	false	-2.22798	3.68129e-09	1.03429e-08	true	true	0.144136	0.568148	0.646918	false	false			hypothetical protein
UMAG_02227	22.9394	45.2704	23.6467	77.1592	23.4056	22.1694		0.959073	2.06976e-21	2.22618e-20	false	false	-1.02519	1.73086e-41	1.43423e-40	true	false	0.835817	1.68635e-32	3.41539e-31	false	false			related to alpha-mannosidase
UMAG_10387	389.405	766.896	209.207	482.512	541.845	1770.27		0.95539	9.42449e-18	8.22262e-17	false	false	1.20736	7.76282e-75	1.14293e-73	true	false	-0.590858	2.06299e-15	1.65696e-14	false	false			probable 1
UMAG_01904	23.7047	46.7343	13.3338	28.747	23.2432	52.4855		0.954537	8.45149e-17	6.92262e-16	false	false	0.169341	0.0486073	0.0700619	false	false	-0.621651	1.5697e-11	9.26861e-11	false	false			related to succinyl-coa ligase [gdp-forming] beta-chain
UMAG_06178	0.192269	0.608615	0.0749918	0.230174	0.0366943	0.0673629		0.95403	0.105144	0.160992	false	false	-1.96573	0.00836246	0.0135734	true	false	-0.549845	0.185057	0.256107	false	false			Mig2-1
UMAG_12158	14.6943	29.7129	8.62021	19.1894	21.3292	22.5402		0.953612	2.70599e-05	8.48256e-05	false	false	-0.394517	0.00881927	0.0142508	false	false	-0.540305	0.00112608	0.00258006	false	false			hypothetical protein
UMAG_02548	8.21165	16.0957	8.34908	33.7387	8.61334	9.94915		0.951606	2.21555e-15	1.67256e-14	false	false	-0.690646	5.80818e-19	2.57262e-18	false	false	1.13097	1.09077e-50	4.18574e-49	true	false			related to Sorting nexin 9
UMAG_11246	42.8129	84.0854	15.3237	55.4431	25.3294	32.9078		0.950124	7.37371e-17	6.07012e-16	false	false	-1.34602	5.47499e-64	6.91784e-63	true	false	-0.523435	7.4464e-11	4.12349e-10	false	false			related to BZZ1 - Myo3/5p-Bee1p-Vrp1p actin assembly complex component
UMAG_04481	24.0256	49.3321	0.689022	7.23117	3.30174	1.06959		0.949254	0.00198381	0.00461062	false	false	-5.42661	4.1629e-167	1.50325e-165	true	true	-2.64219	3.57272e-97	3.78133e-95	true	true			related to ADH2 - Alcohol dehydrogenase II
UMAG_02189	84.0358	164.173	82.045	328.54	71.4936	71.3515		0.947212	5.25486e-23	6.09137e-22	false	false	-1.19711	2.93918e-62	3.62041e-61	true	false	1.06616	1.07535e-49	3.96431e-48	true	false			probable 3-hydroxyisobutyrate dehydrogenase
UMAG_03656	22.0886	43.1643	21.9547	52.2531	23.0902	21.4841		0.947186	9.23815e-17	7.54813e-16	false	false	-1.00285	7.15145e-28	4.27777e-27	true	false	0.342468	9.88482e-05	0.000266711	false	false			hypothetical protein
UMAG_05226	91.2612	184.979	14.0617	34.9692	30.0121	52.6278		0.947006	0.000544979	0.0014044	false	false	-1.80397	5.13918e-100	1.04629e-98	true	false	-2.28735	5.94957e-88	5.20548e-86	true	true			hypothetical protein
UMAG_15020	110.025	215.143	98.8391	169.129	84.751	163.126		0.946723	3.22282e-19	3.06893e-18	false	false	-0.394793	1.73583e-06	4.05224e-06	false	false	-0.26986	0.00291286	0.00614999	false	false			hypothetical protein
UMAG_04992	19.5912	38.4762	10.2213	22.9104	10.9429	9.71012		0.945707	7.11545e-11	3.94962e-10	false	false	-1.97172	1.37663e-54	1.48507e-53	true	false	-0.661086	2.01375e-09	9.6384e-09	false	false			hypothetical protein
UMAG_12006	18.7794	36.876	15.9413	34.8514	18.9005	18.4662		0.943915	4.77614e-14	3.3125e-13	false	false	-0.989947	2.38705e-23	1.25115e-22	false	false	-0.00697271	0.941714	0.958513	false	false			related to NAD-dependent deacetylase Sirtuin 5
UMAG_01171	33.384	65.02	48.3357	130.758	28.9561	39.154		0.941017	5.30041e-21	5.55527e-20	false	false	-0.72686	1.51087e-20	7.11465e-20	false	false	1.07281	1.21807e-45	3.97661e-44	true	false			related to 4-coumarate-CoA ligase
UMAG_11465	0.64565	1.51168	0.881234	1.02627	1.12072	1.07754		0.940132	0.0396628	0.0691359	false	false	-0.444215	0.265704	0.328232	false	false	-0.366175	0.29894	0.38441	false	false			hypothetical protein
UMAG_10495	4.26147	8.7727	4.87434	12.3708	5.27861	4.22463		0.937744	0.00133694	0.0032025	false	false	-1.0285	7.19434e-05	0.000146644	true	false	0.520315	0.0151485	0.0279777	false	false			hypothetical protein
UMAG_02595	39.9596	77.7789	33.0754	78.05	36.2182	39.6567		0.937607	2.91343e-15	2.1697e-14	false	false	-0.966491	3.14913e-30	1.99136e-29	false	false	0.0756709	0.409109	0.496683	false	false			related to phosphatidylinositol phosphate phosphatase
UMAG_05979	4.40898	8.66403	4.4318	13.1189	4.72725	10.5823		0.937322	5.81069e-08	2.4612e-07	false	false	0.28829	0.0124488	0.0196212	false	false	0.659484	2.60703e-09	1.23074e-08	false	false			related to ferric reductase
UMAG_05601	8.7421	16.9671	8.72771	13.7082	9.29676	12.5801		0.936739	3.16699e-14	2.22232e-13	false	false	-0.427038	2.19276e-06	5.07404e-06	false	false	-0.233216	0.015295	0.0282006	false	false			hypothetical protein
UMAG_06332	1.74006	3.52802	3.28792	2.05747	2.84409	26.2172		0.936627	0.000405506	0.00106549	false	false	2.87561	4.56965e-99	9.06137e-98	true	true	-0.648114	0.00496035	0.0100092	false	false			endoglucanase 1 precursor (egl1)
UMAG_02821	0.77762	1.63488	0.601012	1.17464	0.79222	0.759249		0.936096	0.00794879	0.0163537	false	false	-1.04624	0.00185374	0.00324948	true	false	-0.342391	0.239156	0.318067	false	false			hypothetical protein
UMAG_05610	73.4483	142.729	50.4074	165.098	76.9362	123.992		0.935943	2.12752e-17	1.81991e-16	false	false	-0.200088	0.00842569	0.0136599	false	false	0.279342	0.000413303	0.00100746	false	false			probable UGA2 - succinate semialdehyde dehydrogenase
UMAG_11585	26.9197	52.3989	42.5123	81.0011	69.4298	98.1499		0.93569	3.52606e-14	2.46636e-13	false	false	0.905564	1.59971e-21	7.81739e-21	false	false	0.691136	6.42437e-11	3.57867e-10	false	false			related to capsular associated protein
UMAG_00756	177.689	344.519	114.462	245	178.149	279.538		0.93494	3.15099e-21	3.34525e-20	false	false	-0.298354	4.80212e-06	1.07741e-05	false	false	-0.416783	6.66498e-10	3.34114e-09	false	false			probable GDI1 - GDP dissociation inhibitor
UMAG_00062	0.255724	0.583113	0.435569	0.772697	0.166053	0.14949		0.934189	0.0385754	0.0674916	false	false	-1.71439	0.000502842	0.000940824	true	false	0.409781	0.206447	0.280943	false	false			hypothetical protein
UMAG_03204	28.0016	54.2909	28.98	55.771	32.1694	63.13		0.933311	6.66361e-15	4.86317e-14	false	false	0.218822	0.0345123	0.0508567	false	false	0.109969	0.159434	0.225378	false	false			Chitin synthase 8
UMAG_03318	71.8329	139.221	59.7198	182.294	79.5694	95.7546		0.931939	4.01851e-18	3.60676e-17	false	false	-0.535602	1.64905e-14	6.05681e-14	false	false	0.45852	2.57958e-09	1.21866e-08	false	false			related to APA2 - ATP adenylyltransferase II
UMAG_04358	2.28783	4.45084	2.4041	6.2348	1.00709	0.940302		0.928431	1.05038e-05	3.50716e-05	false	false	-2.19151	1.32807e-21	6.52247e-21	true	true	0.540166	0.000842218	0.00197028	false	false			hypothetical protein
UMAG_10808	26.0252	50.5048	20.1544	43.8423	30.2187	52.5218		0.927159	3.72733e-13	2.43007e-12	false	false	0.0588496	0.530255	0.593391	false	false	-0.127422	0.258825	0.339849	false	false			hypothetical protein
UMAG_03265	170.74	328.796	118.946	268.002	133.189	137.516		0.924345	2.00255e-20	2.03386e-19	false	false	-1.25147	6.48891e-62	7.9077e-61	true	false	-0.219459	0.00585574	0.0116653	false	false			hypothetical protein
UMAG_10330	67.307	129.357	82.0803	165.983	70.9097	108.764		0.924092	1.5881e-23	1.88418e-22	false	false	-0.247239	3.49848e-05	7.34937e-05	false	false	0.429165	3.89555e-10	2.00648e-09	false	false			related to AVT3 - Vacuolar transporter
UMAG_10603	8.58141	16.5017	9.18206	22.1393	9.98632	9.66368		0.923901	1.72655e-15	1.3111e-14	false	false	-0.767718	2.32088e-13	8.07483e-13	false	false	0.489016	1.31897e-07	5.20448e-07	false	false			hypothetical protein
UMAG_11601	35.5109	68.4556	19.7757	34.8387	25.7956	29.5924		0.9239	1.93709e-14	1.37845e-13	false	false	-1.20231	6.64778e-35	4.74121e-34	true	false	-0.89186	4.77936e-23	6.07794e-22	false	false			related to LSP1 - primary component of eisosomes
UMAG_00893	24.6382	47.3354	37.595	79.1835	22.8571	18.8825		0.922444	3.05347e-17	2.58501e-16	false	false	-1.31767	1.38985e-38	1.07749e-37	true	false	0.807786	5.987e-26	9.01071e-25	false	false			related to veA protein
UMAG_02856	23.6785	45.4046	26.6789	55.5437	22.2376	35.1736		0.919355	8.2386e-18	7.22639e-17	false	false	-0.365636	1.42735e-05	3.10102e-05	false	false	0.357887	4.55611e-05	0.000130044	false	false			hypothetical protein
UMAG_10059	263.98	507.905	277.026	730.409	293.07	388.731		0.919126	3.09315e-12	1.89311e-11	false	false	-0.382899	1.13713e-07	2.89493e-07	false	false	0.590937	6.50418e-13	4.33304e-12	false	false			hypothetical protein
UMAG_11438	35.2261	67.9166	18.1634	25.5456	25.026	30.1878		0.917567	5.623e-10	2.89808e-09	false	false	-1.16223	1.44153e-31	9.45536e-31	true	false	-1.3172	5.27544e-34	1.12031e-32	true	false			hypothetical protein
UMAG_03250	11.8505	22.7318	7.6448	21.922	10.4844	13.2339		0.917263	5.06882e-14	3.50069e-13	false	false	-0.7753	1.34054e-15	5.20807e-15	false	false	0.0184424	0.840549	0.881663	false	false			hypothetical protein
UMAG_00629	0.879908	1.82917	0.763703	2.3248	0.77352	1.00486		0.917242	0.0152897	0.0295816	false	false	-0.807659	0.0255244	0.0383873	false	false	0.368289	0.202169	0.275979	false	false			hypothetical protein
UMAG_01568	59.8262	114.671	35.4909	89.2961	53.6291	74.8141		0.916377	6.09233e-18	5.38703e-17	false	false	-0.610758	1.90249e-13	6.64952e-13	false	false	-0.283959	0.000954957	0.00221116	false	false			hypothetical protein
UMAG_01943	2.42924	4.68234	3.84258	9.42797	2.07479	4.22188		0.914727	7.08025e-08	2.97017e-07	false	false	-0.148182	0.270692	0.333794	false	false	1.05422	4.82444e-18	4.60145e-17	true	false			related to alpha-glucosidase
UMAG_02161	44.7596	90.3868	3.6215	11.1535	17.5766	14.6708		0.914491	0.00548505	0.0116842	false	false	-2.60776	1.38409e-131	3.81375e-130	true	true	-2.90709	1.04633e-189	4.90429e-187	true	true			hypothetical protein
UMAG_04398	44.5217	84.8074	48.8994	125.061	59.6584	79.598		0.91093	1.95312e-21	2.10418e-20	false	false	-0.0889422	0.210248	0.266195	false	false	0.625471	2.11642e-13	1.45119e-12	false	false			related to RNA binding protein Nrd1 (Negative regulator of differentiation)
UMAG_00117	16.9967	32.4028	10.7844	33.7828	15.8679	21.683		0.910087	2.385e-15	1.7863e-14	false	false	-0.576343	4.145e-11	1.30155e-10	false	false	0.129696	0.117036	0.172194	false	false			related to amidase (acetamidase)
UMAG_11795	163.436	327.21	23.6077	78.9374	65.8435	82.5041		0.909963	0.00394393	0.00863113	false	false	-1.97903	6.21757e-118	1.50738e-116	true	false	-1.96067	1.12872e-121	1.76349e-119	true	false			related to glutathione s-transferase 3
UMAG_10813	15.8544	30.2239	18.9715	36.8336	19.083	21.664		0.90988	3.5511e-17	2.98319e-16	false	false	-0.476672	3.56251e-08	9.4009e-08	false	false	0.352713	0.000101956	0.000274644	false	false			hypothetical protein
UMAG_03066	1.37538	2.62579	1.22452	2.00725	1.54786	1.30456		0.909598	1.34375e-06	4.96974e-06	false	false	-0.997005	9.77528e-10	2.83827e-09	false	false	-0.301432	0.0525105	0.0851641	false	false			hypothetical protein
UMAG_11410	12.4759	23.829	15.3201	30.4694	11.9083	16.5424		0.909525	2.47625e-10	1.31659e-09	false	false	-0.522007	5.08176e-06	1.13941e-05	false	false	0.421367	5.72882e-06	1.85367e-05	false	false			cdk-related kinase 1
UMAG_05084	23.4791	44.7215	38.0174	30.9979	13.5525	36.3225		0.909079	1.55513e-12	9.68968e-12	false	false	-0.296324	0.00101923	0.00184316	false	false	-0.450794	8.35752e-07	3.01994e-06	false	false			related to lignostilbene alpha
UMAG_02172	247.033	473.804	34.3297	52.6189	69.9873	73.241		0.908933	1.46649e-09	7.30017e-09	false	false	-2.68363	4.46341e-268	3.12484e-266	true	true	-3.06418	2.44349e-265	4.00855e-262	true	true			related to methylglyoxal reductase (NADPH-dependent)
UMAG_16058	7.704	15.6842	6.70216	18.0156	5.64385	6.05962		0.907498	0.0186053	0.03527	false	false	-1.28539	0.00135794	0.00241995	true	false	0.222276	0.469793	0.558576	false	false			#N/A
UMAG_10657	129.515	246.806	65.1529	106.051	41.1065	16.9056		0.906731	2.56008e-13	1.69835e-12	false	false	-3.85577	0	0	true	true	-1.13654	1.26968e-49	4.65453e-48	true	false			hypothetical protein
UMAG_05100	180.057	341.591	100.495	179.116	167.982	297.531		0.904603	1.00261e-21	1.10002e-20	false	false	-0.196216	0.00651669	0.0107195	false	false	-0.850728	2.92587e-26	4.48588e-25	false	false			hypothetical protein
UMAG_10255	12.0285	22.7695	15.1117	50.2763	22.8584	27.4372		0.901466	8.47698e-15	6.16601e-14	false	false	0.270426	0.00101478	0.00183559	false	false	1.20309	2.151e-50	8.11199e-49	true	false			hypothetical protein
UMAG_02112	0.364489	0.892233	0.646603	1.47066	0.537547	0.580481		0.901067	0.0805917	0.127689	false	false	-0.520175	0.308003	0.374218	false	false	0.621301	0.0816897	0.125774	false	false			hypothetical protein
UMAG_05846	12.0254	22.7724	12.1526	28.7237	16.4465	23.2131		0.900892	1.22171e-18	1.13056e-17	false	false	0.0305306	0.709474	0.756677	false	false	0.403102	1.96398e-06	6.75098e-06	false	false			probable MSH1 - DNA mismatch repair protein
UMAG_06336	71.3748	134.907	53.0494	103.084	40.7897	294.374		0.900388	4.63943e-22	5.15921e-21	false	false	1.12629	5.02877e-64	6.36575e-63	true	false	-0.313007	2.71414e-05	7.96165e-05	false	false			hypothetical protein
UMAG_01442	839.743	1589.02	505.054	1495.36	924.161	2439.33		0.898285	2.26767e-17	1.93726e-16	false	false	0.620186	3.26893e-24	1.75631e-23	false	false	-0.0145834	0.838483	0.879917	false	false			hypothetical protein
UMAG_03556	83.6126	159.102	16.3186	49.31	36.9586	55.3502		0.898244	1.27689e-09	6.38054e-09	false	false	-1.51491	1.56859e-71	2.19635e-70	true	false	-1.58368	1.48761e-39	3.98437e-38	true	false			hypothetical protein
UMAG_00829	839.858	1589.1	505.093	1495.31	923.994	2439.28		0.898154	2.376e-17	2.02454e-16	false	false	0.620087	3.35839e-24	1.80297e-23	false	false	-0.0147037	0.837222	0.879016	false	false			hypothetical protein
UMAG_02474	0.0149378	0.135511	0.0874217	0.10768	0.080738	0.132123		0.895982	0.115603	0.174844	false	false	-0.0281614	0.969293	0.977371	false	false	-0.0875859	0.826004	0.87128	false	false			hypothetical protein
UMAG_05693	190.718	359.709	183.934	432.66	194.286	347.815		0.895302	1.14081e-20	1.17686e-19	false	false	-0.0457838	0.472155	0.539191	false	false	0.336282	2.18795e-05	6.55287e-05	false	false			probable rho GDP dissociation inhibitor
UMAG_10367	43.1466	81.1491	43.6017	68.8704	44.2187	72.0597		0.89245	1.43074e-21	1.55673e-20	false	false	-0.168642	0.0204676	0.0312201	false	false	-0.163105	0.041296	0.0688127	false	false			Chitin synthase 6
UMAG_10875	252.354	474.474	217.773	654.225	210.31	273.333		0.890656	4.61855e-18	4.11716e-17	false	false	-0.790629	1.30234e-25	7.33611e-25	false	false	0.532064	3.0185e-11	1.73293e-10	false	false			hypothetical protein
UMAG_00955	265.94	499.271	238.245	370.711	308.806	1033.96		0.889166	4.85637e-20	4.84972e-19	false	false	1.05035	9.76252e-49	9.35484e-48	true	false	-0.354499	1.21531e-05	3.78133e-05	false	false			probable stearoyl-CoA desaturase
UMAG_05118	14.7876	27.7545	14.9832	32.7183	14.5548	18.919		0.888858	4.28939e-18	3.84463e-17	false	false	-0.548532	2.10334e-11	6.69963e-11	false	false	0.306857	6.53359e-05	0.000181975	false	false			hypothetical protein
UMAG_11365	0.583127	1.13187	0.584213	2.8957	0.607113	1.02606		0.888668	0.00909289	0.0184644	false	false	-0.132793	0.633891	0.6899	false	false	1.32609	2.41264e-09	1.14474e-08	true	false			hypothetical protein
UMAG_03154	0.0424196	0.226969	0.114746	0.0986376	0.159255	0.0901031		0.888404	0.131437	0.196124	false	false	-0.847958	0.261763	0.323945	false	false	-0.358616	0.363052	0.450605	false	false			hypothetical protein
UMAG_00719	47.858	90.1151	4.96031	34.9806	15.871	27.5773		0.886724	1.70262e-08	7.72002e-08	false	false	-1.69023	1.54572e-43	1.34583e-42	true	false	-1.26238	1.60117e-24	2.19809e-23	true	false			hypothetical protein
UMAG_11402	86.0824	161.351	89.4341	182.206	50.4854	35.3208		0.884984	2.28502e-19	2.19181e-18	false	false	-2.18207	2.58736e-153	8.45327e-152	true	true	0.246393	0.000495872	0.00119673	false	false			related to DFM1 - ER protein involved in ER-associated protein degradation
UMAG_00372	86.7194	162.184	96.2546	150.112	63.2837	61.7741		0.884152	1.19544e-21	1.30503e-20	false	false	-1.38751	4.91507e-99	9.69032e-98	true	false	-0.0391819	0.622649	0.69617	false	false			probable SPF1 - P-type ATPase
UMAG_02793	8.94217	17.6982	2.99898	12.2241	3.85152	2.72003		0.883776	0.00897829	0.0182656	false	false	-2.668	6.35578e-77	9.52117e-76	true	true	-0.453496	3.60617e-05	0.000103954	false	false			related to putative acyltransferase
UMAG_05737	20.5551	38.4857	19.6665	47.9025	17.4058	16.5687		0.883512	1.78058e-18	1.63162e-17	false	false	-1.20954	1.17423e-48	1.12363e-47	true	false	0.384566	4.89674e-07	1.8195e-06	false	false			related to ASI1 - putative integral membrane E3 ubiquitin ligase
UMAG_02994	19.6551	36.8874	20.7454	34.9771	19.1046	25.9783		0.883282	3.10557e-14	2.18389e-13	false	false	-0.499892	5.07684e-08	1.32745e-07	false	false	-0.00205094	0.982415	0.987683	false	false			related to ELAV-like protein 2
UMAG_01966	17.4971	32.6582	18.212	60.3623	17.688	31.6382		0.882679	4.43565e-16	3.48531e-15	false	false	-0.043496	0.583111	0.643225	false	false	0.95075	3.58146e-36	8.36354e-35	false	false			related to Acyl-coenzyme A oxidase
UMAG_01779	0	0.162205	0.0661835	0.109928	0.103348	0.0481015		0.881498	0.092637		false	false	-0.808274	0.305283	0.371111	false	false	-0.119206	0.743665	0.80196	false	false			hypothetical protein
UMAG_11679	9.79985	18.2804	10.5959	24.6016	10.4698	13.0513		0.880846	5.85785e-11	3.2793e-10	false	false	-0.48244	2.32349e-07	5.77589e-07	false	false	0.493449	2.67959e-07	1.02408e-06	false	false			hypothetical protein
UMAG_02182	47.5794	88.7949	48.2572	147.011	51.4782	103.432		0.879559	3.01499e-15	2.24278e-14	false	false	0.221786	0.00681525	0.0111758	false	false	0.791062	7.63966e-20	8.23177e-19	false	false			probable NADPH-dependent beta-ketoacyl reductase (rhlG)
UMAG_11843	0.784868	1.79924	0.964571	2.38089	1.08779	0.87201		0.877339	0.0876824	0.137085	false	false	-0.916598	0.092593	0.126904	false	false	0.33638	0.369951	0.45762	false	false			hypothetical protein
UMAG_03451	24.9148	46.4916	31.8315	63.9672	29.4584	66.1605		0.876743	1.40895e-13	9.49091e-13	false	false	0.509371	5.6907e-11	1.7699e-10	false	false	0.527442	4.70073e-10	2.39118e-09	false	false			hypothetical protein
UMAG_04915	3.63029	6.88105	5.41579	10.1799	3.53744	4.06315		0.876387	2.60141e-05	8.17303e-05	false	false	-0.751206	4.62908e-05	9.60682e-05	false	false	0.610858	5.58779e-05	0.000157505	false	false			probable Major allergen Mal f 1 precursor
UMAG_12211	35.525	66.5763	33.1003	79.8719	37.4685	61.8209		0.876041	3.59758e-09	1.73557e-08	false	false	-0.107595	0.365168	0.433914	false	false	0.325517	0.0170809	0.031178	false	false			hypothetical protein
UMAG_02957	18.8607	35.3015	14.6029	21.4462	14.4176	17.6652		0.874361	1.56369e-11	9.08711e-11	false	false	-0.989168	2.27911e-19	1.02069e-18	false	false	-0.636242	2.09915e-09	1.00106e-08	false	false			hypothetical protein
UMAG_01207	77.163	143.464	72.6192	177.191	89.9491	128.712		0.872936	3.43197e-17	2.9017e-16	false	false	-0.153184	0.020316	0.0310095	false	false	0.374938	2.71279e-07	1.03556e-06	false	false			related to HLJ1 - Co-chaperone for Hsp40p
UMAG_10685	285.929	532.206	88.4282	359.971	236.351	694.767		0.871991	4.41749e-12	2.66145e-11	false	false	0.386944	2.27823e-08	6.07735e-08	false	false	-0.488263	3.32858e-12	2.09015e-11	false	false			probable MBF1 - multiprotein bridging factor mediates GCN4-dependent transcriptional activation
UMAG_10525	0	0.0545364	0.017742	0.00842215	0.0324276	0.0234083		0.868637	0.0949478		false	false	-0.644536	0.41308	0.481915	false	false	-0.396719	0.221455	0.29809	false	false			hypothetical protein
UMAG_04433	0	0.0496902	0.0626202	0.0333821	0.0754993	0.0584902		0.868637	0.0949478		false	false	0.12063	0.87268	0.900641	false	false	-0.146791	0.690915	0.756892	false	false			hydrophobin 3
UMAG_11296	14.3755	26.5907	8.80987	20.6157	12.0452	21.6197		0.867708	1.8882e-13	1.26284e-12	false	false	-0.296147	0.000876076	0.00159437	false	false	-0.2922	0.00138057	0.00310462	false	false			related to calmodulin-dependent protein kinase
UMAG_03353	49.8866	92.9415	17.9807	44.8437	26.8919	29.0363		0.867126	2.58224e-08	1.14165e-07	false	false	-1.67195	1.2803e-98	2.48842e-97	true	false	-0.970276	2.28047e-30	4.22725e-29	false	false			related to ataxin-3
UMAG_05216	27.8642	51.5098	27.1811	60.8699	26.1783	28.2957		0.86692	5.93585e-19	5.60361e-18	false	false	-0.859903	2.61591e-28	1.59111e-27	false	false	0.310245	7.07396e-05	0.000195203	false	false			related to IKS1 - putative serine/threonine kinase
UMAG_01513	126.871	234.597	167.713	316.31	200.03	565.524		0.866115	1.0587e-14	7.66683e-14	false	false	1.26787	2.79086e-50	2.75909e-49	true	false	0.498516	6.33922e-10	3.1827e-09	false	false			hypothetical protein
UMAG_10861	67.7095	133.056	3.56678	13.0715	21.8631	82.8462		0.866064	0.0135266	0.0264366	false	false	-0.677524	5.22038e-12	1.71455e-11	false	false	-3.22367	1.46544e-197	8.01351e-195	true	true			related to Reticuline oxidase precursor
UMAG_11586	7.00911	13.0652	7.8462	15.0015	6.83764	9.28488		0.864268	2.29092e-07	9.03889e-07	false	false	-0.485592	0.000250735	0.000483907	false	false	0.267514	0.0322544	0.0551036	false	false			hypothetical protein
UMAG_02876	37.468	69.8096	24.2768	77.2858	43.6999	65.5817		0.863734	2.31164e-10	1.23106e-09	false	false	-0.086808	0.361664	0.430571	false	false	0.217705	0.0315662	0.0540971	false	false			hypothetical protein
UMAG_00561	6.45888	11.9251	6.86751	16.3946	6.96381	13.4925		0.86346	1.06486e-07	4.36385e-07	false	false	0.177322	0.135632	0.1793	false	false	0.518655	1.05913e-05	3.32217e-05	false	false			related to cell cycle arrest protein BUB2
UMAG_11088	8.05052	14.8323	7.73743	16.1547	6.87098	12.6074		0.862948	1.96152e-14	1.39281e-13	false	false	-0.231009	0.0118727	0.0187997	false	false	0.193894	0.0202604	0.0363944	false	false			hypothetical protein
UMAG_04125	0.035784	0.15695	0.0478595	0.0658177	0.0164167	0.116722		0.862903	0.143048	0.210718	false	false	-0.30556	0.673357	0.725715	false	false	-0.376449	0.337959	0.425251	false	false			related to YRO2 - strong similarity to HSP30 heat shock protein Yro1p
UMAG_11243	72.6481	133.625	65.797	153.933	59.0841	48.4707		0.860436	1.9616e-18	1.79e-17	false	false	-1.45611	1.38484e-80	2.24619e-79	true	false	0.275457	0.000135833	0.000359844	false	false			related to ISA1 - Fe/S cluster assembly protein
UMAG_00655	64.4277	118.605	51.2306	84.8518	61.4448	119.533		0.860288	1.37493e-16	1.10959e-15	false	false	0.0145117	0.817322	0.852115	false	false	-0.407115	3.34792e-09	1.56363e-08	false	false			probable Family 9 glycosyl hydrolase
UMAG_02525	24.5919	45.2796	18.2741	58.0623	17.6645	22.4038		0.859953	1.41847e-18	1.30894e-17	false	false	-1.00948	2.88216e-39	2.27032e-38	true	false	0.428708	1.64357e-09	7.9419e-09	false	false			related to ring finger protein 14
UMAG_12221	18.7059	34.5934	15.0361	47.0046	20.2887	20.1109		0.859623	6.85793e-11	3.81313e-10	false	false	-0.777171	6.56256e-14	2.34631e-13	false	false	0.508686	1.64545e-07	6.4042e-07	false	false			related to Dynactin 6
UMAG_00160	99.7376	183.769	81.4366	160.202	109.749	182.752		0.859183	2.13418e-15	1.61317e-14	false	false	-0.00514937	0.937792	0.954344	false	false	-0.123492	0.142636	0.204765	false	false			probable SEC17 - transport vesicle fusion protein
UMAG_04506	6.17643	11.3754	7.23145	13.5918	4.45495	5.02801		0.858665	3.30866e-06	1.17596e-05	false	false	-1.166	7.37884e-15	2.76344e-14	true	false	0.317483	0.0178184	0.0323891	false	false			hypothetical protein
UMAG_12108	46.623	85.7056	37.6799	97.4539	38.415	36.4738		0.858368	9.07842e-18	7.93123e-17	false	false	-1.22671	1.22177e-51	1.24002e-50	true	false	0.255901	0.00113195	0.00259173	false	false			probable syntaxin
UMAG_10794	96.973	177.245	80.5477	175.449	95.027	113.343		0.850656	2.09672e-20	2.12293e-19	false	false	-0.640906	3.22985e-21	1.56387e-20	false	false	0.0578924	0.355642	0.443083	false	false			related to GGA2 - Arf-binding protein
UMAG_11771	28.3847	52.072	25.1017	33.7611	21.3384	43.0245		0.848361	2.69014e-10	1.42569e-09	false	false	-0.271844	0.00333109	0.00567817	false	false	-0.542517	7.24672e-07	2.6433e-06	false	false			related to ALG14 - component of UDP-GlcNAc transferase
UMAG_10986	71.9573	131.314	59.4065	150.608	61.1662	68.5064		0.84766	1.08595e-17	9.46201e-17	false	false	-0.933707	1.13918e-32	7.72325e-32	false	false	0.268872	0.000487269	0.00117683	false	false			hypothetical protein
UMAG_04550	41.8379	76.2025	50.2769	87.068	42.7665	88.0923		0.8464	2.61583e-17	2.226e-16	false	false	0.210892	0.00944307	0.0151908	false	false	0.262317	0.000370363	0.000912627	false	false			hypothetical protein
UMAG_10626	59.7309	108.62	66.8074	112.114	67.7554	108.859		0.844657	1.09366e-15	8.4022e-15	false	false	0.00597942	0.940823	0.956578	false	false	0.116629	0.138068	0.199077	false	false			hypothetical protein
UMAG_16232	1.35218	3.42631	3.91505	2.63251	6.61646	10.4205		0.838875	0.145899	0.214388	false	false	1.4132	0.00264627	0.00456642	true	false	-0.1822	0.663182	0.732997	false	false			#N/A
UMAG_02419	3.0996	5.75258	1.27951	5.56058	1.36516	2.74678		0.836978	0.000126041	0.000359076	false	false	-1.04386	1.75331e-07	4.39994e-07	true	false	0.0238763	0.896142	0.922429	false	false			hypothetical protein
UMAG_12143	43.6782	79.2521	18.8948	41.0585	34.8048	49.0522		0.836922	2.40994e-12	1.48327e-11	false	false	-0.686047	1.25353e-15	4.8728e-15	false	false	-0.866172	4.95202e-19	5.07737e-18	false	false			hypothetical protein
UMAG_03211	5.24354	9.49683	4.37617	11.5409	4.55178	5.36469		0.835193	1.15942e-08	5.3382e-08	false	false	-0.818478	3.40407e-10	1.01412e-09	false	false	0.342833	0.0032262	0.0067443	false	false			related to peroxiredoxin q
UMAG_00692	235.952	426.234	223.421	443.687	191.629	666.845		0.834867	6.23379e-20	6.18758e-19	false	false	0.646645	2.17291e-20	1.01902e-19	false	false	0.128985	0.0699006	0.109786	false	false			hypothetical protein
UMAG_10704	26.4132	47.7491	31.5257	56.1641	23.7238	31.8123		0.834735	1.34848e-12	8.44216e-12	false	false	-0.581919	1.31714e-12	4.45388e-12	false	false	0.301941	0.00125842	0.00284848	false	false			related to ERF2 - subunit of a palmitoyltransferase
UMAG_02755	23.5081	42.4542	19.7	50.5691	26.5298	35.2455		0.834353	3.0414e-18	2.74857e-17	false	false	-0.264858	0.000146898	0.000290284	false	false	0.322662	8.08062e-06	2.55912e-05	false	false			hypothetical protein
UMAG_04971	216.213	390.392	260.798	552.581	203.923	363.099		0.834145	6.80887e-20	6.72787e-19	false	false	-0.101797	0.150021	0.196505	false	false	0.568954	1.30514e-14	9.88953e-14	false	false			probable OSM1 - fumarate reductase
UMAG_10522	55.9984	101.248	63.2827	140.538	46.8529	36.9751		0.83327	2.78411e-15	2.07574e-14	false	false	-1.44536	1.1135e-56	1.25447e-55	true	false	0.541367	4.01576e-11	2.27363e-10	false	false			related to YPC1 - Alkaline ceramidase
UMAG_00340	42.6003	77.2169	39.002	97.6482	42.2956	46.068		0.83273	1.59844e-12	9.95007e-12	false	false	-0.739928	5.18523e-22	2.60058e-21	false	false	0.408851	7.88764e-08	3.18908e-07	false	false			related to syntaxin 18
UMAG_12136	52.3891	94.4649	51.5395	126.067	56.5904	75.2498		0.832067	9.57368e-21	9.9074e-20	false	false	-0.324428	1.59223e-06	3.73226e-06	false	false	0.485914	1.47214e-13	1.0255e-12	false	false			related to SEY1 - GTPase with a role in ER morphology
UMAG_04040	0.709373	1.38043	0.464898	0.868561	1.78188	12.5201		0.831406	0.0294365	0.0532634	false	false	3.12676	2.76535e-54	2.95991e-53	true	true	-0.47889	0.151403	0.215557	false	false			hypothetical protein
UMAG_11289	54.1254	97.5584	40.1069	93.3528	39.4805	32.8726		0.830303	8.43012e-16	6.53011e-15	false	false	-1.56247	5.78306e-78	8.89631e-77	true	false	0.0102791	0.890555	0.91843	false	false			hypothetical protein
UMAG_03726	3743.41	6738.97	2017.73	5212.53	4096.79	12655.6		0.829865	1.26406e-19	1.22867e-18	false	false	0.910798	4.17691e-51	4.17144e-50	false	false	-0.295018	6.7829e-05	0.000188041	false	false			putative CPR1 - cyclophilin (peptidylprolyl isomerase) (isoform A)
UMAG_02723	3.05678	5.53286	1.28332	2.92942	1.68597	1.80627		0.829327	1.36952e-05	4.50397e-05	false	false	-1.5856	9.57311e-19	4.20225e-18	true	false	-0.80503	1.02227e-06	3.64376e-06	false	false			probable mfs-multidrug-resistance transporter
UMAG_06050	8.78866	15.7983	11.0051	23.0833	9.67603	13.3209		0.827132	2.20678e-12	1.36463e-11	false	false	-0.244752	0.011923	0.0188617	false	false	0.611406	3.35211e-12	2.10292e-11	false	false			hypothetical protein
UMAG_12346	1.06905	2.24058	0.740014	1.2895	0.978793	0.668551		0.826061	0.0963778	0.149206	false	false	-1.45068	0.0100083	0.0160249	true	false	-0.452104	0.258292	0.339343	false	false			hypothetical protein
UMAG_03309	71.0401	127.359	52.5097	93.8259	66.5682	78.2335		0.820903	1.6472e-14	1.17855e-13	false	false	-0.699214	2.61091e-23	1.36744e-22	false	false	-0.366155	2.29139e-07	8.81364e-07	false	false			related to DOA1 - involved in ubiquitin-dependent proteolysis
UMAG_16202	0.819252	2.45524	2.70338	3.09786	4.31067	7.52117		0.81913	0.168894	0.243168	false	false	1.35481	0.0126049	0.0198491	true	false	0.197026	0.638401	0.710152	false	false			#N/A
UMAG_00906	37.6244	67.9644	38.8202	78.9776	42.3647	46.2262		0.818321	9.20366e-08	3.8002e-07	false	false	-0.550906	1.98884e-09	5.6714e-09	false	false	0.286553	0.00151268	0.00337396	false	false			related to BUR6 - subunit of a heterodimeric NC2 transcription regulator complex with Ncb2p
UMAG_03362	45.3941	81.2552	27.6426	51.912	37.4004	43.2171		0.818014	1.95052e-13	1.30186e-12	false	false	-0.906274	4.2111e-32	2.80236e-31	false	false	-0.568297	5.18954e-12	3.20959e-11	false	false			hypothetical protein
UMAG_04739	227.033	405.121	148.979	389.041	201.799	272.441		0.817428	3.46825e-20	3.49006e-19	false	false	-0.568445	8.9963e-20	4.11491e-19	false	false	0.0145311	0.827786	0.872179	false	false			hypothetical protein
UMAG_00503	34.5621	61.7644	44.3775	60.6874	18.0101	20.2654		0.817343	1.54438e-12	9.6318e-12	false	false	-1.60094	9.1175e-75	1.3338e-73	true	false	0.0456158	0.574351	0.652622	false	false			hypothetical protein
UMAG_04994	121.275	216.344	96.8093	200.159	84.6205	91.228		0.816224	6.75201e-19	6.36493e-18	false	false	-1.23986	2.91817e-60	3.47597e-59	true	false	-0.0391515	0.578677	0.656741	false	false			related to WBP1 - oligosaccharyl transferase beta subunit precursor
UMAG_02774	111.772	199.834	129.643	328.859	113.612	91.8765		0.816076	1.08668e-10	5.93647e-10	false	false	-1.11685	1.04246e-59	1.22682e-58	true	false	0.785175	2.02007e-28	3.42525e-27	false	false			related to alternative oxidase precursor
UMAG_03016	37.1715	71.027	1.49074	4.66726	9.72273	6.0741		0.815927	0.028984	0.0525606	false	false	-3.52659	4.15724e-248	2.66569e-246	true	true	-3.57392	2.43685e-60	1.2023e-58	true	true			hypothetical protein
UMAG_11776	17.2152	30.8489	9.67936	11.2018	11.4775	20.0745		0.815813	8.68643e-10	4.40771e-09	false	false	-0.612561	7.08402e-09	1.95385e-08	false	false	-1.36557	1.10285e-34	2.40428e-33	true	false			probable AYT1 - trichothecene 3-O-acetyltransferase
UMAG_00371	309.394	555.767	91.9484	255.616	94.6657	148.997		0.815776	5.76432e-08	2.44313e-07	false	false	-1.8927	6.17112e-160	2.117e-158	true	false	-1.04096	1.82477e-47	6.43772e-46	true	false			related to Opsin-1
UMAG_01143	297.357	530.192	249.745	472.198	368.149	773.882		0.815544	3.52664e-17	2.96645e-16	false	false	0.547427	1.06771e-16	4.33721e-16	false	false	-0.0938042	0.137659	0.198618	false	false			related to chitin deacetylase precursor
UMAG_03407	0.0616069	0.159204	0.0204626	0.0689129	0.0371304	0.123258		0.813044	0.165485	0.238993	false	false	-0.274064	0.667706	0.72121	false	false	-0.48886	0.241373	0.32078	false	false			hypothetical protein
UMAG_11017	53.9692	95.9945	59.7122	104.778	63.3667	137.88		0.812354	9.7623e-16	7.54094e-15	false	false	0.524531	3.34018e-14	1.20616e-13	false	false	0.198345	0.0103014	0.0196334	false	false			related to CAP59 (required for capsule formation)
UMAG_04271	49.9352	88.8272	38.577	91.5096	43.0755	51.7736		0.808729	3.7347e-12	2.27304e-11	false	false	-0.773326	2.00635e-16	8.05005e-16	false	false	0.11568	0.222353	0.299176	false	false			hypothetical protein
UMAG_03280	61.6291	109.052	59.2374	125.812	66.9479	68.1444		0.805762	7.03234e-20	6.92781e-19	false	false	-0.674448	4.12118e-21	1.98424e-20	false	false	0.277202	8.09481e-06	2.56238e-05	false	false			probable TUP1 - general transcription repressor
UMAG_01560	26.218	46.397	19.8058	34.2148	39.8433	64.6154		0.805381	5.23887e-17	4.36195e-16	false	false	0.47927	1.77312e-11	5.66359e-11	false	false	-0.364259	1.05494e-05	3.31063e-05	false	false			related to kinesin
UMAG_01758	38.9485	71.7784	47.7077	97.5376	26.0724	61.2963		0.804734	0.0097295	0.0196114	false	false	-0.221977	0.300102	0.365785	false	false	0.480899	0.0187795	0.0339573	false	false			related to ABC transporter
UMAG_06466	0	0.102466	0	0	0.0200556	0		0.803607	0.115859		false	false	-1.38576	0.0694135	0.0975391	false	false	-0.449745	0.13074		false	false			Ustilagic Acid hydroxylase
UMAG_11800	170.91	301.741	116.751	312.118	189.128	348.33		0.801898	4.73774e-18	4.21314e-17	false	false	0.209334	0.00175921	0.00309486	false	false	0.120558	0.0530571	0.0859444	false	false			probable heat shock protein Hsp88
UMAG_03944	34.2401	60.4171	29.5503	62.0298	34.2251	51.6857		0.801031	1.39042e-16	1.12071e-15	false	false	-0.222145	0.0225347	0.0341606	false	false	0.109232	0.149362	0.213069	false	false			hypothetical protein
UMAG_11510	52.6404	93.4163	26.4913	50.4727	34.2716	29.2828		0.800964	1.47096e-08	6.73949e-08	false	false	-1.66525	1.84108e-79	2.90383e-78	true	false	-0.806592	7.99855e-18	7.47671e-17	false	false			related to RIM20 - protein involved in proteolytic activation of Rim101p
UMAG_10029	50.9598	89.9473	27.5644	38.1921	29.9393	38.8181		0.799798	1.23628e-14	8.93306e-14	false	false	-1.20596	6.79289e-60	8.00791e-59	true	false	-1.15409	1.26458e-48	4.53452e-47	true	false			related to Glucan 1
UMAG_15098	23.9966	42.6934	17.281	35.6745	28.1355	36.8586		0.799311	9.70141e-09	4.52066e-08	false	false	-0.209971	0.0486676	0.070134	false	false	-0.179946	0.167648	0.235367	false	false			hypothetical protein
UMAG_10449	9.6155	17.1746	13.3043	33.0676	10.8219	17.5759		0.798529	7.13536e-06	2.42314e-05	false	false	0.0379295	0.787565	0.825211	false	false	0.995178	8.65518e-15	6.67394e-14	false	false			hypothetical protein
UMAG_00805	14.1108	25.0484	9.8194	23.2271	15.795	27.214		0.798499	1.74257e-08	7.88482e-08	false	false	0.122374	0.277501	0.341146	false	false	-0.0340173	0.767696	0.822469	false	false			hypothetical protein
UMAG_11447	52.8474	93.1259	38.9482	69.6325	41.4203	51.3035		0.79789	4.67104e-16	3.6615e-15	false	false	-0.85592	1.80052e-39	1.42648e-38	false	false	-0.34473	4.04223e-07	1.51832e-06	false	false			hypothetical protein
UMAG_05036	86.1641	151.713	202.925	363.874	180.029	803.515		0.797703	3.09855e-15	2.30233e-14	false	false	2.40428	0	0	true	true	1.32123	5.66643e-56	2.54679e-54	true	false			related to endo-1
UMAG_04496	38.8978	68.4854	25.2993	48.8187	34.0814	78.5827		0.796918	3.22036e-15	2.39013e-14	false	false	0.200601	0.0101915	0.0162992	false	false	-0.412234	6.24317e-07	2.2887e-06	false	false			related to Ceramide glucosyltransferase
UMAG_02211	17.2978	30.5368	12.3741	34.5794	26.3587	35.0534		0.795396	1.02976e-11	6.03774e-11	false	false	0.200625	0.0210919	0.0321084	false	false	0.250117	0.00701432	0.0137891	false	false			related to bifunctional polynucleotide phosphatase/kinase
UMAG_11310	24.391	43.0141	18.7391	44.7918	24.3303	27.5058		0.794725	2.81919e-11	1.61121e-10	false	false	-0.640099	5.30488e-12	1.74064e-11	false	false	0.12968	0.170845	0.239241	false	false			hypothetical protein
UMAG_10107	161.634	283.679	70.5983	153.505	145.257	583.38		0.793401	1.27737e-19	1.23977e-18	false	false	1.04104	2.19518e-59	2.55707e-58	true	false	-0.805697	7.10051e-25	9.85064e-24	false	false			probable mitogen-activated protein kinase MpkA
UMAG_04700	52.0636	91.7603	36.5581	86.2555	51.1894	71.7678		0.792015	4.44156e-10	2.30912e-09	false	false	-0.350041	1.27496e-05	2.77875e-05	false	false	-0.0157017	0.853061	0.89176	false	false			related to ATP23 - putative metalloprotease of the mitochondrial inner membrane
UMAG_00584	79.5524	139.624	100.843	157.901	104.363	105.034		0.791787	4.59031e-12	2.75797e-11	false	false	-0.406839	1.77505e-05	3.82855e-05	false	false	0.244818	0.0238519	0.0422103	false	false			probable casein kinase-1 hhp1
UMAG_00343	116.345	203.855	134.609	241.725	125.747	152.883		0.791304	2.78039e-18	2.51963e-17	false	false	-0.411721	4.5824e-11	1.43495e-10	false	false	0.316255	2.72968e-06	9.19986e-06	false	false			probable GAP1 - amino acid transport protein
UMAG_00753	1191.93	2088.4	670.765	1172.87	1493.56	4781.14		0.790562	5.4387e-17	4.51688e-16	false	false	1.19611	6.69915e-82	1.10754e-80	true	false	-0.751453	4.48e-19	4.6078e-18	false	false			related to DDR48 - heat shock protein
UMAG_10499	9.78853	17.1412	9.23578	25.5307	12.0851	18.5876		0.790523	5.39653e-10	2.79012e-09	false	false	0.11749	0.22629	0.283835	false	false	0.637213	4.12134e-12	2.5683e-11	false	false			related to HOS4 - subunit of the Set3 complex
UMAG_01335	86.0776	150.611	123.673	275.83	88.828	110.306		0.788448	5.31668e-17	4.42113e-16	false	false	-0.445717	2.37206e-10	7.14431e-10	false	false	0.939001	1.03158e-38	2.62373e-37	false	false			probable glutaryl-CoA dehydrogenase
UMAG_11817	23.4415	41.1013	25.7908	63.7755	22.7561	27.8339		0.787482	7.65971e-13	4.8839e-12	false	false	-0.557726	2.01133e-11	6.40953e-11	false	false	0.700614	9.33855e-21	1.05837e-19	false	false			hypothetical protein
UMAG_00610	53.2104	92.9179	57.0817	113.314	44.7276	47.9843		0.786252	9.10701e-14	6.21114e-13	false	false	-0.949125	1.86578e-32	1.25995e-31	false	false	0.35502	6.45443e-06	2.07211e-05	false	false			hypothetical protein
UMAG_11056	29.1723	50.9189	35.9787	94.8869	36.3775	35.7679		0.785902	5.67688e-12	3.386e-11	false	false	-0.50514	1.73017e-11	5.5367e-11	false	false	0.962457	8.7742e-36	2.0345e-34	false	false			related to MAF1 - negative regulator of RNA polymerase III
UMAG_01652	26.8843	46.9616	17.7031	29.9525	24.4188	35.3168		0.785408	4.62723e-15	3.39589e-14	false	false	-0.407711	1.5221e-07	3.83657e-07	false	false	-0.57164	1.62878e-12	1.04842e-11	false	false			related to BLM10 - proteasome activator subunit
UMAG_01711	44.1003	76.9443	44.6174	69.3984	23.4849	46.5082		0.783602	6.21673e-12	3.68911e-11	false	false	-0.722719	3.64487e-20	1.69657e-19	false	false	-0.0771135	0.357776	0.445151	false	false			related to Glucose dehydrogenase [acceptor] precursor
UMAG_04413	33.8218	58.9346	32.8319	84.5559	35.6957	41.3575		0.783391	6.91805e-19	6.5121e-18	false	false	-0.507601	1.97019e-14	7.19781e-14	false	false	0.58959	1.12353e-20	1.26028e-19	false	false			related to transport protein USO1
UMAG_01065	9.60989	16.8713	11.1297	30.3521	11.749	16.3206		0.781957	0.000323536	0.00086543	false	false	-0.0507907	0.77229	0.81318	false	false	0.883219	9.26451e-09	4.10768e-08	false	false			hypothetical protein
UMAG_16205	0.730003	2.45524	2.20112	2.04265	3.15367	3.45198		0.781956	0.189834	0.268832	false	false	0.372724	0.540088	0.601647	false	false	-0.0978565	0.815094	0.861712	false	false			#N/A
UMAG_03196	1.30106	2.6359	1.23446	4.1028	3.54899	3.38516		0.781726	0.0977721	0.150973	false	false	0.35141	0.390682	0.459378	false	false	0.566833	0.103518	0.155124	false	false			hypothetical protein
UMAG_10973	487.875	851.209	369.584	866.457	395.537	482.627		0.781691	2.65408e-13	1.75538e-12	false	false	-0.813944	2.86553e-32	1.9256e-31	false	false	0.0980541	0.151996	0.216261	false	false			probable glutathione-dependent formaldehyde dehydrogenase
UMAG_06366	4.02645	6.99496	2.60904	5.2663	1.52106	7.87416		0.781112	4.8776e-06	1.68609e-05	false	false	0.171296	0.173543	0.224402	false	false	-0.328958	0.015246	0.028126	false	false			hypothetical protein
UMAG_06159	168.99	294.129	198.53	424.58	162.022	173.813		0.780601	1.24304e-16	1.0081e-15	false	false	-0.754911	1.93746e-31	1.26599e-30	false	false	0.598543	9.66121e-19	9.67891e-18	false	false			probable HEM12 - uroporphyrinogen decarboxylase
UMAG_10969	97.7444	170.373	76.3224	126.311	95.0029	168.451		0.77989	2.22378e-13	1.47974e-12	false	false	-0.0139891	0.845013	0.877101	false	false	-0.355511	9.30634e-06	2.93597e-05	false	false			hypothetical protein
UMAG_01650	28.1041	48.9276	24.3555	65.4717	32.9626	43.9875		0.778985	3.26006e-11	1.85832e-10	false	false	-0.150547	0.0918865	0.125986	false	false	0.488091	5.85203e-08	2.38961e-07	false	false			hypothetical protein
UMAG_12249	43.0578	75.5685	47.7058	108.444	52.3088	42.9088		0.778953	1.55375e-07	6.23113e-07	false	false	-0.808824	7.60119e-15	2.84361e-14	false	false	0.587636	1.84848e-09	8.88625e-09	false	false			hypothetical protein
UMAG_11254	683.147	1186.42	923.446	1299.63	576.058	324.568		0.77767	2.33541e-15	1.75316e-14	false	false	-1.86403	3.82174e-162	1.3378e-160	true	false	0.202615	0.0118327	0.0223378	false	false			hypothetical protein
UMAG_06162	232.53	403.931	192.248	430.418	261.211	748.779		0.777553	1.33759e-14	9.61218e-14	false	false	0.891496	5.5698e-37	4.19938e-36	false	false	0.163592	0.019302	0.0348445	false	false			hypothetical protein
UMAG_10068	1.94887	3.44694	1.54938	2.89703	1.74435	4.69089		0.776924	0.000796893	0.00199102	false	false	0.44665	0.0119407	0.0188855	false	false	-0.16104	0.4095	0.496974	false	false			related to Acid phosphatase precursor
UMAG_12009	20.9565	36.574	18.4414	47.9775	25.534	35.8503		0.776683	3.27096e-10	1.72376e-09	false	false	-0.0252482	0.78487	0.822639	false	false	0.46025	1.58793e-06	5.53959e-06	false	false			hypothetical protein
UMAG_15047	108.651	188.309	85.7059	130.644	105.933	162.632		0.774922	7.25239e-15	5.28699e-14	false	false	-0.208559	0.000872216	0.00158776	false	false	-0.451573	4.62442e-09	2.11909e-08	false	false			probable VPS1 - member of the dynamin family of GTPases
UMAG_00773	27.1131	47.4113	29.5132	103.804	51.0927	68.7483		0.773916	3.2255e-08	1.41272e-07	false	false	0.537016	1.70629e-08	4.60175e-08	false	false	1.18903	2.47488e-38	6.24621e-37	true	false			hypothetical protein
UMAG_10386	9.72912	16.8533	7.15339	11.5355	9.73301	13.7292		0.772992	8.30257e-13	5.27841e-12	false	false	-0.292572	0.00169796	0.0029917	false	false	-0.47061	4.95813e-08	2.03855e-07	false	false			hypothetical protein
UMAG_02483	16.3655	28.3807	12.0276	19.3649	15.8349	25.7568		0.772522	7.3052e-13	4.6624e-12	false	false	-0.137041	0.0739777	0.103457	false	false	-0.474957	2.52773e-09	1.19675e-08	false	false			hypothetical protein
UMAG_00735	37.5257	65.0554	23.1349	51.7661	29.8907	28.7359		0.77205	2.57538e-11	1.47444e-10	false	false	-1.17354	1.98439e-50	1.96747e-49	true	false	-0.255408	0.00244208	0.00521804	false	false			hypothetical protein
UMAG_04219	21.8485	37.9439	14.1829	36.0722	20.297	32.6299		0.7716	4.74258e-09	2.26959e-08	false	false	-0.211431	0.0276992	0.0415034	false	false	0.0023496	0.981994	0.987562	false	false			hypothetical protein
UMAG_02304	13.7437	23.7815	16.9667	30.4291	29.6052	45.4941		0.770714	5.17319e-13	3.34068e-12	false	false	0.937728	7.67131e-40	6.14638e-39	false	false	0.424595	7.5409e-07	2.74146e-06	false	false			hypothetical protein
UMAG_03720	124.192	214.772	109.882	188.895	123.976	136.375		0.770698	2.12006e-15	1.60435e-14	false	false	-0.650445	3.73629e-15	1.41863e-14	false	false	-0.1116	0.0884729	0.135171	false	false			related to OAC1 - similarity to mitochondrial uncoupling proteins (MCF)
UMAG_02070	66.1966	114.763	38.4786	89.6945	55.3315	80.0528		0.770476	5.45104e-10	2.81608e-09	false	false	-0.515728	3.66849e-13	1.26607e-12	false	false	-0.280522	0.000247401	0.000627651	false	false			hypothetical protein
UMAG_02641	18.8344	32.6062	18.1146	52.9824	17.5577	24.864		0.7699	4.09699e-11	2.32328e-10	false	false	-0.387542	2.58619e-05	5.49857e-05	false	false	0.763612	1.09284e-17	1.00861e-16	false	false			related to PEX10 - peroxisomal assembly protein - peroxin
UMAG_05192	105.193	181.602	79.9201	160.551	73.8259	78.3991		0.769198	1.36645e-14	9.80884e-14	false	false	-1.20738	6.89032e-74	9.97351e-73	true	false	-0.104572	0.0934794	0.141646	false	false			hypothetical protein
UMAG_10148	0.314581	0.591915	0.404177	0.52751	0.612767	0.379561		0.76904	0.0805449	0.127677	false	false	-0.565106	0.186353	0.239208	false	false	-0.0653121	0.850575	0.889814	false	false			hypothetical protein
UMAG_01788	162.73	280.904	64.258	74.1939	47.2522	141.588		0.767776	1.60416e-13	1.07616e-12	false	false	-0.98305	4.80284e-41	3.95111e-40	false	false	-1.83042	2.12392e-115	3.16754e-113	true	false			related to deacetylase
UMAG_03462	0	0.174879	0	0.0813935	0	0		0.767592	0.127703		false	false	-1.33737	0.0778776	0.108337	false	false	-0.202562	0.538226	0.622131	false	false			hypothetical protein
UMAG_04679	19.9905	34.4513	20.5111	55.0987	22.6481	26.3576		0.766824	5.46528e-09	2.59275e-08	false	false	-0.38408	0.000125236	0.00024884	false	false	0.738393	9.08979e-14	6.4275e-13	false	false			related to spliceosome-associated protein SAP-49
UMAG_05032	15.5899	27.1855	6.42556	18.0277	26.4607	41.9523		0.76644	4.9782e-07	1.89785e-06	false	false	0.626028	1.67884e-11	5.37997e-11	false	false	-0.508127	6.49001e-06	2.08252e-05	false	false			related to NIT3 - nitrilase
UMAG_01853	20.7224	35.8434	19.5493	49.0961	23.6482	33.0553		0.766006	6.55216e-10	3.35064e-09	false	false	-0.113856	0.228538	0.286235	false	false	0.522148	1.63044e-08	7.06201e-08	false	false			related to antibiotic biosynthesis protein
UMAG_02502	26.5103	45.6165	28.409	60.0302	29.5815	40.2253		0.76572	9.36027e-13	5.92787e-12	false	false	-0.179162	0.0285146	0.0426042	false	false	0.463776	4.72241e-09	2.16249e-08	false	false			hypothetical protein
UMAG_00156	7.1724	12.5415	6.46468	15.3819	5.39219	5.96479		0.764828	1.60918e-05	5.21376e-05	false	false	-1.06478	1.45614e-11	4.67723e-11	true	false	0.354957	0.00816913	0.0158973	false	false			hypothetical protein
UMAG_01654	74.3302	127.927	63.4743	183.82	73.5584	87.4708		0.764533	1.33482e-15	1.01953e-14	false	false	-0.54425	8.79701e-14	3.11758e-13	false	false	0.590506	9.00948e-13	5.90611e-12	false	false			hypothetical protein
UMAG_12314	47.1339	81.4079	43.2529	95.8163	55.9152	88.1054		0.764481	1.88674e-10	1.00815e-09	false	false	0.115932	0.198514	0.253208	false	false	0.303574	0.00142411	0.00318834	false	false			hypothetical protein
UMAG_05478	15.4373	26.5869	15.7878	30.8041	19.5856	33.9834		0.763699	1.65207e-08	7.51161e-08	false	false	0.35434	0.00100392	0.00181787	false	false	0.28142	0.00266181	0.00566002	false	false			hypothetical protein
UMAG_03358	13.7728	23.7141	15.4046	27.6651	17.4626	20.6464		0.763134	1.5779e-10	8.49966e-10	false	false	-0.197403	0.0310398	0.0460762	false	false	0.290412	0.00197498	0.00429559	false	false			related to SNF1-related protein kinase KIN10
UMAG_01149	31.707	54.6168	15.1233	31.2744	29.9291	58.9384		0.762884	1.36799e-10	7.38713e-10	false	false	0.113425	0.140602	0.1853	false	false	-0.723855	4.01135e-18	3.86527e-17	false	false			glyoxaloxidase 3
UMAG_11546	55.033	94.7667	45.421	92.4666	44.1176	63.2329		0.76227	1.05884e-09	5.33569e-09	false	false	-0.580013	5.25667e-14	1.88926e-13	false	false	0.0362895	0.673815	0.742622	false	false			hypothetical protein
UMAG_10478	71.1773	122.286	70.1129	211.954	78.2458	109.922		0.761382	8.68714e-14	5.93094e-13	false	false	-0.150909	0.0366842	0.053826	false	false	0.85904	3.9745e-29	6.89965e-28	false	false			related to RER1 protein
UMAG_04166	48.0414	82.5434	54.7678	58.5457	41.6858	29.2761		0.761185	5.30408e-12	3.17519e-11	false	false	-1.48713	4.08159e-65	5.29372e-64	true	false	-0.417325	4.15268e-06	1.36934e-05	false	false			related to SHE9 - mitochondrial inner membrane protein
UMAG_10237	20.4548	35.0687	13.0684	27.6957	23.9116	34.9948		0.760946	1.50334e-11	8.75193e-11	false	false	0.000129247	0.998673	0.999387	false	false	-0.265573	0.00116711	0.00266386	false	false			related to CDC7 - protein kinase
UMAG_10654	23.4412	41.0292	17.7349	35.6911	32.5237	47.8512		0.760266	2.45931e-05	7.75746e-05	false	false	0.228253	0.0581113	0.082701	false	false	-0.118021	0.388824	0.475931	false	false			related to TFB5 - component of general transcription and DNA repair factor TFIIH
UMAG_10582	77.7996	133.541	69.9523	105.802	52.5133	76.5532		0.759949	3.67545e-15	2.71255e-14	false	false	-0.79728	1.33306e-23	7.03546e-23	false	false	-0.260597	0.000477114	0.0011543	false	false			hypothetical protein
UMAG_00255	24.5318	42.0906	26.292	59.5362	27.6805	35.6854		0.759064	1.9424e-12	1.20455e-11	false	false	-0.23439	0.0014128	0.00250989	false	false	0.567589	1.98514e-13	1.36689e-12	false	false			hypothetical protein
UMAG_11333	11.3297	19.4422	8.53203	13.998	10.6212	16.6572		0.7581	4.64458e-08	1.99955e-07	false	false	-0.217048	0.0290763	0.0433585	false	false	-0.395477	0.000368469	0.000908982	false	false			related to NDE1 - mitochondrial cytosolically directed NADH dehydrogenase
UMAG_11637	41.678	71.5663	42.6057	77.4053	31.4826	14.8326		0.757863	8.36065e-11	4.61736e-10	false	false	-2.25495	1.37886e-90	2.48957e-89	true	true	0.185698	0.0419415	0.0697113	false	false			hypothetical protein
UMAG_05785	186.363	319.151	297.969	589.452	326.746	362.679		0.757053	1.38612e-13	9.34672e-13	false	false	0.186948	0.0165655	0.0255924	false	false	0.949427	6.78189e-32	1.33642e-30	false	false			acyl transferase-like protein
UMAG_01974	81.3562	139.122	65.8755	135.869	95.0944	98.0894		0.756706	1.58405e-18	1.45764e-17	false	false	-0.500761	1.40207e-15	5.44095e-15	false	false	0.038083	0.546394	0.629025	false	false			hypothetical protein
UMAG_10688	17.9077	30.6321	19.6792	31.5217	23.8718	28.0034		0.756321	2.04075e-12	1.26434e-11	false	false	-0.126197	0.108146	0.146135	false	false	0.113442	0.15154	0.215706	false	false			related to PET112 - putative glutamyl-tRNA(Gln)amidotransferase subunit B
UMAG_11077	124.824	213.414	131.978	213.067	78.1852	78.5225		0.755686	2.57972e-14	1.82191e-13	false	false	-1.43754	6.36103e-110	1.41698e-108	true	false	0.0694309	0.292171	0.377185	false	false			related to Dimethylaniline monooxygenase [N-oxide forming] 3
UMAG_11164	55.0484	94.5388	54.8847	131.371	64.6926	79.9071		0.755505	8.53741e-11	4.7031e-10	false	false	-0.238494	0.00250084	0.00432416	false	false	0.54332	5.18886e-11	2.9243e-10	false	false			hypothetical protein
UMAG_00815	45.9245	81.4012	5.2395	9.78663	19.9288	39.4214		0.755421	0.011275	0.0224101	false	false	-1.03891	1.39209e-27	8.24794e-27	true	false	-2.9367	9.07861e-165	2.7079e-162	true	true			related to multidrug resistant protein
UMAG_02011	3.0867	5.30551	4.60461	7.91638	3.08249	3.81689		0.755093	8.66809e-06	2.91349e-05	false	false	-0.467311	0.00105976	0.00191342	false	false	0.635609	8.48987e-07	3.05934e-06	false	false			hypothetical protein
UMAG_11497	122.727	210.389	44.2666	131.568	118.687	223.31		0.755019	2.82428e-10	1.49557e-09	false	false	0.0888097	0.169512	0.219646	false	false	-0.600869	8.83267e-21	1.00451e-19	false	false			probable UDP-N-acetylglucosamine pyrophosphorylase
UMAG_00236	0.648469	1.37338	0.809209	2.54234	0.608123	0.855336		0.754383	0.167512	0.241336	false	false	-0.577138	0.320422	0.387523	false	false	0.698044	0.0645723	0.10225	false	false			hypothetical protein
UMAG_02159	29.7548	50.8381	35.9258	76.0081	33.9894	35.9784		0.754243	4.1668e-12	2.52199e-11	false	false	-0.494221	6.38872e-12	2.08928e-11	false	false	0.648689	7.36689e-20	7.9509e-19	false	false			related to amino acid transport protein
UMAG_00357	123.88	211.624	149.817	295.894	90.0641	191.754		0.753667	1.57942e-14	1.13128e-13	false	false	-0.139608	0.0958965	0.131039	false	false	0.551477	4.62855e-14	3.35238e-13	false	false			hypothetical protein
UMAG_01072	59.2115	101.374	80.6305	105.792	70.6612	100.873		0.753142	5.00132e-11	2.80939e-10	false	false	-0.00509555	0.945598	0.96001	false	false	0.13297	0.0966619	0.14605	false	false			probable GOR1 û glyoxylate reductase
UMAG_05450	40.2386	68.6394	54.0769	64.9919	40.1502	69.6925		0.752004	3.26497e-12	1.9927e-11	false	false	0.0234012	0.78412	0.822447	false	false	-0.00756759	0.932124	0.950816	false	false			related to Long-chain-fatty-acid--CoA ligase 6
UMAG_01425	0.830807	1.46156	1.40355	4.77663	0.19333	0.51351		0.750481	0.0285982	0.0520191	false	false	-1.43285	6.39954e-05	0.000130871	true	false	1.65867	9.51026e-15	7.30753e-14	true	false			probable homogentisate 1
UMAG_05663	189.588	323.117	211.27	424.376	179.678	270.222		0.750274	1.8359e-15	1.39252e-14	false	false	-0.254218	0.000721928	0.00132899	false	false	0.462508	3.42233e-12	2.14492e-11	false	false			related to IGO2 - protein required for initiation of G0 program
UMAG_10370	42.6779	72.7216	37.2695	113.346	38.2632	56.9565		0.749725	5.35793e-12	3.2045e-11	false	false	-0.349434	7.14095e-06	1.58917e-05	false	false	0.70637	1.58906e-17	1.45229e-16	false	false			related to YJU3 û monoglyceride lipase
UMAG_04254	9.27026	15.7721	8.07478	17.2003	13.0017	21.7086		0.749063	4.43109e-11	2.49978e-10	false	false	0.46118	7.40263e-08	1.9101e-07	false	false	0.192873	0.0434696	0.0720686	false	false			hypothetical protein
UMAG_05442	6.62058	11.2889	5.92744	18.8281	5.55181	5.92514		0.748752	1.56054e-07	6.25455e-07	false	false	-0.921355	1.57415e-13	5.52727e-13	false	false	0.798366	2.02387e-13	1.3921e-12	false	false			related to monocarboxylate transporter 2
UMAG_10963	43.8931	74.9493	31.6232	55.1706	43.5251	62.5847		0.747738	1.86964e-11	1.08077e-10	false	false	-0.256491	0.00134515	0.0023984	false	false	-0.365403	1.56171e-05	4.78204e-05	false	false			hypothetical protein
UMAG_00763	25.397	43.1702	19.8721	51.6818	23.2726	18.8388		0.747239	1.25667e-11	7.34198e-11	false	false	-1.19127	3.15388e-42	2.68471e-41	true	false	0.327226	0.000150276	0.000394445	false	false			hypothetical protein
UMAG_10605	41.8119	71.1835	58.6086	75.2892	43.9667	124.432		0.747218	4.02993e-13	2.62045e-12	false	false	0.805971	9.51702e-24	5.04998e-23	false	false	0.152328	0.0553468	0.0891253	false	false			probable ADH3 - alcohol dehydrogenase III
UMAG_10844	65.5182	111.836	52.7037	107.817	66.8773	72.559		0.746406	8.65103e-10	4.39314e-09	false	false	-0.619683	7.90448e-12	2.57637e-11	false	false	0.0188304	0.838313	0.87988	false	false			hypothetical protein
UMAG_00028	72.4236	123.256	34.1851	76.7141	54.7315	107.367		0.746381	1.09923e-11	6.43931e-11	false	false	-0.19639	0.0137332	0.0214828	false	false	-0.603754	2.89561e-10	1.51282e-09	false	false			hypothetical protein
UMAG_15097	79.8646	135.461	158.484	291.004	87.3417	215.923		0.744844	1.1081e-17	9.64221e-17	false	false	0.67384	2.11715e-22	1.07598e-21	false	false	1.16823	9.96102e-72	6.22516e-70	true	false			hypothetical protein
UMAG_10944	40.3582	68.5907	25.936	45.9304	32.8958	38.8372		0.744429	1.93997e-11	1.11846e-10	false	false	-0.815143	2.97196e-23	1.55298e-22	false	false	-0.500308	3.42591e-09	1.59552e-08	false	false			related to protein phosphatase methylesterase 1
UMAG_06009	19.4756	33.032	21.6628	38.6973	18.9055	25.8883		0.743887	5.85314e-13	3.76864e-12	false	false	-0.34824	3.58868e-05	7.53426e-05	false	false	0.29822	1.72674e-05	5.26038e-05	false	false			probable Leptomycin B resistance protein pmd1
UMAG_03876	21.0231	35.6907	22.1838	31.7495	16.9659	34.5698		0.743658	4.28898e-10	2.23156e-09	false	false	-0.0436075	0.625576	0.682149	false	false	-0.0957809	0.247841	0.32777	false	false			related to chloride channel protein
UMAG_05068	5.94209	10.2912	1.1419	25.5652	18.5802	1.26854		0.743282	0.000130594	0.00037108	false	false	-2.97543	2.10459e-59	2.4599e-58	true	true	1.36344	1.11939e-40	3.13908e-39	true	false			probable Arylsulfatase
UMAG_00927	15.4311	26.1926	9.87062	16.0312	12.5968	19.271		0.74267	5.2336e-10	2.71015e-09	false	false	-0.437653	4.89199e-07	1.18852e-06	false	false	-0.630508	1.42346e-14	1.07489e-13	false	false			hypothetical protein
UMAG_03296	2.69042	4.57082	2.48332	2.57085	1.44673	1.26431		0.74059	0.000932685	0.00229705	false	false	-1.81034	7.21927e-15	2.70663e-14	true	false	-0.714959	0.000409618	0.000999596	false	false			hypothetical protein
UMAG_05609	39.4575	66.7117	37.4145	66.3432	40.4458	43.9857		0.739172	1.67005e-14	1.19359e-13	false	false	-0.596973	1.33464e-18	5.81765e-18	false	false	0.0635116	0.410319	0.497784	false	false			related to HSV2 - Phosphatidylinositol 3
UMAG_10665	9.87031	16.7499	9.6032	17.3822	12.4551	29.9099		0.73685	5.34354e-08	2.27656e-07	false	false	0.833458	2.30219e-17	9.56713e-17	false	false	0.123351	0.260161	0.341299	false	false			related to acyl-CoA dehydrogenase
UMAG_00676	62.6453	106.217	17.3211	29.6224	37.8307	46.0353		0.736748	5.17839e-08	2.21482e-07	false	false	-1.1997	1.02321e-51	1.04004e-50	true	false	-1.75172	4.31683e-90	4.10537e-88	true	false			hypothetical protein
UMAG_10362	19.5193	33.1112	14.6247	31.3588	27.7044	60.6345		0.736631	8.62423e-07	3.23335e-06	false	false	0.873147	1.14349e-16	4.6368e-16	false	false	-0.00256996	0.983414	0.988384	false	false			hypothetical protein
UMAG_02724	15.6243	26.3594	19.1435	24.0427	18.0071	24.8184		0.735871	1.03532e-12	6.53779e-12	false	false	-0.0846149	0.3425	0.410605	false	false	-0.0602246	0.451833	0.54082	false	false			hypothetical protein
UMAG_01567	26.1121	44.188	14.525	15.063	29.6677	54.2112		0.734942	3.89652e-08	1.69193e-07	false	false	0.297673	0.0065589	0.0107863	false	false	-1.44373	1.94637e-31	3.75649e-30	true	false			related to 2
UMAG_10892	32.9257	55.4393	16.2291	29.3121	31.5283	43.3802		0.732876	8.01442e-12	4.72016e-11	false	false	-0.351229	1.98174e-05	4.25429e-05	false	false	-0.838771	2.00554e-18	1.96423e-17	false	false			related to 3┤-->5┤ exonuclease and endonuclease
UMAG_01778	1.38624	2.43933	1.5502	2.58462	1.10374	1.01413		0.732197	0.0519549	0.0876513	false	false	-1.1793	0.00239791	0.00415562	true	false	0.137236	0.63714	0.708989	false	false			hypothetical protein
UMAG_05059	85.1345	143.132	98.4654	192.716	102.958	218.293		0.732114	9.89969e-16	7.62346e-15	false	false	0.610556	8.10514e-22	4.02967e-21	false	false	0.498243	6.2823e-14	4.49068e-13	false	false			probable 5-aminolevulinic acid synthase
UMAG_10295	5.04972	8.53563	4.54382	7.85317	5.47926	7.96097		0.731962	1.11862e-07	4.56991e-07	false	false	-0.100178	0.346941	0.414986	false	false	-0.0505713	0.646252	0.717426	false	false			related to LYS2 - L-aminoadipate-semialdehyde dehydrogenase
UMAG_01653	54.7145	92.1734	63.2289	130.208	52.3792	77.1985		0.731862	3.12919e-13	2.05717e-12	false	false	-0.252015	0.000407872	0.0007707	false	false	0.568021	1.3614e-16	1.19114e-15	false	false			related to VPS73 - protein involved in vacuolar protein sorting
UMAG_04344	12.8773	21.6315	13.9813	31.6751	15.4438	21.8151		0.731569	6.34726e-10	3.25093e-09	false	false	0.0151317	0.860949	0.890945	false	false	0.616947	4.50768e-13	3.03068e-12	false	false			related to RAD27 - 5┤ to 3┤ exonuclease
UMAG_15072	30.8837	51.8926	26.5289	46.9617	28.6978	38.8221		0.731148	4.76458e-13	3.08897e-12	false	false	-0.413916	1.50766e-07	3.80297e-07	false	false	-0.0699335	0.342783	0.429428	false	false			related to SUR1 - required for mannosylation of sphingolipids
UMAG_11618	30.137	50.8031	21.2181	45.5125	26.2304	31.6889		0.729327	2.89172e-10	1.52882e-09	false	false	-0.676506	2.55432e-16	1.0195e-15	false	false	-0.0842772	0.319305	0.40559	false	false			related to CYC2 - cytochrome-c mitochondrial import factor
UMAG_04602	22.8829	38.3961	20.106	38.0616	23.0911	29.0366		0.72922	3.13225e-14	2.20029e-13	false	false	-0.399724	3.67163e-06	8.32212e-06	false	false	0.0588397	0.426251	0.514638	false	false			related to bumetanide-sensitive Na-K-Cl cotransport protein
UMAG_02151	120.543	202.694	78.3532	135.314	81.9156	98.8132		0.728857	5.42667e-12	3.24266e-11	false	false	-1.03029	7.43338e-41	6.09324e-40	true	false	-0.503706	7.98096e-09	3.57029e-08	false	false			related to 2
UMAG_05069	0.606325	1.10563	0.572867	0.527602	0.617645	1.34697		0.727757	0.0673342	0.109514	false	false	0.282433	0.442082	0.510885	false	false	-0.719197	0.0502513	0.082068	false	false			related to short-chain dehydrogenase/reductase
UMAG_05656	16.8634	28.3063	18.4388	21.453	14.1115	26.5447		0.727624	6.4773e-10	3.31494e-09	false	false	-0.0905053	0.374409	0.442823	false	false	-0.323913	0.00141221	0.00316602	false	false			related to SOK1 protein
UMAG_04650	10.7393	18.0605	11.0305	25.4171	10.7043	12.3972		0.72746	3.09291e-09	1.49871e-08	false	false	-0.535678	1.03639e-07	2.64731e-07	false	false	0.559606	1.59422e-09	7.72619e-09	false	false			hypothetical protein
UMAG_11853	24.1056	40.4329	26.8775	50.4705	17.149	23.6771		0.727129	1.05067e-09	5.29857e-09	false	false	-0.767541	2.71064e-26	1.54981e-25	false	false	0.389427	1.13777e-07	4.52212e-07	false	false			hypothetical protein
UMAG_01063	243.374	407.87	128.568	224.956	125.308	262.027		0.726863	5.23402e-16	4.08328e-15	false	false	-0.634078	3.84473e-22	1.9325e-21	false	false	-0.779166	9.4465e-26	1.40244e-24	false	false			related to BXI1 - protein involved in apoptosis
UMAG_03402	220.659	369.751	154.208	260.239	195.997	268.814		0.726322	7.58665e-14	5.21215e-13	false	false	-0.456574	6.4298e-14	2.30004e-13	false	false	-0.431347	6.6864e-11	3.71517e-10	false	false			Indole-3-acetaldehyde dehydrogenase
UMAG_06189	18.7139	31.3247	15.8142	33.0238	18.7105	25.7263		0.726114	1.76122e-09	8.69477e-09	false	false	-0.280661	0.00153852	0.00271846	false	false	0.147845	0.0551994	0.0889316	false	false			hypothetical protein
UMAG_06258	35.5124	59.5486	33.6981	46.8113	37.5079	48.346		0.725885	9.3387e-13	5.91993e-12	false	false	-0.29733	5.40471e-05	0.000111558	false	false	-0.273127	0.000370853	0.000913491	false	false			hypothetical protein
UMAG_00557	82.9328	138.891	63.0743	86.25	93.6896	149.012		0.725695	5.67088e-16	4.4136e-15	false	false	0.104011	0.0953615	0.130334	false	false	-0.610166	1.62031e-15	1.31265e-14	false	false			probable AMS1 - alpha-mannosidase
UMAG_00698	50.0635	83.7555	38.401	70.9985	49.0237	62.7052		0.724676	3.33771e-11	1.89764e-10	false	false	-0.41487	2.55657e-08	6.80661e-08	false	false	-0.165577	0.037802	0.0636205	false	false			hypothetical protein
UMAG_11683	10.4611	17.4914	5.83912	12.9967	7.47791	12.3401		0.72462	9.91485e-11	5.42547e-10	false	false	-0.499282	7.45941e-08	1.92402e-07	false	false	-0.354231	2.40879e-05	7.14579e-05	false	false			hypothetical protein
UMAG_00589	108.934	182.428	66.4765	86.4812	97.0089	210.601		0.7234	6.89954e-13	4.41638e-12	false	false	0.209993	0.00177543	0.00312099	false	false	-0.995375	1.01464e-36	2.40364e-35	false	false			related to GLO4 - glyoxalase II (hydroxyacylglutathione hydrolase)
UMAG_05798	0.0632443	0.166383	0.239	0.0632982	0.128116	0.100005		0.721306	0.225425	0.310326	false	false	-0.551836	0.430703	0.499586	false	false	-0.457669	0.258165	0.339291	false	false			hypothetical protein
UMAG_04993	23.2631	38.9547	14.0992	19.413	16.949	16.0381		0.72121	4.59997e-08	1.98164e-07	false	false	-1.27209	1.33948e-38	1.04079e-37	true	false	-0.919872	2.6436e-21	3.09221e-20	false	false			hypothetical protein
UMAG_04974	692.621	1156.2	519.297	793.811	497.466	985.8		0.720134	3.4599e-11	1.9654e-10	false	false	-0.226872	0.000203391	0.000396777	false	false	-0.465687	3.31127e-09	1.54872e-08	false	false			hypothetical protein
UMAG_04768	141.257	235.737	65.7751	140.872	102.718	135.381		0.720072	2.85134e-14	2.00726e-13	false	false	-0.795832	1.01062e-36	7.58628e-36	false	false	-0.665757	4.62618e-22	5.61127e-21	false	false			probable SAC6 - actin filament bundling protein
UMAG_12030	0	0.189587	0.290284	0.206887	0.231791	0.517756		0.718131	0.146262		false	false	1.03815	0.15585	0.203751	false	false	0.0659083	0.857443	0.895233	false	false			hypothetical protein
UMAG_10151	27.7918	46.2747	24.0924	41.181	21.6552	22.5658		0.716014	6.73967e-08	2.83637e-07	false	false	-1.02778	6.84296e-22	3.41451e-21	true	false	-0.0931764	0.339047	0.426213	false	false			hypothetical protein
UMAG_03525	12.2901	20.3922	10.7013	22.357	15.3151	13.5883		0.712327	3.29075e-11	1.87256e-10	false	false	-0.580374	1.48987e-12	5.0305e-12	false	false	0.202468	0.0147994	0.0273868	false	false			hypothetical protein
UMAG_05845	21.9224	36.3417	25.7675	55.4066	26.5165	31.8185		0.711746	5.62408e-13	3.62828e-12	false	false	-0.188425	0.0334526	0.0494439	false	false	0.67618	3.72415e-23	4.76372e-22	false	false			hypothetical protein
UMAG_04096	0.30661	0.647052	0.550617	0.215108	0.247722	0.499033		0.710316	0.193065	0.27235	false	false	-0.327883	0.546483	0.607784	false	false	-0.791718	0.0586977	0.0939449	false	false			hypothetical protein
UMAG_10336	19.3209	32.2017	9.01927	13.8118	17.7078	40.1939		0.709988	2.27155e-08	1.01385e-07	false	false	0.323677	4.4064e-05	9.1613e-05	false	false	-1.13291	1.83567e-33	3.83619e-32	true	false			related to PEX29 - peroxisomal integral membrane peroxin
UMAG_16231	1.50952	3.29618	4.76696	3.26382	7.08909	10.4212		0.709003	0.218426	0.302531	false	false	1.46479	0.00173704	0.00305743	true	false	0.021136	0.959521	0.972132	false	false			#N/A
UMAG_03298	59.4913	98.5043	46.9198	83.5974	85.6038	205.985		0.708857	2.64982e-14	1.8694e-13	false	false	1.06479	1.40499e-44	1.26173e-43	true	false	-0.162621	0.0216426	0.0386867	false	false			probable ERG10 - acetyl-CoA C-acetyltransferase
UMAG_12150	52.6727	87.4773	25.6764	32.0537	37.3704	45.2439		0.707895	1.12402e-07	4.58911e-07	false	false	-0.942071	6.73659e-23	3.46475e-22	false	false	-1.35154	3.30726e-39	8.6809e-38	true	false			related to magnesium-dependent acid phosphatase
UMAG_16066	0	0.82777	0.220506	1.27539	0.5471	1.82177		0.70761	0.150605		false	false	0.723705	0.339252	0.407067	false	false	0.195964	0.596551	0.672029	false	false			#N/A
UMAG_10371	64.4143	106.439	41.9606	82.2818	58.8688	64.3689		0.705585	1.2508e-12	7.84559e-12	false	false	-0.720763	9.0355e-20	4.13008e-19	false	false	-0.29434	0.000873627	0.00204012	false	false			related to LST8 - required for transport of permeases from the golgi to the plasma membrane
UMAG_02208	60.4092	99.7396	31.9113	51.1834	40.3949	43.3197		0.70489	2.53583e-11	1.45306e-10	false	false	-1.19744	5.78136e-50	5.69095e-49	true	false	-0.881594	2.66762e-23	3.43909e-22	false	false			probable acyl-CoA oxidase
UMAG_10126	42.2933	70.1632	32.5203	78.0426	38.1791	63.1204		0.704547	1.50628e-08	6.8869e-08	false	false	-0.148313	0.105725	0.143186	false	false	0.224838	0.0190884	0.0344779	false	false			related to SFT2/YBL102W
UMAG_11548	36.7414	60.7576	39.5745	85.0985	44.7148	77.4455		0.704488	1.75736e-11	1.01766e-10	false	false	0.352231	1.68691e-05	3.64531e-05	false	false	0.555128	4.6354e-15	3.63846e-14	false	false			hypothetical protein
UMAG_00387	502.834	828.674	501.082	1032.57	545.301	694.71		0.703291	1.27904e-16	1.03475e-15	false	false	-0.251094	4.30955e-05	8.97354e-05	false	false	0.387831	1.74582e-08	7.54683e-08	false	false			probable ADP-ribosylation factor
UMAG_05549	161.966	267.241	156.807	245.544	211.99	314.291		0.70246	8.77086e-10	4.44711e-09	false	false	0.235707	0.00234718	0.00407285	false	false	-0.0498367	0.553812	0.634891	false	false			probable myo-inositol 1-phosphate synthase (MIPS)
UMAG_06433	2.54097	4.20831	1.19782	9.92603	1.83614	257.438		0.702425	1.43744e-05	4.7014e-05	false	false	5.9175	0	0	true	true	1.28421	1.7925e-26	2.77415e-25	true	false			K
UMAG_00645	31.0613	51.2559	23.3116	30.1864	31.9708	29.2855		0.702213	1.28981e-10	6.98797e-10	false	false	-0.802868	4.00085e-25	2.22086e-24	false	false	-0.686355	2.38138e-19	2.47648e-18	false	false			hypothetical protein
UMAG_11271	462.806	763.173	259.748	494.431	376.765	434.984		0.702081	4.69411e-12	2.81775e-11	false	false	-0.80721	2.03123e-35	1.47007e-34	false	false	-0.549265	5.55136e-12	3.42047e-11	false	false			probable CDC48 - Microsomal protein of CDC48/PAS1/SEC18 family of ATPases
UMAG_03166	8.20521	13.5123	8.58229	17.6978	10.7285	16.2256		0.701648	5.12305e-05	0.000154539	false	false	0.263637	0.0523462	0.075104	false	false	0.446356	0.00168707	0.0037262	false	false			hypothetical protein
UMAG_11578	284.582	468.745	200.913	510.4	244.392	361.68		0.701417	1.63773e-13	1.09756e-12	false	false	-0.370368	9.81414e-08	2.50968e-07	false	false	0.194459	0.00926359	0.0178577	false	false			probable PRE6 - 20S proteasome subunit (alpha4)
UMAG_12233	0.32778	0.60316	0.389236	0.837711	0.330464	0.282039		0.70128	0.13337	0.198331	false	false	-0.977813	0.0476115	0.0687132	false	false	0.415284	0.242352	0.321861	false	false			hypothetical protein
UMAG_05684	18.7218	30.8923	17.273	47.2142	23.5115	28.5606		0.700076	5.20415e-08	2.22295e-07	false	false	-0.111835	0.277076	0.340807	false	false	0.673205	8.59442e-12	5.20744e-11	false	false			related to cystinosin
UMAG_11945	225.796	371.004	263.582	407.703	231.821	278.201		0.699302	3.0669e-16	2.43607e-15	false	false	-0.411866	3.21449e-12	1.06958e-11	false	false	0.207805	0.000506766	0.00121943	false	false			probable hexokinase
UMAG_05584	526.778	865.578	412.31	1003.75	597.005	954.056		0.699148	9.62211e-17	7.85207e-16	false	false	0.142782	0.0147467	0.0229635	false	false	0.284526	2.53943e-06	8.58955e-06	false	false			probable UTP-glucose-1-phosphate uridylyltransferase
UMAG_00790	25.6873	42.2285	43.8355	73.7252	45.3019	105.35		0.697475	1.35454e-08	6.22347e-08	false	false	1.31626	4.27356e-44	3.78335e-43	true	false	0.867972	4.93318e-27	7.80037e-26	false	false			related to coenzyme a synthetase
UMAG_06063	124.883	206.338	56.164	112.313	85.3071	217.166		0.697391	3.92645e-06	1.38353e-05	false	false	0.0757091	0.358842	0.42773	false	false	-0.797305	2.53581e-20	2.79664e-19	false	false			related to GAD1 - glutamate decarboxylase
UMAG_15060	13.08	21.4632	8.32373	24.9128	10.0642	7.32792		0.697208	5.72776e-08	2.43078e-07	false	false	-1.53536	2.42917e-40	1.97471e-39	true	false	0.286308	0.00180928	0.00396674	false	false			hypothetical protein
UMAG_01415	15.9117	26.0886	17.6012	43.4116	19.2756	21.8882		0.697119	1.38611e-07	5.60339e-07	false	false	-0.250756	0.0121376	0.019166	false	false	0.795915	1.31784e-17	1.20947e-16	false	false			hypothetical protein
UMAG_01037	47.5106	78.0573	40.3615	90.3746	41.579	45.8686		0.697036	2.41442e-08	1.07106e-07	false	false	-0.760282	6.36871e-13	2.1696e-12	false	false	0.279761	0.00586499	0.0116801	false	false			hypothetical protein
UMAG_10918	136.052	223.945	100.373	173.478	129.524	166.935		0.696695	7.06816e-10	3.60608e-09	false	false	-0.419943	1.20381e-07	3.05675e-07	false	false	-0.292686	0.000367908	0.00090794	false	false			Brh2-interacting protein Dss1
UMAG_01712	258.797	425.226	121.285	147.853	199.736	515.843		0.696579	2.75353e-11	1.57506e-10	false	false	0.280639	6.59089e-06	1.46866e-05	false	false	-1.43881	3.86012e-74	2.5586e-72	true	false			related to AIM2 - cytoplasmic protein involved in mitochondrial function or organization
UMAG_00210	417.067	684.686	313.028	446.072	204.713	196.542		0.695771	2.8546e-10	1.51041e-09	false	false	-1.79501	9.54408e-183	3.89773e-181	true	false	-0.540694	1.27212e-12	8.26503e-12	false	false			hypothetical protein
UMAG_05679	38.9152	63.9327	17.0676	30.5929	24.3675	49.0483		0.695322	1.01726e-09	5.14267e-09	false	false	-0.37961	9.08754e-06	2.00352e-05	false	false	-0.978541	7.22372e-26	1.08224e-24	false	false			related to Protein-tyrosine phosphatase gamma precursor
UMAG_05295	0	0.147191	0	0	0.0274103	0.0288391		0.694399	0.154297		false	false	-0.88196	0.254502	0.316158	false	false	-0.386285	0.167282		false	false			hypothetical protein
UMAG_00249	43.2841	70.8483	25.6401	37.9438	34.3717	47.9731		0.693705	8.6679e-14	5.92397e-13	false	false	-0.558363	2.82209e-12	9.42206e-12	false	false	-0.823122	7.806e-31	1.48043e-29	false	false			hypothetical protein
UMAG_11053	35.7604	58.8232	19.9976	28.7406	31.6433	38.5423		0.691929	2.97007e-07	1.15648e-06	false	false	-0.606502	6.99294e-09	1.92995e-08	false	false	-0.944216	6.22722e-17	5.54451e-16	false	false			hypothetical protein
UMAG_01351	27.297	45.0213	3.17535	5.91546	11.6197	20.8117		0.6919	5.6257e-05	0.00016854	false	false	-1.10412	1.01e-22	5.15979e-22	true	false	-2.77204	8.49308e-89	7.84952e-87	true	true			hypothetical protein
UMAG_03875	13.592	22.5718	15.3953	38.0081	21.6352	49.5004		0.691516	0.000607609	0.00155239	false	false	1.12443	6.94123e-16	2.70897e-15	true	false	0.795214	4.6228e-07	1.72259e-06	false	false			hypothetical protein
UMAG_12230	0.643715	1.13651	1.24256	2.5947	0.401462	0.122003		0.691475	0.085612	0.13441	false	false	-2.75054	3.22038e-07	7.9137e-07	true	true	1.09054	0.000129003	0.000343138	true	false			hypothetical protein
UMAG_11908	76.1242	124.945	28.3155	80.4307	46.3532	60.6787		0.691357	1.60218e-07	6.40971e-07	false	false	-1.03678	4.49367e-44	3.97308e-43	true	false	-0.558584	1.60795e-12	1.03706e-11	false	false			related to cathepsin d (lysosomal aspartyl protease)
UMAG_10618	16.0072	26.1805	17.2843	26.4027	13.9874	15.9175		0.691065	1.49709e-06	5.52131e-06	false	false	-0.712785	1.23895e-08	3.35853e-08	false	false	0.0775798	0.517704	0.603084	false	false			hypothetical protein
UMAG_04375	107.541	175.624	95.0889	209.526	104.009	78.1309		0.690217	3.72164e-16	2.93835e-15	false	false	-1.1639	1.09085e-77	1.6595e-76	true	false	0.325536	1.85825e-07	7.19825e-07	false	false			related to hnRNP arginine N-methyltransferase
UMAG_06033	48.4588	79.4315	14.5142	17.1472	23.2011	47.4147		0.688748	1.35622e-07	5.4906e-07	false	false	-0.73976	1.26998e-18	5.54283e-18	false	false	-2.10273	5.12134e-82	4.09833e-80	true	true			related to LRP16 protein
UMAG_00553	45.6925	74.4959	60.1474	101.178	51.4238	43.1114		0.687448	1.35962e-13	9.1869e-13	false	false	-0.784986	2.28387e-28	1.39285e-27	false	false	0.509458	1.30206e-11	7.76032e-11	false	false			related to GTPase activating protein sec2
UMAG_10481	35.9095	58.9331	17.79	36.2188	27.8363	22.2196		0.687091	1.71908e-06	6.29753e-06	false	false	-1.39836	1.11979e-41	9.34654e-41	true	false	-0.619905	2.13248e-10	1.13215e-09	false	false			hypothetical protein
UMAG_01426	0.0937857	0.259663	0.101092	0.198369	0.123484	0.0777421		0.685397	0.250538	0.338993	false	false	-1.13285	0.1258	0.167458	false	false	-0.134204	0.747099	0.804871	false	false			hypothetical protein (isoform A)
UMAG_10476	18.8939	31.1102	19.4169	35.753	19.3988	20.872		0.685273	5.91904e-06	2.02687e-05	false	false	-0.569343	5.34993e-06	1.19758e-05	false	false	0.269821	0.0189708	0.0342938	false	false			hypothetical protein
UMAG_05853	10.8652	17.7569	16.0012	27.572	15.8057	23.8591		0.685206	2.52292e-06	9.1e-06	false	false	0.425206	2.93874e-05	6.21346e-05	false	false	0.696969	2.81012e-14	2.06495e-13	false	false			hypothetical protein
UMAG_03841	7.32687	11.9435	8.63806	15.2033	9.86543	15.2092		0.684924	1.9779e-08	8.90056e-08	false	false	0.34872	0.000687331	0.001267	false	false	0.414873	4.41859e-06	1.45337e-05	false	false			related to IRE1 - protein kinase
UMAG_04661	22.1479	36.2799	16.2567	30.1657	28.6039	46.5179		0.68491	7.07803e-08	2.97017e-07	false	false	0.361494	6.91116e-05	0.000141123	false	false	-0.190005	0.0548346	0.088409	false	false			hypothetical protein
UMAG_04646	4.82324	7.87526	1.51092	5.00192	8.33806	12.7183		0.684223	0.000566089	0.00145537	false	false	0.69167	2.0788e-06	4.82008e-06	false	false	-0.54633	0.00257715	0.00548888	false	false			hypothetical protein
UMAG_01856	35.776	59.941	4.09823	14.1248	11.6324	6.36279		0.683615	0.017037	0.0325319	false	false	-3.21137	2.00812e-183	8.25014e-182	true	true	-1.9741	2.52653e-61	1.27531e-59	true	false			related to PET8 protein
UMAG_01455	0.0730817	0.267408	0.136547	0.0640475	0	0.0282017		0.682541	0.237663	0.324619	false	false	-1.38821	0.0783073	0.108847	false	false	-0.405785	0.249588	0.329602	false	false			hypothetical protein
UMAG_02194	0.050879	0.407578	0.0523361	0.182901	0.280637	0.633495		0.68246	0.205084	0.286228	false	false	0.481119	0.5207	0.583966	false	false	-0.216855	0.53239	0.617125	false	false			hypothetical protein
UMAG_03921	80.5292	130.699	77.1732	145.153	104.6	134.215		0.681744	3.75637e-15	2.76916e-14	false	false	0.0407598	0.6203	0.677795	false	false	0.222686	0.000468867	0.00113573	false	false			probable CHC1 - clathrin heavy chain
UMAG_02347	352.07	572.512	140.241	357.943	311.766	531.167		0.679422	1.38475e-08	6.35338e-08	false	false	-0.105408	0.094522	0.129289	false	false	-0.601754	2.62406e-20	2.88911e-19	false	false			hypothetical protein
UMAG_00272	36.0371	58.4396	30.2579	44.2142	32.1101	43.4904		0.67786	5.60962e-10	2.89345e-09	false	false	-0.422277	5.80926e-07	1.40442e-06	false	false	-0.327476	2.36827e-05	7.04149e-05	false	false			hypothetical protein
UMAG_16050	1.04603	2.07601	1.512	3.34645	3.85165	6.28875		0.677675	0.220058	0.304086	false	false	1.45359	0.000830183	0.00151648	true	false	0.51027	0.196108	0.269166	false	false			#N/A
UMAG_05852	6.71989	10.9816	9.64413	16.9616	10.1705	13.0689		0.676668	0.000190974	0.00052757	false	false	0.249592	0.0974387	0.132987	false	false	0.681345	4.53153e-08	1.87018e-07	false	false			hypothetical protein
UMAG_06223	0.0673122	0.232635	0.122549	0.130191	0.0757087	0.121929		0.675775	0.252284	0.340934	false	false	-0.590781	0.431659	0.500442	false	false	-0.23514	0.551255	0.632844	false	false			hypothetical protein
UMAG_10050	44.2393	72.2401	44.8807	119.902	60.0758	65.7705		0.675224	4.87046e-05	0.000147462	false	false	-0.132163	0.138494	0.182767	false	false	0.794177	3.4908e-17	3.1422e-16	false	false			probable U6 snRNA-associated Sm-like protein LSm5
UMAG_02396	282.948	458.781	117.627	196.82	157.831	201.499		0.674818	6.39305e-08	2.70089e-07	false	false	-1.18169	6.05198e-63	7.54957e-62	true	false	-1.13857	1.53881e-50	5.83682e-49	true	false			hypothetical protein
UMAG_05954	82.2888	132.946	128.943	233.473	94.2704	146.534		0.674443	3.34504e-13	2.18988e-12	false	false	0.142935	0.0363242	0.0533435	false	false	0.879213	1.30895e-35	2.9824e-34	false	false			related to SLY41 - Putative transporter of the triose phosphate translocator family
UMAG_00775	83.3511	134.367	80.015	144.049	90.7095	85.4678		0.671232	3.55392e-13	2.32244e-12	false	false	-0.649172	2.42841e-20	1.13729e-19	false	false	0.170581	0.0302656	0.0520448	false	false			hypothetical protein
UMAG_15012	52.1173	84.0643	48.6116	111.871	36.48	49.6707		0.669239	9.61302e-08	3.96175e-07	false	false	-0.75532	1.86287e-27	1.09993e-26	false	false	0.481394	8.91927e-13	5.85282e-12	false	false			hypothetical protein
UMAG_16208	1.20618	2.62315	4.4199	3.2908	7.65453	10.5527		0.66877	0.254406	0.343236	false	false	1.76574	0.000246247	0.000475783	true	false	0.206133	0.621595	0.695305	false	false			#N/A
UMAG_01871	7.0026	11.3174	8.00933	13.603	5.42917	10.2764		0.668082	5.76358e-08	2.44313e-07	false	false	-0.137014	0.161644	0.210483	false	false	0.330648	0.00300693	0.00632013	false	false			hypothetical protein
UMAG_12247	21.8356	35.2058	15.1486	30.978	23.109	23.6366		0.667148	3.43294e-06	1.21749e-05	false	false	-0.570705	1.57324e-07	3.96254e-07	false	false	-0.110517	0.315265	0.401703	false	false			hypothetical protein
UMAG_03819	24.8449	39.9414	25.3656	48.1447	29.6972	28.9652		0.666806	8.54606e-11	4.70392e-10	false	false	-0.459485	1.28221e-07	3.24862e-07	false	false	0.338342	3.24374e-05	9.42666e-05	false	false			hypothetical protein
UMAG_11107	46.5864	74.8627	38.3209	81.6211	38.1755	73.3224		0.666363	4.14306e-09	1.9914e-08	false	false	-0.0280559	0.732756	0.777639	false	false	0.194325	0.0262267	0.0458443	false	false			hypothetical protein
UMAG_06281	103.46	166.334	82.5449	164.221	99.7863	84.481		0.666226	4.50379e-12	2.70847e-11	false	false	-0.972193	7.95604e-40	6.35464e-39	false	false	0.0545893	0.462807	0.551569	false	false			related to FSH3 - putative serine hydrolase
UMAG_03946	23.5842	37.8862	20.3886	33.1654	21.528	21.7319		0.665451	2.47117e-11	1.41849e-10	false	false	-0.797103	1.90416e-26	1.09418e-25	false	false	-0.118899	0.120434	0.176443	false	false			hypothetical protein
UMAG_00080	18.2707	29.502	15.8501	38.7462	20.8473	34.5545		0.664933	2.01351e-07	7.9871e-07	false	false	0.230147	0.00230529	0.00400623	false	false	0.461778	8.01936e-09	3.58468e-08	false	false			related to 5-oxoprolinase
UMAG_01820	0.260865	0.579139	0.751199	0.414213	0.394164	0.781787		0.664641	0.245216	0.333028	false	false	0.398668	0.459602	0.527931	false	false	-0.210358	0.614408	0.688858	false	false			hypothetical protein
UMAG_10351	94.8334	152.221	63.9498	141.343	78.7943	95.913		0.663218	1.1509e-10	6.27005e-10	false	false	-0.661526	5.9261e-20	2.74167e-19	false	false	-0.0331999	0.688808	0.755341	false	false			related to Co-chaperone protein HscB
UMAG_03293	25.8706	41.4653	27.3859	64.6626	29.6957	35.0368		0.662473	2.05232e-09	1.00939e-08	false	false	-0.240456	0.0019485	0.0034069	false	false	0.706227	2.63077e-19	2.73151e-18	false	false			related to DNF1 - protein transporter
UMAG_05431	67.8841	108.832	77.5639	85.5817	48.4863	53.4494		0.661974	7.64567e-09	3.59593e-08	false	false	-1.01898	2.3e-27	1.35221e-26	true	false	-0.270528	0.00166971	0.00369283	false	false			hypothetical protein
UMAG_00444	31.6848	50.8366	13.1393	17.7932	18.7153	24.7319		0.66159	2.03548e-08	9.12834e-08	false	false	-1.03374	9.70045e-38	7.38677e-37	true	false	-1.42209	9.52623e-50	3.5317e-48	true	false			hypothetical protein
UMAG_11139	184.544	296.677	318.445	609.511	391.745	550.69		0.661104	1.1539e-06	4.2991e-06	false	false	0.890703	3.24786e-23	1.69328e-22	false	false	1.09227	2.27017e-24	3.09063e-23	true	false			hypothetical protein
UMAG_03632	32.9461	52.7937	31.4153	63.0263	35.579	46.0837		0.661041	7.54408e-12	4.45515e-11	false	false	-0.193029	0.0163713	0.0253095	false	false	0.325689	3.78377e-06	1.25653e-05	false	false			related to SEC6 - protein transport protein
UMAG_00923	93.801	150.472	61.7865	125.492	81.8477	99.6291		0.660664	1.63606e-08	7.44396e-08	false	false	-0.591078	2.91917e-19	1.30478e-18	false	false	-0.187982	0.0079266	0.0154667	false	false			related to DSK2 - ubiquitin-like protein
UMAG_12329	31.2187	49.9622	18.5724	32.7625	25.0002	37.7582		0.660557	1.47851e-09	7.34331e-09	false	false	-0.400139	1.94746e-07	4.87114e-07	false	false	-0.531732	1.93895e-10	1.03358e-09	false	false			hypothetical protein
UMAG_01580	28.2249	45.1768	19.5304	19.0392	20.6441	27.9595		0.659793	4.18442e-11	2.37081e-10	false	false	-0.688313	1.17105e-21	5.76784e-21	false	false	-1.16607	1.08871e-56	4.96119e-55	true	false			related to NCR1 - transmembrane glycoprotein
UMAG_04865	67.4914	108.017	54.4775	111.06	61.1683	82.3319		0.658948	1.75117e-10	9.39445e-10	false	false	-0.387849	9.54616e-07	2.27655e-06	false	false	0.111404	0.181302	0.25147	false	false			related to DID4 - class E vacuolar-protein sorting and endocytosis factor
UMAG_11277	74.9877	119.879	53.2962	108.456	71.6133	148.83		0.658628	1.92835e-11	1.11373e-10	false	false	0.314404	1.47055e-05	3.19287e-05	false	false	-0.0704803	0.34551	0.432678	false	false			hypothetical protein
UMAG_11270	367.905	588.312	447.406	641.502	360.648	545.987		0.65826	7.0451e-10	3.59991e-09	false	false	-0.104785	0.0898754	0.123401	false	false	0.195985	0.00586794	0.0116825	false	false			related to Delta-12 fatty acid desaturase
UMAG_03960	25.9128	41.4761	18.5492	38.2378	24.908	30.8914		0.657944	1.72775e-08	7.82856e-08	false	false	-0.420533	1.18387e-05	2.58597e-05	false	false	-0.044528	0.637079	0.708989	false	false			hypothetical protein
UMAG_12013	45.4695	72.6634	58.0104	99.2273	56.4163	31.769		0.65785	3.2182e-10	1.69868e-09	false	false	-1.18805	7.64605e-44	6.69981e-43	true	false	0.51529	4.75848e-09	2.17445e-08	false	false			related to TSR1 - protein involved in 20S rRNA accumulation
UMAG_06440	1.03887	1.68494	1.36128	2.52646	0.706059	2.43652		0.657686	0.0277953	0.0507273	false	false	0.527734	0.0210921	0.0321084	false	false	0.608858	0.0066216	0.0130876	false	false			hypothetical protein
UMAG_06274	12.8749	20.5365	10.2764	17.388	10.0563	13.3323		0.657349	6.44906e-09	3.04952e-08	false	false	-0.618796	3.0548e-14	1.10485e-13	false	false	-0.164838	0.0451488	0.074594	false	false			related to hormone-sensitive lipase
UMAG_11300	105.138	168.024	87.225	170.809	86.1238	151.269		0.656772	2.36443e-11	1.35841e-10	false	false	-0.148645	0.0277474	0.0415666	false	false	0.0955661	0.265018	0.34677	false	false			hypothetical protein
UMAG_11786	79.0378	126.194	65.2539	132.431	69.6078	115.356		0.656587	6.75173e-11	3.75726e-10	false	false	-0.126458	0.102092	0.138814	false	false	0.14164	0.0935022	0.141646	false	false			related to YIP1 - Golgi integral membrane protein
UMAG_05381	10.7916	17.1963	7.03779	16.1106	7.96916	13.2205		0.656405	4.12348e-09	1.98344e-08	false	false	-0.375859	5.51164e-05	0.000113662	false	false	-0.022241	0.789853	0.841945	false	false			hypothetical protein
UMAG_11736	15.31	24.3955	17.916	25.7725	14.618	23.9995		0.65599	2.04306e-09	1.00602e-08	false	false	-0.0218598	0.782652	0.82182	false	false	0.148612	0.0941428	0.142506	false	false			hypothetical protein
UMAG_03880	49.5746	79.0398	30.086	61.6616	47.2651	89.3909		0.655749	1.20724e-09	6.03712e-09	false	false	0.17962	0.0195627	0.0299064	false	false	-0.282653	0.000433663	0.00105513	false	false			hypothetical protein
UMAG_04734	54.3864	86.7285	43.572	94.981	43.6176	48.5177		0.655601	1.01853e-09	5.14437e-09	false	false	-0.833892	4.53545e-37	3.43084e-36	false	false	0.202003	0.00556539	0.0111376	false	false			hypothetical protein
UMAG_11894	131.536	209.695	105.704	190.654	104.245	77.942		0.655484	5.72736e-14	3.95134e-13	false	false	-1.42223	3.15647e-104	6.64311e-103	true	false	-0.0640186	0.313075	0.3993	false	false			hypothetical protein
UMAG_01777	31.745	50.7178	27.5699	84.6891	36.47	49.1314		0.654784	1.02293e-07	4.20252e-07	false	false	-0.0430496	0.660503	0.714555	false	false	0.802197	1.10486e-15	9.06264e-15	false	false			related to mannose-P-dolichol utilization defect 1 protein
UMAG_05721	13.8839	22.107	11.5294	10.7561	10.8976	12.4445		0.654554	8.24071e-11	4.5588e-10	false	false	-0.823014	1.30894e-21	6.43313e-21	false	false	-0.958269	4.3723e-31	8.34041e-30	false	false			hypothetical protein
UMAG_15045	7.03628	11.2225	6.97715	12.3071	9.34642	13.8677		0.654474	1.51429e-07	6.09524e-07	false	false	0.305575	0.00452939	0.00757586	false	false	0.202089	0.0216286	0.0386722	false	false			cytoplasmic dynein heavy chain 1
UMAG_02255	19.705	31.3382	19.6443	33.0784	20.0853	23.2924		0.651733	3.64821e-10	1.91334e-09	false	false	-0.423651	8.32333e-09	2.28152e-08	false	false	0.148911	0.0580202	0.0929512	false	false			related to phosphatidic acid-preferring phospholipase A1
UMAG_10305	43.7505	69.7626	20.0023	29.4097	22.1258	24.0725		0.651682	8.70648e-08	3.60854e-07	false	false	-1.52843	9.76774e-100	1.98274e-98	true	false	-1.16401	8.60443e-47	2.8661e-45	true	false			related to GYP7 - GTPase-activating protein for Ypt7p
UMAG_03808	13.7518	21.8971	12.1139	34.6557	17.6377	15.1929		0.651535	2.27891e-06	8.23799e-06	false	false	-0.522422	3.92839e-06	8.87478e-06	false	false	0.72385	1.16282e-11	6.96205e-11	false	false			hypothetical protein
UMAG_03977	335.412	534.263	278.897	605.369	589.925	957.741		0.651387	9.93095e-09	4.61452e-08	false	false	0.843125	2.70629e-36	2.00734e-35	false	false	0.251244	5.09921e-05	0.000144602	false	false			hypothetical protein
UMAG_02436	39.7631	63.1712	34.5669	61.9887	31.9769	35.5748		0.650501	2.52633e-11	1.44889e-10	false	false	-0.824322	2.92478e-27	1.71219e-26	false	false	0.0438017	0.601188	0.676555	false	false			probable NEO1 - P-type ATPase
UMAG_11385	52.0264	82.6266	33.8205	79.1857	36.2709	37.0582		0.64959	2.08332e-11	1.19901e-10	false	false	-1.15148	3.69475e-54	3.94241e-53	true	false	0.0111411	0.874861	0.908217	false	false			hypothetical protein
UMAG_06014	21.4815	34.8134	28.4372	38.0127	38.6	60.5498		0.648712	0.00116832	0.00283586	false	false	0.794177	4.58681e-12	1.51081e-11	false	false	0.191764	0.135278	0.195528	false	false			hypothetical protein
UMAG_06139	33.9346	53.8716	34.2271	57.158	37.0828	56.9565		0.647637	9.61921e-11	5.26809e-10	false	false	0.0825521	0.232969	0.29136	false	false	0.156173	0.0338749	0.0575725	false	false			related to zinc transporter
UMAG_04333	14.0288	22.2282	13.5871	25.2277	16.6662	26.768		0.646589	3.73541e-10	1.95595e-09	false	false	0.269578	0.000417566	0.000788583	false	false	0.252923	0.000633066	0.00150678	false	false			hypothetical protein
UMAG_04627	17.9535	28.5597	13.6668	26.872	18.427	28.2223		0.64427	1.29239e-06	4.78521e-06	false	false	-0.0154427	0.880361	0.906658	false	false	-0.017019	0.870835	0.90504	false	false			hypothetical protein
UMAG_10719	73.4325	116.157	53.568	154.739	91.5525	94.2759		0.644224	9.15581e-12	5.3731e-11	false	false	-0.296743	4.39473e-05	9.13982e-05	false	false	0.483702	7.0853e-12	4.30896e-11	false	false			hypothetical protein
UMAG_02609	66.1199	105.27	74.8415	160.84	85.748	60.8318		0.642613	7.95055e-06	2.68884e-05	false	false	-0.7851	1.31705e-11	4.24039e-11	false	false	0.674135	2.05554e-10	1.09484e-09	false	false			hypothetical protein
UMAG_02095	116.603	184.824	226.182	362.349	172.72	374.582		0.642281	4.74854e-06	1.64929e-05	false	false	1.01853	9.31459e-28	5.55234e-27	true	false	1.03357	2.08491e-33	4.34324e-32	true	false			hypothetical protein
UMAG_04076	26.6084	42.0861	18.9998	39.8672	25.8396	22.14		0.642013	2.84548e-06	1.01906e-05	false	false	-0.92043	9.64236e-28	5.74273e-27	false	false	-0.00506468	0.944605	0.96071	false	false			hypothetical protein
UMAG_11847	0.364498	0.655198	0.474367	0.540186	0.607468	0.286239		0.641761	0.199669	0.279981	false	false	-1.02328	0.0609706	0.0864474	false	false	-0.145066	0.710308	0.772719	false	false			hypothetical protein
UMAG_10031	179.91	294.926	17.6721	60.0104	114.993	131.05		0.641251	0.0475818	0.0811289	false	false	-1.16338	1.02216e-29	6.3755e-29	true	false	-2.19104	4.87501e-97	5.07775e-95	true	true			related to embryonic protein DC-8
UMAG_10350	17.9491	28.3273	19.2871	34.4644	23.9653	38.8189		0.640059	1.72861e-09	8.54666e-09	false	false	0.455162	6.30519e-08	1.63801e-07	false	false	0.351473	5.42732e-06	1.76133e-05	false	false			related to transport protein USO1
UMAG_11666	138.241	217.883	99.3147	231.046	118.214	186.866		0.6395	3.54588e-12	2.16213e-11	false	false	-0.218813	0.00146388	0.00259526	false	false	0.155902	0.0371305	0.0626189	false	false			related to UMP1 - proteasome maturation factor
UMAG_03945	42.7774	67.4162	37.8755	75.6371	38.4957	41.9038		0.638643	4.24049e-09	2.03376e-08	false	false	-0.682174	2.72887e-17	1.13129e-16	false	false	0.234409	0.00968271	0.018611	false	false			probable peroxisomal half ABC transporter
UMAG_02596	46.4511	73.6718	27.9915	61.7393	44.9176	86.6564		0.638166	2.70639e-06	9.735e-06	false	false	0.236906	0.00804954	0.0131027	false	false	-0.177879	0.116178	0.171164	false	false			hypothetical protein
UMAG_05986	218.359	344.079	147.551	303.181	198.746	270.28		0.637947	4.21848e-12	2.55092e-11	false	false	-0.344647	2.13061e-07	5.31567e-07	false	false	-0.108598	0.141608	0.203555	false	false			probable PUP2 - 20S proteasome subunit (alpha5)
UMAG_11026	23.7163	37.3585	22.3945	50.0506	26.7859	24.0583		0.637926	4.37929e-11	2.47268e-10	false	false	-0.630737	1.77499e-18	7.69796e-18	false	false	0.491132	1.67923e-12	1.07819e-11	false	false			related to phospholipase A2
UMAG_00933	32.5211	51.2264	34.6934	50.5962	45.899	72.3822		0.637861	4.96525e-12	2.97507e-11	false	false	0.500114	6.7803e-14	2.41912e-13	false	false	0.0535161	0.458445	0.547265	false	false			hypothetical protein
UMAG_00784	38.6745	60.9386	32.9845	50.9152	30.9547	31.2807		0.637434	9.55475e-11	5.24153e-10	false	false	-0.956473	2.51042e-33	1.73454e-32	false	false	-0.185077	0.0243777	0.0429902	false	false			hypothetical protein
UMAG_00796	26.2862	41.3783	28.1095	64.2541	21.5146	41.4371		0.637288	2.98609e-08	1.31136e-07	false	false	0.00503506	0.956411	0.967365	false	false	0.700019	3.33833e-18	3.23099e-17	false	false			hypothetical protein
UMAG_04329	21.667	34.3358	10.1985	20.6607	21.714	25.7477		0.636314	8.10209e-06	2.73586e-05	false	false	-0.409233	0.000275347	0.000529152	false	false	-0.645463	6.03478e-08	2.45812e-07	false	false			hypothetical protein
UMAG_10648	10.9898	17.3266	14.4272	24.3412	12.9236	22.8214		0.63587	5.29617e-06	1.82405e-05	false	false	0.397475	2.55273e-05	5.4291e-05	false	false	0.555322	1.17801e-09	5.77734e-09	false	false			related to DNF2 - Non-essential P-type ATPase
UMAG_06188	204.664	321.548	142.523	269.522	166.168	172.015		0.634357	4.40833e-12	2.65837e-11	false	false	-0.898302	4.14364e-37	3.14138e-36	false	false	-0.181245	0.0172828	0.0315026	false	false			probable UBA1 - ubiquitin-protein ligase
UMAG_01295	21.2806	33.3932	21.6216	42.8405	26.9091	41.6092		0.634126	2.35578e-09	1.15518e-08	false	false	0.318841	2.19546e-05	4.6984e-05	false	false	0.426459	3.88844e-07	1.46307e-06	false	false			hypothetical protein
UMAG_10356	201.743	316.694	122.144	207.502	180.19	277.186		0.632722	4.43298e-12	2.66833e-11	false	false	-0.189018	0.00725465	0.0118538	false	false	-0.532024	6.66226e-12	4.06299e-11	false	false			probable 20S proteasome beta2 subunit
UMAG_10400	80.3953	126.167	96.0649	162.63	134.498	243.081		0.632714	1.60666e-10	8.6475e-10	false	false	0.945823	6.35998e-39	4.96991e-38	false	false	0.434545	3.07616e-08	1.29479e-07	false	false			related to triose phosphate/3-phosphoglycerate/phosphate translocator
UMAG_04208	43.2366	67.8017	52.1132	61.9714	38.1443	30.2429		0.632217	9.45836e-11	5.193e-10	false	false	-1.15994	2.26619e-62	2.8015e-61	true	false	-0.0564257	0.453838	0.542951	false	false			hypothetical protein
UMAG_03638	31.9419	50.1572	29.238	44.1273	35.4234	58.4664		0.630343	2.44247e-08	1.08204e-07	false	false	0.222972	0.00965445	0.0155018	false	false	-0.111166	0.200253	0.27382	false	false			hypothetical protein
UMAG_01262	2.26683	3.58862	2.37504	3.40161	2.24664	3.01944		0.630238	0.00183009	0.00427912	false	false	-0.24358	0.125607	0.167273	false	false	-0.00304137	0.985422	0.989494	false	false			DNA polymerase X - putative
UMAG_16224	0.730003	2.14761	1.45015	2.04265	2.80906	2.96462		0.629762	0.287205	0.380217	false	false	0.332641	0.60919	0.66725	false	false	-0.0110483	0.978777	0.985233	false	false			#N/A
UMAG_11199	20.308	31.8282	16.5398	28.2254	29.8138	41.517		0.629285	2.08662e-08	9.34491e-08	false	false	0.38598	8.88494e-06	1.96138e-05	false	false	-0.0979174	0.282987	0.367134	false	false			related to CDC28 - cyclin-dependent protein kinase
UMAG_11751	15.1101	23.6277	10.3281	27.6476	17.0534	23.1142		0.628301	3.1732e-09	1.53603e-08	false	false	-0.0294512	0.744335	0.788586	false	false	0.295758	0.000160865	0.000420221	false	false			related to VNX1 - Calcium/H antiporter
UMAG_10814	15.2259	23.8374	18.4005	28.4445	17.4728	19.9381		0.628228	6.62884e-07	2.50529e-06	false	false	-0.256643	0.0105082	0.0167744	false	false	0.32012	0.00123204	0.00279262	false	false			hypothetical protein
UMAG_00669	26.7517	41.8137	16.2488	33.0073	19.5418	23.6619		0.627867	1.04544e-08	4.84403e-08	false	false	-0.817693	1.89777e-19	8.51019e-19	false	false	-0.263987	0.00427229	0.00874446	false	false			related to TFB3 - TFIIH subunit (transcription/repair factor)
UMAG_00176	100.291	156.754	84.0851	149.524	85.2845	88.7788		0.626503	6.2188e-12	3.68911e-11	false	false	-0.815722	4.12955e-31	2.67543e-30	false	false	0.00497495	0.940886	0.957818	false	false			probable SAC1 - recessive suppressor of secretory defect
UMAG_05027	0.0328484	0.207711	0.326364	0.0783237	0.287276	0.211242		0.625978	0.245398		false	false	0.0374827	0.961558	0.971184	false	false	-0.255727	0.451882	0.54082	false	false			hypothetical protein
UMAG_16063	0.176187	1.11409	0.351857	1.03137	0.393374	1.95885		0.625978	0.245398		false	false	0.599204	0.419009	0.487847	false	false	0.00122238	0.997398	0.997711	false	false			#N/A
UMAG_16209	7.37325	12.1997	9.40903	12.2041	8.12716	13.3189		0.625971	0.109926	0.167455	false	false	0.120433	0.720379	0.766401	false	false	0.0572652	0.855269	0.893532	false	false			#N/A
UMAG_03704	89.003	139.966	77.6525	119.409	100.365	137.634		0.625609	6.2362e-05	0.000186234	false	false	-0.023497	0.792966	0.83011	false	false	-0.155995	0.0963587	0.145693	false	false			hypothetical protein
UMAG_06093	30.194	47.0788	19.634	37.969	20.4573	30.5486		0.624987	1.68284e-08	7.64091e-08	false	false	-0.618105	2.3118e-11	7.34317e-11	false	false	-0.23543	0.00292111	0.00615949	false	false			related to UDP-galactose transporter
UMAG_10938	1232.46	1930.2	269.529	933.649	819.592	2438.41		0.624911	5.31017e-07	2.01854e-06	false	false	0.339116	8.72085e-08	2.23594e-07	false	false	-0.966689	2.52044e-34	5.40495e-33	false	false			probable NADP-dependent mannitol dehydrogenase
UMAG_04918	30.7734	48.1352	20.6124	42.4008	23.9135	29.0582		0.624472	2.33583e-07	9.20444e-07	false	false	-0.723572	1.02263e-21	5.05132e-21	false	false	-0.110126	0.183997	0.254723	false	false			hypothetical protein
UMAG_10830	7.03108	10.9726	9.37329	10.0292	7.37782	8.69072		0.624228	2.23931e-07	8.84534e-07	false	false	-0.331876	0.000609078	0.00112943	false	false	-0.0580282	0.5669	0.645721	false	false			hypothetical protein
UMAG_02594	9.30166	14.6037	12.5852	26.1426	9.85057	8.13841		0.622675	3.93231e-06	1.38486e-05	false	false	-0.835694	1.40283e-14	5.19139e-14	false	false	0.902979	1.07115e-22	1.34653e-21	false	false			hypothetical protein
UMAG_02779	23.1858	36.158	25.0123	42.9731	17.1236	24.2762		0.622195	5.19041e-08	2.21852e-07	false	false	-0.569903	4.07619e-12	1.34585e-11	false	false	0.319838	0.000166752	0.000434388	false	false			hypothetical protein
UMAG_04278	9.23557	14.3932	11.4107	14.1845	10.8294	17.4842		0.62212	2.12411e-06	7.70387e-06	false	false	0.280936	0.00466293	0.00778402	false	false	0.0493277	0.573547	0.651934	false	false			hypothetical protein
UMAG_05218	27.4437	42.7276	24.0889	45.1224	26.3284	31.1953		0.621241	5.25929e-08	2.24358e-07	false	false	-0.450446	2.56108e-09	7.25798e-09	false	false	0.150102	0.0534169	0.0864205	false	false			related to EFR3 - protein required for Stt4-containing phosphoinositide kinase patch assembly
UMAG_02231	1.52976	2.63319	2.4062	3.95337	1.02747	0.853867		0.620446	0.15853	0.230266	false	false	-1.44521	0.00279209	0.00480715	true	false	0.559025	0.0886821	0.135459	false	false			hypothetical protein
UMAG_10187	73.6002	115.023	72.8838	122.065	97.3265	150.278		0.619652	2.09951e-06	7.62307e-06	false	false	0.387662	2.45829e-07	6.09113e-07	false	false	0.157595	0.0655666	0.103674	false	false			hypothetical protein
UMAG_02097	21.9327	34.1646	23.0869	38.871	28.9072	51.9258		0.618646	3.62273e-07	1.40134e-06	false	false	0.604926	6.55883e-11	2.03436e-10	false	false	0.25628	0.0168093	0.0307164	false	false			related to enoyl-CoA hydratase
UMAG_01977	4.06234	6.36887	3.9709	6.37366	4.10353	6.82962		0.618443	0.00147416	0.00350181	false	false	0.102755	0.520727	0.583966	false	false	0.0699152	0.659317	0.729708	false	false			hypothetical protein
UMAG_10019	32.7781	50.889	33.9586	68.8035	37.5941	39.7621		0.616823	3.627e-10	1.90374e-09	false	false	-0.351866	3.57299e-06	8.11462e-06	false	false	0.504371	1.74445e-12	1.11788e-11	false	false			related to Molybdopterin biosynthesis CNX2 protein
UMAG_10312	38.3222	59.634	31.9645	79.5157	43.9161	52.9121		0.616441	3.12462e-05	9.72056e-05	false	false	-0.169247	0.119557	0.15993	false	false	0.480074	4.97624e-06	1.62562e-05	false	false			probable small nuclear ribonucleoprotein E
UMAG_10259	20.185	31.6893	19.6658	42.2744	20.4353	29.1832		0.616154	0.000229839	0.000625974	false	false	-0.118141	0.345154	0.413354	false	false	0.476788	0.00026312	0.000664076	false	false			hypothetical protein
UMAG_05299	0.12278	0.316151	0.270313	0.997686	0.0244943	0.0515971		0.615301	0.302472	0.39548	false	false	-1.50493	0.050335	0.0724153	false	false	1.06069	0.00932712	0.0179717	true	false			hypothetical protein
UMAG_10100	18.2827	28.408	10.5674	32.5248	15.104	16.0158		0.614903	4.09533e-06	1.43841e-05	false	false	-0.819496	7.38011e-13	2.50792e-12	false	false	0.264851	0.0229581	0.0408158	false	false			related to PSF3 - subunit of the GINS complex
UMAG_03167	25.8207	39.9857	27.83	46.6707	28.2371	41.7756		0.614172	7.87495e-08	3.28674e-07	false	false	0.0649073	0.447036	0.515742	false	false	0.292261	0.000195774	0.000505178	false	false			related to endothelial zinc finger protein induced by tumor necrosis factor alpha
UMAG_02380	15.2709	23.8499	14.4569	46.5186	23.9454	27.309		0.614108	4.64794e-05	0.000141051	false	false	0.198271	0.0824026	0.113939	false	false	1.01919	5.86571e-19	5.99545e-18	true	false			hypothetical protein
UMAG_01573	6.65931	10.358	2.99883	7.37205	4.18885	2.66734		0.613633	5.56734e-06	1.91142e-05	false	false	-1.94282	1.96447e-61	2.37292e-60	true	false	-0.410998	7.20281e-05	0.000198425	false	false			hypothetical protein
UMAG_01606	117.402	181.695	105.794	267.537	155.546	112.539		0.613412	1.22524e-13	8.29597e-13	false	false	-0.687502	1.37621e-31	9.03558e-31	false	false	0.627717	4.64616e-27	7.36428e-26	false	false			related to NMD5 - Nam7p interacting protein (Importin-8)
UMAG_11775	32.7559	50.8602	17.4211	16.9886	18.2459	31.8503		0.61274	0.000694076	0.00175417	false	false	-0.667482	9.89981e-07	2.35924e-06	false	false	-1.44864	4.66444e-20	5.08439e-19	true	false			hypothetical protein
UMAG_04612	42.2508	65.4322	35.1405	69.5634	59.9259	123.051		0.612342	2.48701e-09	1.2168e-08	false	false	0.910825	1.44045e-34	1.01991e-33	false	false	0.157973	0.0711501	0.111323	false	false			probable MET13 - putative methylene tetrahydrofolate reductase
UMAG_05948	0.270783	0.427578	0.380944	0.569313	0.216029	0.301634		0.612096	0.0967307	0.149576	false	false	-0.478649	0.176359	0.227743	false	false	0.423413	0.129264	0.187828	false	false			hypothetical protein
UMAG_02336	117.705	183.271	21.672	47.9408	37.3151	41.9827		0.611796	0.000111356	0.000320864	false	false	-2.11349	2.82037e-106	6.0095e-105	true	true	-1.83482	1.85437e-66	1.0674e-64	true	false			hypothetical protein
UMAG_11848	146.504	226.969	108.406	323.65	252.84	438.825		0.611749	2.7375e-08	1.20785e-07	false	false	0.951114	3.72837e-34	2.61558e-33	false	false	0.577996	2.3606e-10	1.2462e-09	false	false			probable Myosin regulatory light chain cdc4
UMAG_05749	6.4878	10.0182	5.13444	14.0878	6.40023	7.69487		0.61029	4.32551e-08	1.86831e-07	false	false	-0.375937	5.10266e-05	0.000105545	false	false	0.559514	5.22969e-12	3.23137e-11	false	false			hypothetical protein
UMAG_03463	19.3488	29.9256	12.3993	19.5053	14.4036	23.4971		0.61025	2.83274e-08	1.24735e-07	false	false	-0.345666	0.00011619	0.000231738	false	false	-0.540268	2.65517e-10	1.39052e-09	false	false			related to SMP2 protein
UMAG_04074	34.1949	52.9159	16.0447	28.2595	23.9239	26.2334		0.60962	1.8542e-06	6.78493e-06	false	false	-1.00566	6.93885e-31	4.46599e-30	true	false	-0.823335	8.93122e-19	8.98875e-18	false	false			hypothetical protein
UMAG_11046	20.4016	31.5398	30.2347	49.6859	22.9551	15.5334		0.60954	8.38197e-09	3.93377e-08	false	false	-1.01433	3.96489e-30	2.50029e-29	true	false	0.722396	1.44395e-21	1.70418e-20	false	false			hypothetical protein
UMAG_01814	60.1952	93.1452	27.1597	49.0065	36.4554	33.6789		0.608924	1.70911e-07	6.81672e-07	false	false	-1.46149	5.66455e-83	9.5256e-82	true	false	-0.847634	3.14386e-28	5.18341e-27	false	false			related to OMA1 - Metalloendopeptidase of the mitochondrial inner membrane
UMAG_12331	13.9246	21.4517	12.8738	16.2407	13.6596	18.684		0.608827	1.69317e-05	5.46967e-05	false	false	-0.19356	0.0848693	0.11709	false	false	-0.321786	0.00479857	0.0097066	false	false			hypothetical protein
UMAG_10789	6.15316	9.79205	1.00608	2.22324	4.10899	22.172		0.608288	0.0361624	0.0638659	false	false	1.17714	6.03561e-10	1.77346e-09	true	false	-1.74791	2.04203e-09	9.75949e-09	true	false			hypothetical protein
UMAG_16031	0	0.744877	0.316897	0.173633	0.175496	1.34832		0.607815	0.192937		false	false	0.503805	0.51355	0.578566	false	false	-0.241191	0.404273		false	false			#N/A
UMAG_02209	55.6039	86.0136	50.9743	73.4177	34.0951	30.5466		0.606557	6.78485e-05	0.000201245	false	false	-1.4849	4.95334e-48	4.71357e-47	true	false	-0.154723	0.0748844	0.116417	false	false			hypothetical protein
UMAG_05571	55.1342	84.9701	26.6956	55.8102	44.6403	55.3949		0.606312	3.62654e-07	1.40134e-06	false	false	-0.614121	1.9776e-15	7.60982e-15	false	false	-0.530024	6.44828e-10	3.23499e-09	false	false			related to alpha/beta hydrolase
UMAG_06316	21.7326	33.5031	12.7834	23.4554	15.6619	23.8418		0.606074	2.02455e-08	9.0922e-08	false	false	-0.486083	4.21014e-10	1.24561e-09	false	false	-0.437507	3.82879e-08	1.59318e-07	false	false			related to GWT1 - GPI-anchored wall transfer protein
UMAG_01281	43.2525	66.569	39.1568	56.2935	40.35	73.1829		0.604301	1.00024e-08	4.64443e-08	false	false	0.139337	0.0372549	0.0545933	false	false	-0.168269	0.0176598	0.0321307	false	false			related to general alpha-glucoside permease
UMAG_04480	313.655	492.783	50.1604	212.183	110.396	131.776		0.603988	0.0190926	0.0360791	false	false	-1.89561	2.71905e-125	7.06645e-124	true	false	-1.13345	3.05832e-45	9.78961e-44	true	false			related to ADH2 - alcohol dehydrogenase II
UMAG_05466	33.4221	51.4004	31.7225	64.8796	44.8705	53.9436		0.603319	7.64675e-11	4.23736e-10	false	false	0.0723583	0.314022	0.38052	false	false	0.405015	3.83541e-08	1.59493e-07	false	false			hypothetical protein
UMAG_01357	22.4571	34.8103	16.6104	28.2332	40.8656	70.8958		0.602642	0.000516484	0.00133464	false	false	1.02337	1.88317e-16	7.57352e-16	true	false	-0.218811	0.157107	0.222617	false	false			hypothetical protein
UMAG_05340	64.4547	99.1779	31.2414	42.3444	57.0222	86.964		0.602315	2.17746e-08	9.74511e-08	false	false	-0.186121	0.0169598	0.026178	false	false	-1.14404	7.10663e-42	2.0912e-40	true	false			related to Drebrin F
UMAG_03373	40.1364	61.6512	30.0809	52.0542	33.9624	28.6033		0.600901	9.38756e-09	4.38376e-08	false	false	-1.10259	3.97322e-41	3.28041e-40	true	false	-0.17083	0.0392987	0.065886	false	false			related to YSP2 - protein involved in programmed cell death
UMAG_10787	105.806	162.314	75.6857	123.729	124.746	179.548		0.599329	5.07007e-10	2.62754e-09	false	false	0.147874	0.0505224	0.0726392	false	false	-0.316887	4.59072e-05	0.000130918	false	false			probable FUM1 - fumarate hydratase
UMAG_12148	22.3601	34.2602	25.8733	36.9173	19.5584	21.3517		0.599224	2.04394e-09	1.00602e-08	false	false	-0.678087	2.27318e-21	1.10769e-20	false	false	0.178523	0.0249309	0.0438596	false	false			hypothetical protein
UMAG_03240	48.1032	73.9062	42.1026	72.3344	57.7937	80.8924		0.599136	2.7135e-08	1.19807e-07	false	false	0.132107	0.0547825	0.0782721	false	false	0.040576	0.594485	0.669931	false	false			related to RUD3 - suppressor of uso1-1 transport defect
UMAG_04034	0.37205	0.770169	0.240977	1.49588	0.429103	0.792338		0.599113	0.299201	0.392219	false	false	0.064564	0.909343	0.93189	false	false	0.695168	0.0822772	0.126619	false	false			hypothetical protein
UMAG_03336	108.032	165.809	99.1479	202.343	107.246	105.775		0.599095	1.03498e-09	5.22347e-09	false	false	-0.64399	1.38292e-19	6.23812e-19	false	false	0.357436	5.63209e-06	1.82327e-05	false	false			related to UNR-interacting protein STRAP (serine-threonine kinase receptor-associated protein)
UMAG_05263	9.45975	14.5567	9.19314	17.2562	9.81304	14.1209		0.598523	1.877e-06	6.85689e-06	false	false	-0.0424287	0.659802	0.714135	false	false	0.312671	0.0011767	0.00268186	false	false			hypothetical protein
UMAG_06270	20.3989	31.3291	14.4728	20.5831	18.0871	26.4436		0.598306	3.34914e-08	1.46491e-07	false	false	-0.2408	0.00424383	0.00712601	false	false	-0.529047	3.49249e-09	1.62422e-08	false	false			hypothetical protein
UMAG_05130	126.115	193.215	92.4117	171.897	160.456	243.24		0.598149	1.9643e-10	1.04864e-09	false	false	0.333891	3.54779e-06	8.06005e-06	false	false	-0.0959556	0.29318	0.378337	false	false			probable phosphoenolpyruvate carboxykinase
UMAG_05294	0	0.114751	0.0285577	0.0307741	0	0.0271011		0.596188	0.200582		false	false	-0.690483	0.365605	0.434358	false	false	-0.218784	0.451213		false	false			hypothetical protein
UMAG_11275	61.438	94.1076	109.381	214.213	53.2095	38.3817		0.596099	8.12423e-09	3.81827e-08	false	false	-1.2873	1.34926e-42	1.15716e-41	true	false	1.25151	5.80961e-79	4.28344e-77	true	false			related to D-lactate dehydrogenase (cytochrome)
UMAG_10406	20.4455	31.2885	18.8929	38.6907	24.4964	37.575		0.595925	4.42315e-08	1.90672e-07	false	false	0.264944	0.000644191	0.00119068	false	false	0.374563	6.97285e-06	2.22873e-05	false	false			related to GYP5 - GTPase-activating protein for Ypt Proteins
UMAG_10185	17.217	26.3024	20.9649	37.4522	24.6119	36.7565		0.593868	6.60086e-08	2.78152e-07	false	false	0.482827	3.0997e-07	7.63081e-07	false	false	0.575585	6.73468e-11	3.73883e-10	false	false			related to MDR1 - Mac1p interacting protein
UMAG_10821	20.5787	31.4385	17.7093	34.8146	24.1812	31.651		0.593742	1.7505e-08	7.91526e-08	false	false	0.0116427	0.886553	0.91265	false	false	0.216369	0.0100411	0.0191986	false	false			hypothetical protein
UMAG_02356	27.4962	42.0369	19.4338	23.0774	21.0267	25.455		0.593318	4.84915e-08	2.08351e-07	false	false	-0.719729	5.75676e-23	2.96748e-22	false	false	-0.78656	4.22677e-23	5.38564e-22	false	false			related to beta-galactosidase precursor
UMAG_01604	9.28725	14.2671	10.8609	12.0914	6.58476	16.8743		0.593232	3.31738e-05	0.000102715	false	false	0.246756	0.0421035	0.0612666	false	false	-0.159093	0.186702	0.258035	false	false			related to Endo-1
UMAG_01698	0.0390264	0.091097	0.0359866	0.0875891	0.0726203	0.0985009		0.592963	0.318634	0.413119	false	false	0.121623	0.849914	0.88152	false	false	0.025888	0.950284	0.965363	false	false			hypothetical protein
UMAG_05255	11.8024	18.4759	13.2051	14.5372	15.8176	43.3308		0.59249	0.00938117	0.0190027	false	false	1.21863	1.01111e-19	4.60332e-19	true	false	-0.259399	0.138944	0.200121	false	false			hypothetical protein
UMAG_10922	11.06	16.8714	11.9141	17.2012	12.0862	10.9633		0.59171	3.47661e-07	1.34971e-06	false	false	-0.617794	2.02737e-10	6.12227e-10	false	false	0.0966998	0.348001	0.435299	false	false			hypothetical protein
UMAG_02321	2.52269	3.85955	1.1693	3.86986	1.43066	5.99997		0.590395	0.0165266	0.0316772	false	false	0.623728	5.05826e-05	0.000104658	false	false	0.0686521	0.707527	0.770588	false	false			hypothetical protein
UMAG_00203	18.346	28.1403	7.08727	10.1224	14.2355	14.0544		0.59028	1.81409e-05	5.83444e-05	false	false	-0.992445	2.31084e-22	1.17182e-21	false	false	-1.37202	9.21687e-28	1.4849e-26	true	false			hypothetical protein
UMAG_05361	1.91225	2.949	2.31693	3.60958	2.84703	2.14466		0.590038	0.000872008	0.00216304	false	false	-0.447371	0.00281792	0.00484555	false	false	0.358028	0.00913674	0.0176339	false	false			related to Laccase I precursor
UMAG_01105	92.9446	141.445	84.9491	173.745	84.5976	85.4767		0.589065	1.15156e-10	6.27005e-10	false	false	-0.722808	1.71085e-31	1.12112e-30	false	false	0.367052	3.83666e-09	1.78049e-08	false	false			related to adrenoleukodystrophy protein
UMAG_05575	20.285	30.9105	18.2514	27.4804	18.0078	23.3052		0.588227	4.04161e-07	1.55525e-06	false	false	-0.404774	1.3397e-05	2.91614e-05	false	false	-0.097163	0.329048	0.415503	false	false			hypothetical protein
UMAG_00858	0.524509	0.88325	0.688647	1.6501	0.498226	0.395584		0.586595	0.268034	0.358819	false	false	-0.934578	0.119782	0.160169	false	false	0.696515	0.0619995	0.098652	false	false			hypothetical protein
UMAG_10812	31.7016	48.1203	31.8329	52.5972	32.0276	32.2608		0.584924	2.99305e-08	1.31354e-07	false	false	-0.573449	8.21642e-12	2.67423e-11	false	false	0.196501	0.0510075	0.0829932	false	false			related to VPS52 - component of the Golgi-associated retrograde protein complex
UMAG_03734	313.755	475.73	327.326	697.994	494.709	891.328		0.583407	1.69771e-10	9.11512e-10	false	false	0.907078	1.57442e-50	1.56552e-49	false	false	0.620542	1.77203e-16	1.5381e-15	false	false			probable adenosylhomocysteinase
UMAG_10204	61.7123	93.7135	38.7123	66.7946	57.4876	71.7662		0.583395	4.84046e-08	2.08114e-07	false	false	-0.379884	3.52576e-06	8.01266e-06	false	false	-0.409804	1.33279e-06	4.67688e-06	false	false			hypothetical protein
UMAG_11133	88.7812	135.23	34.2219	54.6099	90.9749	94.9321		0.58336	1.34982e-05	4.44363e-05	false	false	-0.50508	1.01733e-08	2.77089e-08	false	false	-1.21289	7.19293e-28	1.16256e-26	true	false			hypothetical protein
UMAG_10214	64.7674	98.2703	101.996	126.364	105.912	126.15		0.582767	4.57125e-06	1.59362e-05	false	false	0.360643	0.000547372	0.00101969	false	false	0.428291	1.59703e-05	4.88566e-05	false	false			hypothetical protein
UMAG_11941	28.6591	43.5442	20.0657	39.1017	23.6653	38.352		0.582582	4.36386e-07	1.67532e-06	false	false	-0.180284	0.0119806	0.0189442	false	false	-0.0819814	0.274787	0.357697	false	false			related to VPS36 protein
UMAG_06412	21.2587	32.1952	17.2283	33.5867	21.0253	16.82		0.582456	8.31137e-08	3.4557e-07	false	false	-0.931805	3.39273e-32	2.26435e-31	false	false	0.132651	0.0690869	0.10869	false	false			related to Paxillin
UMAG_10246	179.35	272.1	131.083	223.721	149.579	204.487		0.582345	5.05014e-09	2.40624e-08	false	false	-0.408045	1.32546e-09	3.81938e-09	false	false	-0.206967	0.00819171	0.0159271	false	false			probable ARC18 - subunit of the Arp2/3 complex
UMAG_00477	0.124209	0.240911	0.205659	0.255766	0.240093	0.380157		0.581915	0.303654	0.396709	false	false	0.575204	0.262944	0.325173	false	false	0.0993691	0.811919	0.85916	false	false			related to Monocarboxylate transporter 1
UMAG_10760	101.255	153.466	66.0672	70.4899	90.4728	129.21		0.581216	2.96039e-09	1.43662e-08	false	false	-0.244755	0.000275652	0.000529465	false	false	-1.03956	9.89803e-39	2.52727e-37	true	false			hypothetical protein
UMAG_04932	58.2141	88.1206	49.19	102.763	62.792	94.7463		0.580794	2.5848e-09	1.25995e-08	false	false	0.106794	0.13601	0.179696	false	false	0.291948	5.68493e-05	0.000159968	false	false			related to ATG18 - Phosphatidylinositol 3
UMAG_05949	96.8701	146.859	85.4982	149.212	115.87	130.895		0.5796	1.41097e-06	5.20955e-06	false	false	-0.162248	0.0534785	0.0765684	false	false	0.0947445	0.26064	0.341859	false	false			probable actin interacting protein 1
UMAG_05987	66.9626	101.243	84.5884	145.284	80.518	155.853		0.579431	3.84816e-08	1.67204e-07	false	false	0.623881	4.45414e-24	2.38191e-23	false	false	0.58986	7.85293e-19	7.94005e-18	false	false			hypothetical protein
UMAG_00947	19.0974	28.864	19.0836	33.958	22.9647	29.3551		0.578609	6.45135e-09	3.04952e-08	false	false	0.0279994	0.7074	0.754934	false	false	0.304541	9.12849e-05	0.000247423	false	false			related to Stress-activated map kinase interacting protein 1
UMAG_11086	220.838	333.808	162.069	311.376	209.125	271.071		0.578567	8.88419e-11	4.88593e-10	false	false	-0.296903	2.16333e-06	5.00932e-06	false	false	-0.0270364	0.718201	0.779883	false	false			related to KES1 - Member of an oxysterol-binding protein family
UMAG_02341	57.489	86.8448	74.1029	96.7295	73.4215	89.7935		0.578021	3.66739e-08	1.59667e-07	false	false	0.050405	0.588159	0.647418	false	false	0.226371	0.00230268	0.00495579	false	false			hypothetical protein
UMAG_10687	37.573	57.0572	33.8636	59.6432	38.3209	47.4102		0.57789	5.53299e-06	1.90063e-05	false	false	-0.260889	0.0107227	0.0170812	false	false	0.136702	0.169754	0.238018	false	false			probable VPS28 - protein involved in vacuolar traffic
UMAG_12156	1.63734	2.69871	0.931117	1.11983	0.890969	1.7113		0.576778	0.182571	0.259893	false	false	-0.595201	0.164342	0.213633	false	false	-0.844395	0.0265685	0.0463924	false	false			hypothetical protein
UMAG_06157	348.652	527.673	376.093	679.829	286.573	548.126		0.576411	4.33269e-05	0.000132156	false	false	0.0568401	0.538184	0.599916	false	false	0.432138	5.55839e-06	1.80119e-05	false	false			related to Spherulin 4 precursor
UMAG_01968	2.76683	4.19942	3.76935	5.71015	3.59971	4.61861		0.576267	0.000650014	0.00165044	false	false	0.140666	0.299632	0.365342	false	false	0.505608	9.24403e-05	0.000250451	false	false			related to ALY2 - alpha arrestin
UMAG_10275	12.07	18.1889	12.1268	21.7916	11.9001	20.6164		0.575396	9.51883e-08	3.92786e-07	false	false	0.181874	0.0286153	0.0427267	false	false	0.327229	0.000382888	0.000939256	false	false			hypothetical protein (N-terminal fragment)
UMAG_10069	17.6867	26.7767	10.9748	21.6406	15.5628	20.3523		0.575219	2.01734e-05	6.44389e-05	false	false	-0.390634	1.38475e-05	3.01135e-05	false	false	-0.230782	0.00668842	0.0131998	false	false			hypothetical protein
UMAG_12084	21.4634	32.7563	17.9526	32.3056	27.5669	35.2435		0.575171	0.000696344	0.00175855	false	false	0.105582	0.439555	0.508651	false	false	0.0512546	0.705335	0.768839	false	false			related to Molybdopterin synthase small subunit
UMAG_11172	98.8209	149.22	156.318	90.5104	85.8464	54.4537		0.574151	2.04652e-05	6.53392e-05	false	false	-1.44701	3.29672e-67	4.36656e-66	true	false	-0.641066	1.38832e-13	9.702e-13	false	false			probable FEN2 - Pantothenate permease
UMAG_01920	29.5173	44.4138	30.9535	61.1419	31.913	35.6732		0.57292	3.61732e-07	1.40019e-06	false	false	-0.314009	0.000119343	0.00023782	false	false	0.526887	2.74785e-10	1.43791e-09	false	false			related to Na /H -exchanging protein
UMAG_02386	27.7793	42.3138	33.3489	76.1723	44.1259	57.5614		0.572905	0.000240395	0.000652558	false	false	0.445363	4.09703e-05	8.55439e-05	false	false	0.905935	1.69222e-15	1.36753e-14	false	false			probable mitochondrial ribosomal protein S19
UMAG_03574	61.009	91.8735	55.2374	94.6295	70.8796	112.73		0.572791	4.74845e-07	1.81448e-06	false	false	0.29743	5.87663e-05	0.000120753	false	false	0.115206	0.113526	0.167783	false	false			hypothetical protein
UMAG_10060	67.5165	101.772	53.4232	119.089	70.7877	65.4761		0.57189	1.3142e-07	5.32908e-07	false	false	-0.631357	1.63357e-14	6.00962e-14	false	false	0.297635	0.000371754	0.000915365	false	false			related to YIH1
UMAG_03417	16.7324	25.1243	33.8647	32.5197	16.0997	30.0091		0.570822	3.15748e-06	1.12466e-05	false	false	0.259241	0.00151009	0.00267166	false	false	0.441055	1.1496e-07	4.56089e-07	false	false			putative acetamidase
UMAG_05366	30.6655	46.0629	29.8327	66.5829	26.0854	46.2772		0.570241	5.39326e-06	1.85554e-05	false	false	0.00989938	0.917963	0.93932	false	false	0.59802	8.77843e-10	4.35734e-09	false	false			hypothetical protein
UMAG_05892	18.7512	28.2934	10.0911	17.3594	13.7843	18.9725		0.568799	1.71218e-05	5.52837e-05	false	false	-0.569885	3.45748e-09	9.73e-09	false	false	-0.624174	2.26381e-09	1.07724e-08	false	false			related to NAD-dependent histone deacetylase
UMAG_03114	36.7642	55.2601	37.7798	57.1528	45.8182	60.7759		0.568753	3.59493e-07	1.39241e-06	false	false	0.138245	0.0715894	0.100322	false	false	0.118207	0.15308	0.217709	false	false			Acetyltransferase involved in MEL production
UMAG_05974	222.23	333.7	204.868	274.628	157.6	431.4		0.568746	4.77929e-09	2.28549e-08	false	false	0.372973	7.23797e-08	1.87113e-07	false	false	-0.206151	0.00466853	0.0094669	false	false			hypothetical protein
UMAG_10177	155.33	233.027	178.018	293.598	158.397	193.81		0.567783	8.83935e-08	3.6613e-07	false	false	-0.262983	0.000145817	0.000288313	false	false	0.40323	3.44637e-09	1.60391e-08	false	false			guanine nucleotide-binding protein alpha-1 subunit
UMAG_05291	136.753	205.89	29.3526	40.4971	74.1421	93.9324		0.567752	2.8159e-05	8.81026e-05	false	false	-1.1266	2.45391e-50	2.42948e-49	true	false	-2.24491	7.64003e-122	1.22278e-119	true	true			hypothetical protein
UMAG_12098	151.646	227.96	36.5532	101.973	58.8094	92.2415		0.567204	2.85737e-05	8.93575e-05	false	false	-1.29605	2.76848e-38	2.13183e-37	true	false	-1.06945	1.61288e-21	1.88995e-20	true	false			hypothetical protein
UMAG_11921	955.094	1433.76	1632.08	2701.74	1397.31	2123.54		0.566314	9.2649e-06	3.10558e-05	false	false	0.566375	8.13646e-10	2.37651e-09	false	false	0.973398	3.64868e-25	5.19363e-24	false	false			related to metallothionein
UMAG_01111	17.0406	25.556	11.5381	27.672	21.6499	28.3047		0.565914	3.75744e-07	1.4493e-06	false	false	0.149513	0.0829072	0.114613	false	false	0.184394	0.047665	0.0782923	false	false			hypothetical protein
UMAG_04151	77.6182	116.231	56.8109	79.9273	61.1078	63.209		0.565563	1.57598e-10	8.49631e-10	false	false	-0.874028	8.33847e-40	6.65235e-39	false	false	-0.464735	9.96393e-13	6.49288e-12	false	false			probable RAD3 - DNA helicase/ATPase
UMAG_05070	1.46	2.26279	1.14759	3.02122	1.00702	2.02295		0.565121	0.0711202	0.114874	false	false	-0.159183	0.562704	0.6234	false	false	0.440941	0.0713159	0.111529	false	false			hypothetical protein
UMAG_10123	72.9087	109.111	75.8387	95.671	74.0323	102.148		0.565079	1.47704e-09	7.34158e-09	false	false	-0.0926418	0.192446	0.246476	false	false	-0.116867	0.15427	0.219259	false	false			S6K1-type AGC kinase
UMAG_01883	138.957	207.869	76.0368	108.655	119.759	184.62		0.563994	7.15123e-10	3.64563e-09	false	false	-0.16834	0.0186136	0.028519	false	false	-0.853793	8.30946e-23	1.05061e-21	false	false			hypothetical protein
UMAG_15017	20.1837	30.2331	29.8512	39.0751	20.501	33.6451		0.563436	3.68866e-05	0.000113568	false	false	0.155289	0.147014	0.193119	false	false	0.436418	3.6799e-06	1.22576e-05	false	false			related to SLN1 - histidine kinase osmosensor that regulates a MAP kinase cascade
UMAG_02214	25.7975	38.5665	36.1275	52.3216	24.2026	31.2754		0.562758	7.30912e-07	2.75341e-06	false	false	-0.299452	0.000648883	0.0011987	false	false	0.507142	3.74708e-10	1.93305e-09	false	false			hypothetical protein
UMAG_03038	37.5172	56.1686	41.3839	49.3726	50.7901	59.5775		0.562542	6.04587e-08	2.55916e-07	false	false	0.0883108	0.309181	0.375583	false	false	-0.111341	0.161532	0.228196	false	false			related to candidate tumor suppressor dph2l1
UMAG_11230	47.6357	71.1258	55.887	93.9466	39.6511	44.4658		0.561654	2.24129e-08	1.00103e-07	false	false	-0.673855	5.58133e-18	2.37112e-17	false	false	0.466661	1.11059e-06	3.93293e-06	false	false			related to protein disulfide isomerase
UMAG_02859	72.6974	108.514	59.1793	96.4108	72.3485	85.8246		0.561236	2.11243e-09	1.0374e-08	false	false	-0.335372	4.35554e-06	9.79782e-06	false	false	-0.0979945	0.224972	0.30208	false	false			probable CRM1 - nuclear export factor
UMAG_04342	0.197905	0.310925	0.328402	0.381196	0.270371	0.590782		0.560978	0.198449	0.278532	false	false	0.892234	0.00896355	0.0144601	false	false	0.30245	0.362153	0.449659	false	false			hypothetical protein
UMAG_10423	51.5549	77.1075	39.1029	63.5879	42.3391	68.3647		0.560906	5.22087e-07	1.9869e-06	false	false	-0.169421	0.059964	0.0851434	false	false	-0.200271	0.0365371	0.0616976	false	false			hypothetical protein
UMAG_10430	32.5132	48.5792	27.6612	55.4588	27.8666	27.111		0.560707	3.65633e-08	1.59291e-07	false	false	-0.834733	9.44992e-22	4.67118e-21	false	false	0.260762	0.00156369	0.00348183	false	false			related to cell cycle control protein cwf25
UMAG_05417	20.4127	30.4526	21.2507	32.6336	22.2638	29.5992		0.560426	3.49438e-07	1.3558e-06	false	false	-0.0392305	0.654379	0.709385	false	false	0.169908	0.0394019	0.0660422	false	false			related to F-box/WD40 repeat protein 7
UMAG_10413	0.25097	0.446154	0.2246	0.172822	0.20771	0.688431		0.560293	0.292059	0.384857	false	false	0.552098	0.255381	0.317077	false	false	-0.70703	0.0898227	0.136914	false	false			hypothetical protein
UMAG_01923	11.4422	17.1334	11.7546	17.0607	12.2069	17.4735		0.559576	3.61315e-05	0.000111348	false	false	0.0308317	0.76446	0.807041	false	false	0.0654664	0.527214	0.612098	false	false			hypothetical protein
UMAG_04000	222.405	338.163	33.5087	115.447	114.438	71.9851		0.557547	0.0362163	0.0639267	false	false	-2.22115	1.07915e-119	2.69238e-118	true	true	-1.45775	3.68923e-47	1.26087e-45	true	false			DNA binding protein Ncp1
UMAG_10493	53.6052	79.7654	43.9956	51.4355	34.919	60.7903		0.556779	1.6167e-09	8.01147e-09	false	false	-0.388367	2.99727e-08	7.946e-08	false	false	-0.556118	4.31857e-13	2.90949e-12	false	false			related to aminopeptidase
UMAG_01049	46.3831	69.062	39.5142	88.5071	59.7487	154.252		0.556589	4.26747e-08	1.84567e-07	false	false	1.15948	2.76224e-53	2.8934e-52	true	false	0.42683	2.28534e-07	8.79555e-07	false	false			probable acyl-CoA dehydrogenase
UMAG_01805	105.269	163.392	2.89874	15.6704	21.6766	19.3941		0.556389	0.117816	0.177944	false	false	-3.055	5.70373e-185	2.38618e-183	true	true	-3.26181	7.31435e-216	6.85668e-213	true	true			hypothetical protein
UMAG_05283	144.45	214.882	104.046	175.991	112.291	125.447		0.555936	1.29818e-09	6.48201e-09	false	false	-0.772631	1.86504e-27	1.10026e-26	false	false	-0.213142	0.00812635	0.0158235	false	false			probable RVS161 - protein involved in cell polarity development
UMAG_04956	76.5143	113.643	75.6217	141.805	81.86	94.6463		0.554398	2.80141e-09	1.36249e-08	false	false	-0.260842	4.84309e-05	0.000100388	false	false	0.389129	7.44236e-09	3.34041e-08	false	false			protein kinase Ukc1p
UMAG_10634	55.6099	82.8794	33.006	50.024	38.0976	30.6568		0.553463	4.61541e-05	0.000140193	false	false	-1.42192	1.48706e-30	9.49971e-30	true	false	-0.638845	8.70036e-07	3.12831e-06	false	false			hypothetical protein
UMAG_05167	32.8726	48.9311	32.4063	62.3815	36.7838	52.7625		0.552423	1.53077e-05	4.9769e-05	false	false	0.109256	0.274022	0.337412	false	false	0.416053	3.93003e-05	0.000112862	false	false			hypothetical protein
UMAG_01569	12.1455	18.0367	12.0562	22.3876	14.5735	20.6607		0.552219	1.46762e-08	6.7289e-08	false	false	0.198814	0.0055083	0.00913082	false	false	0.381255	4.40035e-07	1.6453e-06	false	false			related to BRE4 - protein involved in endocytosis
UMAG_04619	57.0329	84.562	38.4237	59.3355	42.3515	47.2465		0.551508	8.08064e-08	3.36616e-07	false	false	-0.834501	1.04363e-31	6.87834e-31	false	false	-0.435525	2.25211e-10	1.19084e-09	false	false			related to HSE1 - protein binds ubiquitin and mediates endosomal protein sorting
UMAG_12293	16.1171	23.8933	14.8748	28.6037	16.7353	27.3293		0.549927	1.90472e-06	6.95044e-06	false	false	0.194313	0.0302649	0.0449842	false	false	0.328546	0.000285018	0.000715215	false	false			related to PPM1 û carboxyl methyltransferase
UMAG_01964	18.7878	27.8931	19.5198	31.5505	16.7293	14.9466		0.549601	8.50238e-07	3.18949e-06	false	false	-0.895228	1.12151e-20	5.30666e-20	false	false	0.248083	0.00232683	0.00500283	false	false			related to multidrug resistance protein
UMAG_10911	22.4729	33.2963	20.0377	28.3693	21.6796	24.2791		0.549517	1.02171e-08	4.74076e-08	false	false	-0.452159	4.34244e-09	1.21408e-08	false	false	-0.157987	0.0318445	0.0545027	false	false			related to SSM4 - Ubiquitin-protein ligase involved in ER-associated protein degradation
UMAG_00374	2.24958	3.36506	3.09971	7.34992	2.45789	2.8049		0.548759	0.0159337	0.0306391	false	false	-0.259241	0.181296	0.233415	false	false	1.1506	7.12673e-13	4.72857e-12	true	false			probable DAL5 - Allantoate and ureidosuccinate permease
UMAG_10523	103.179	152.787	102.358	200.435	86.9081	86.4952		0.548353	9.38624e-09	4.38376e-08	false	false	-0.815937	3.14662e-22	1.58626e-21	false	false	0.461459	4.64995e-10	2.36902e-09	false	false			hypothetical protein
UMAG_04046	41.6553	61.5391	56.1721	75.0061	48.4703	73.4593		0.545943	1.66061e-08	7.5452e-08	false	false	0.256968	0.000564731	0.00105117	false	false	0.352218	0.000258325	0.000652476	false	false			related to aldehyde dehydrogenase
UMAG_03200	16.6375	24.5631	15.3022	24.3256	18.5657	14.6399		0.545548	8.96488e-08	3.70861e-07	false	false	-0.740952	3.71422e-19	1.65691e-18	false	false	0.0571179	0.484007	0.570675	false	false			Rad51-associated protein Brh2
UMAG_00475	22.3707	33.0366	23.9094	32.2006	25.3063	29.7827		0.545487	4.17226e-09	2.0025e-08	false	false	-0.146708	0.033858	0.0499676	false	false	0.0342958	0.674974	0.743649	false	false			hypothetical protein
UMAG_00673	160.303	237.259	149.969	297.303	193.832	347.362		0.545383	9.91682e-06	3.3196e-05	false	false	0.551986	5.93121e-14	2.12613e-13	false	false	0.394478	1.21151e-05	3.77132e-05	false	false			probable het-c2 protein
UMAG_15077	0.626606	0.946598	0.703175	1.06978	0.629757	0.782216		0.544867	0.0175972	0.0335139	false	false	-0.260831	0.201482	0.256564	false	false	0.240576	0.214583	0.290297	false	false			hypothetical protein
UMAG_11218	65.3369	96.5507	54.2166	120.07	77.1934	86.4832		0.544814	6.45115e-07	2.44094e-06	false	false	-0.154629	0.0767353	0.106943	false	false	0.38385	2.14119e-05	6.43042e-05	false	false			hypothetical protein
UMAG_03548	53.5752	79.0503	57.8096	144.761	31.8342	27.8571		0.54455	2.43275e-06	8.77958e-06	false	false	-1.49748	2.28469e-74	3.314e-73	true	false	0.938766	4.32528e-38	1.07918e-36	false	false			related to endo-polygalacturonase
UMAG_06194	51.636	76.3327	39.2155	70.4314	51.5218	54.648		0.543729	8.32707e-06	2.80605e-05	false	false	-0.478324	6.53234e-09	1.80865e-08	false	false	-0.0437254	0.54371	0.626814	false	false			related to NPY1 - NADH diphosphatase
UMAG_11512	1.29955	1.94757	1.8001	1.08015	0.868027	3.66766		0.543408	0.107212	0.163638	false	false	0.886826	0.000377619	0.000716891	false	false	-0.655914	0.031394	0.0538159	false	false			hypothetical protein
UMAG_01991	13.1596	19.436	12.6699	22.7334	17.4101	19.283		0.542958	2.21628e-06	8.02484e-06	false	false	-0.00810014	0.923718	0.943942	false	false	0.293503	0.00327064	0.00682415	false	false			hypothetical protein
UMAG_11647	0.0880935	0.31724	0	0.0963869	0	0.137739		0.54145	0.335278	0.431664	false	false	-0.637158	0.416114	0.485178	false	false	-0.309055	0.367078	0.454655	false	false			hypothetical protein
UMAG_02664	12.4003	18.2699	20.5493	29.478	14.5621	16.134		0.541176	5.79447e-06	1.98525e-05	false	false	-0.177262	0.0441709	0.0641086	false	false	0.753009	1.18874e-16	1.04705e-15	false	false			related to zinc finger protein white collar 2 (wc-2)
UMAG_11207	63.3278	93.243	58.2004	111.273	73.1795	78.5334		0.539111	7.97994e-08	3.32844e-07	false	false	-0.243627	0.00280516	0.00482724	false	false	0.325825	7.13544e-06	2.27626e-05	false	false			related to PNP1 - purine-nucleoside phosphorylase
UMAG_10924	24.4069	35.9251	14.567	25.2251	19.946	23.9857		0.538075	1.45729e-05	4.7616e-05	false	false	-0.577589	1.79367e-13	6.28196e-13	false	false	-0.433212	2.26875e-07	8.73683e-07	false	false			related to APN2 - AP endonuclease
UMAG_01070	203.123	298.284	218.282	389.299	266.251	421.347		0.538019	6.96923e-11	3.87173e-10	false	false	0.500415	1.08494e-14	4.0302e-14	false	false	0.453962	1.47028e-11	8.73123e-11	false	false			related to cyclopropane-fatty-acyl-phospholipid synthase
UMAG_12301	22.3878	32.8597	24.0557	36.5381	24.409	22.6082		0.536831	4.68312e-08	2.01481e-07	false	false	-0.535646	2.77488e-11	8.78968e-11	false	false	0.222753	0.00462053	0.00938116	false	false			hypothetical protein
UMAG_05475	56.57	83.0571	47.4955	72.2602	47.5353	31.8065		0.536155	1.96432e-06	7.16391e-06	false	false	-1.37765	3.07832e-51	3.09229e-50	true	false	-0.127792	0.131145	0.19014	false	false			hypothetical protein
UMAG_04218	39.8725	58.4759	42.935	70.4937	57.1656	78.3532		0.535594	7.6947e-08	3.21355e-07	false	false	0.423255	4.4166e-08	1.16101e-07	false	false	0.337822	4.23442e-05	0.000121232	false	false			Kinesin-1 motor protein
UMAG_05357	219.434	321.792	218.517	415.858	261.565	208.931		0.535296	8.39295e-09	3.93611e-08	false	false	-0.619132	1.06362e-17	4.46605e-17	false	false	0.439419	5.19173e-11	2.9243e-10	false	false			related to SSZ1 - regulator protein involved in pleiotropic drug resistance
UMAG_11313	19.8845	29.2147	21.8331	33.7517	27.555	31.6309		0.535245	1.35743e-06	5.01753e-06	false	false	0.11802	0.194253	0.248512	false	false	0.277311	0.00385777	0.00795179	false	false			related to MSS1 - mitochondrial GTPase involved in expression of COX1
UMAG_01185	50.6322	74.5679	28.7475	50.8943	44.4759	53.2842		0.534573	7.43324e-05	0.000219746	false	false	-0.478567	1.0732e-07	2.73572e-07	false	false	-0.470786	2.06528e-06	7.07697e-06	false	false			hypothetical protein
UMAG_11065	4.44537	6.61467	3.63254	6.16176	3.3262	3.07623		0.534368	0.0307445	0.0552491	false	false	-1.07726	2.48456e-05	5.28903e-05	true	false	-0.022322	0.917812	0.940016	false	false			hypothetical protein
UMAG_15021	989.028	1450.51	982.253	956.694	534.565	158.806		0.533925	4.64377e-06	1.61633e-05	false	false	-3.18352	0	0	true	true	-0.524681	9.39668e-18	8.73386e-17	false	false			related to TNA1 - high affinity nicotinic acid plasma membrane permease
UMAG_02142	30.9667	45.3642	32.0969	49.7406	25.5728	21.8842		0.533774	1.50068e-06	5.53144e-06	false	false	-1.04653	9.10955e-27	5.27431e-26	true	false	0.202815	0.024296	0.0428807	false	false			related to muconate cycloisomerase
UMAG_03522	5.0149	7.43683	7.41248	8.45374	3.75522	4.56505		0.533746	0.0015344	0.00363437	false	false	-0.698364	1.00868e-06	2.40214e-06	false	false	0.249714	0.0506792	0.0826434	false	false			related to UGA4 - GABA permease - also involved in delta-aminolevulinate transport
UMAG_11273	79.1903	115.907	68.0576	136.161	74.6402	79.799		0.532981	2.5468e-09	1.24512e-08	false	false	-0.535222	3.3483e-15	1.27414e-14	false	false	0.302033	2.1459e-05	6.43717e-05	false	false			probable PIM1 - ATP-dependent protease
UMAG_00991	15.5617	22.8101	21.2599	38.4475	19.2726	32.4594		0.532376	6.67594e-06	2.27537e-05	false	false	0.507862	1.42797e-08	3.85872e-08	false	false	0.812949	2.93092e-17	2.64548e-16	false	false			hypothetical protein
UMAG_10795	24.6974	36.2827	11.9432	21.9039	20.7629	28.5828		0.532206	0.000181488	0.000503273	false	false	-0.340837	4.58113e-05	9.51017e-05	false	false	-0.649035	9.69958e-13	6.3332e-12	false	false			hypothetical protein
UMAG_00125	95.8987	140.419	71.8674	124.871	84.8653	116.939		0.531764	5.33827e-08	2.27579e-07	false	false	-0.260565	0.000229564	0.00044606	false	false	-0.095119	0.236083	0.314618	false	false			hypothetical protein
UMAG_11136	35.1413	51.3447	29.8369	48.5818	33.4484	41.5152		0.531381	3.69858e-08	1.60918e-07	false	false	-0.303484	1.62518e-05	3.51635e-05	false	false	-0.00795399	0.916789	0.939408	false	false			related to PFA4 - Palmitoyltransferase
UMAG_10996	2.83575	4.16963	3.15219	5.33302	4.06211	9.80826		0.53033	0.0154579	0.0298468	false	false	1.22264	3.83735e-15	1.4562e-14	true	false	0.408855	0.019085	0.0344779	false	false			hypothetical protein
UMAG_10313	75.8619	111.116	64.8288	115.985	72.125	83.8261		0.53024	4.05017e-06	1.42331e-05	false	false	-0.401144	7.95512e-06	1.76235e-05	false	false	0.134874	0.175199	0.244399	false	false			probable ARL1 - ADP-ribosylation factor
UMAG_00085	49.9345	73.238	16.6835	37.3536	26.9333	19.3447		0.529875	0.000175536	0.000487798	false	false	-1.914	9.39483e-119	2.31032e-117	true	false	-0.890313	6.71793e-24	8.90567e-23	false	false			hypothetical protein
UMAG_03583	41.2279	60.3569	26.0684	51.3667	39.3469	44.0092		0.529306	3.13905e-06	1.11992e-05	false	false	-0.450397	3.7149e-07	9.08661e-07	false	false	-0.156172	0.0981814	0.148005	false	false			related to HIS2 - histidinol-phosphatase
UMAG_00482	21.099	30.7582	16.7031	38.3517	22.6994	22.3108		0.52905	4.77617e-06	1.65714e-05	false	false	-0.460633	7.35925e-08	1.89962e-07	false	false	0.38499	9.37361e-06	2.95435e-05	false	false			hypothetical protein
UMAG_01085	29.3239	42.8615	24.5199	39.3778	31.5889	35.8456		0.528741	1.86242e-06	6.81121e-06	false	false	-0.254556	0.000237806	0.00046051	false	false	-0.0500294	0.541991	0.625272	false	false			probable RAD50 - DNA repair protein
UMAG_00064	0.029217	0.101422	0.106245	0.0825181	0.141812	0.370488		0.528738	0.34635	0.442445	false	false	1.44712	0.0291658	0.0434637	true	false	-0.0552752	0.884859	0.915121	false	false			related to pepsin precursor (aspartate protease)
UMAG_11715	27.2465	39.8321	16.7918	17.9592	22.2809	18.3851		0.528706	1.22509e-05	4.05131e-05	false	false	-1.0951	6.09168e-08	1.58434e-07	true	false	-1.06087	2.39501e-23	3.09981e-22	true	false			related to VPS13 - involved in regulating membrane traffic (N-terminal fragment)
UMAG_10440	74.4011	108.786	53.1408	82.0661	81.7028	68.4254		0.528615	3.94006e-06	1.38684e-05	false	false	-0.66405	1.75793e-15	6.78737e-15	false	false	-0.331632	2.36508e-05	7.03519e-05	false	false			related to HEM15 - ferrochelatase precursor
UMAG_03818	17.41	25.4893	16.0711	34.7776	16.18	19.0804		0.528005	0.000108643	0.000313737	false	false	-0.41379	0.000739807	0.00135971	false	false	0.515617	1.1934e-06	4.2148e-06	false	false			hypothetical protein
UMAG_01514	51.4392	75.0062	59.7574	108.63	54.4539	83.7		0.527768	3.62837e-08	1.58178e-07	false	false	0.160736	0.0342155	0.0504626	false	false	0.603007	3.7248e-18	3.59973e-17	false	false			Dual specificity protein kinase FUZ7
UMAG_11733	31.9057	46.8299	28.2429	54.6286	40.9656	48.9802		0.52731	0.000135359	0.000382963	false	false	0.0673176	0.485884	0.553028	false	false	0.291539	0.00297632	0.00626666	false	false			related to LSM2 - Sm-like (Lsm) protein
UMAG_02221	41.7659	60.8776	39.0276	63.9697	42.4785	56.4626		0.52624	2.67036e-07	1.04599e-06	false	false	-0.107035	0.177105	0.228449	false	false	0.141921	0.0785935	0.121434	false	false			hypothetical protein
UMAG_05558	28.1593	41.0346	38.3937	53.9728	28.5891	41.0901		0.526222	3.20862e-06	1.14102e-05	false	false	0.0043522	0.957588	0.967864	false	false	0.464296	3.39267e-11	1.93926e-10	false	false			related to ATP-dependent protease La
UMAG_10959	8.27902	12.1383	4.71192	11.9539	5.60452	3.36859		0.525941	0.00336405	0.0074768	false	false	-1.82201	7.54214e-22	3.75793e-21	true	false	0.04732	0.75406	0.811038	false	false			hypothetical protein
UMAG_04846	39.4912	57.502	38.0342	53.8833	41.4957	43.9488		0.525462	3.91549e-08	1.69904e-07	false	false	-0.384426	3.495e-07	8.56401e-07	false	false	-0.0218706	0.788817	0.841114	false	false			related to kynureninase
UMAG_01211	43.7468	63.7358	45.8335	83.8177	53.3233	50.0395		0.524061	3.71081e-06	1.31107e-05	false	false	-0.344414	8.9902e-05	0.00018115	false	false	0.464477	7.005e-08	2.84096e-07	false	false			hypothetical protein
UMAG_02624	47.061	68.4613	45.5988	74.9581	43.4637	65.1942		0.523871	2.66213e-08	1.17618e-07	false	false	-0.068236	0.324653	0.391948	false	false	0.202198	0.0069278	0.0136353	false	false			related to Alpha-1
UMAG_02979	23.3718	34.1047	26.0687	44.8788	26.5098	26.9467		0.523867	1.182e-05	3.91869e-05	false	false	-0.33694	0.000137136	0.000271697	false	false	0.464852	1.44035e-07	5.6461e-07	false	false			related to HPM1 - AdoMet-dependent methyltransferase
UMAG_00225	19.2547	28.0363	17.3185	27.754	22.4042	28.5541		0.523486	2.83505e-07	1.10719e-06	false	false	0.0285326	0.714171	0.761095	false	false	0.0559591	0.534869	0.619123	false	false			hypothetical protein
UMAG_11960	87.8452	127.807	96.7855	156.986	90.3682	88.8998		0.523164	1.91455e-07	7.60834e-07	false	false	-0.51973	7.74347e-11	2.38885e-10	false	false	0.365449	4.02321e-06	1.33064e-05	false	false			hypothetical protein
UMAG_01469	9.46146	13.7385	10.1412	20.4069	11.8636	13.7972		0.523138	1.64794e-06	6.04705e-06	false	false	0.00783923	0.922708	0.94305	false	false	0.634815	1.73498e-12	1.1129e-11	false	false			hypothetical protein
UMAG_11632	40.3861	58.7399	42.4878	72.7641	44.7818	53.2004		0.522696	1.59258e-07	6.37907e-07	false	false	-0.139912	0.0458671	0.066452	false	false	0.37862	1.21928e-08	5.35179e-08	false	false			related to bacterial glycerol-3-phosphate acyltransferases
UMAG_11752	10.6186	15.7411	12.2138	24.3869	21.6874	14.2171		0.522188	0.0283489	0.0516516	false	false	-0.136944	0.495451	0.563076	false	false	0.671173	0.000215977	0.000553179	false	false			hypothetical protein
UMAG_02715	288.896	419.52	302.175	484.745	248.194	308.206		0.522038	1.02365e-08	4.74643e-08	false	false	-0.441432	8.17446e-10	2.3866e-09	false	false	0.279163	1.16045e-05	3.62612e-05	false	false			probable POT1 - acetyl-CoA C-acyltransferase
UMAG_01258	17.9158	26.0451	16.4086	43.2171	26.9063	33.1684		0.522005	8.68214e-06	2.91672e-05	false	false	0.349425	7.54118e-05	0.000153395	false	false	0.790338	5.5716e-16	4.65743e-15	false	false			hypothetical protein
UMAG_00241	25.1546	36.6011	24.8073	40.3787	26.906	35.4618		0.521322	4.30539e-06	1.50735e-05	false	false	-0.0407953	0.648357	0.703746	false	false	0.213465	0.0167894	0.0306972	false	false			hypothetical protein
UMAG_02732	28.2276	41.3581	39.5783	67.1175	48.945	58.7641		0.520522	0.000562263	0.00144667	false	false	0.504703	2.60858e-06	6.00184e-06	false	false	0.7573	2.23183e-12	1.42464e-11	false	false			hypothetical protein
UMAG_11096	154.736	224.636	138.471	222.493	59.2706	54.0006		0.520483	7.34445e-08	3.07119e-07	false	false	-2.05005	1.18989e-222	6.47921e-221	true	true	0.0584237	0.334756	0.421544	false	false			related to YOP1 - Ypt-interacting protein
UMAG_03802	18.3806	26.6751	20.2532	43.5827	22.8169	22.1904		0.519536	2.07934e-06	7.554e-06	false	false	-0.262181	0.00216104	0.003767	false	false	0.771881	1.89531e-19	1.98993e-18	false	false			related to TAF6 - Subunit (60 kDa) of TFIID and SAGA complexes
UMAG_12190	47.663	69.4001	44.4005	59.4389	73.3936	102.727		0.519471	2.0731e-05	6.60913e-05	false	false	0.568157	1.06534e-11	3.44292e-11	false	false	-0.147469	0.115698	0.170532	false	false			hypothetical protein
UMAG_12337	13.056	18.9363	11.8977	19.198	11.9096	17.4249		0.519134	1.88287e-05	6.0438e-05	false	false	-0.115366	0.227518	0.285114	false	false	0.0912618	0.338793	0.425975	false	false			related to acyl-coa thioester hydrolase
UMAG_10735	53.1331	77.0304	59.3537	138.212	51.2277	56.534		0.518775	2.02465e-08	9.0922e-08	false	false	-0.442406	1.33224e-09	3.83572e-09	false	false	0.909886	2.95166e-37	7.20029e-36	false	false			probable 2-oxoisovalerate dehydrogenase alpha subunit
UMAG_12262	8.39738	12.1742	5.58541	9.28478	7.5754	14.2993		0.518255	2.90818e-05	9.09032e-05	false	false	0.235722	0.00933188	0.0150155	false	false	-0.312768	0.000898438	0.00209251	false	false			related to 4-coumarate-CoA ligase
UMAG_05660	18.2141	26.3983	16.0229	16.5556	18.632	20.8562		0.517601	1.55849e-06	5.73808e-06	false	false	-0.33608	0.00013481	0.000267243	false	false	-0.59337	2.5515e-10	1.34051e-09	false	false			hypothetical protein
UMAG_10274	44.2814	64.2686	45.9973	117.391	47.2877	49.5345		0.517581	6.67454e-05	0.000198422	false	false	-0.370741	0.000993043	0.0018004	false	false	0.931583	7.1269e-21	8.16173e-20	false	false			hypothetical protein
UMAG_11378	64.1528	92.8349	30.6427	49.93	53.0308	130.783		0.517545	4.31373e-06	1.50946e-05	false	false	0.496671	2.06856e-09	5.89139e-09	false	false	-0.809902	5.85642e-16	4.88308e-15	false	false			probable Cyanate hydratase
UMAG_06056	13.1471	19.0508	6.61268	13.7171	16.8244	26.7024		0.517483	2.85804e-06	1.023e-05	false	false	0.490258	4.74985e-10	1.40227e-09	false	false	-0.396347	1.52468e-05	4.67522e-05	false	false			hypothetical protein
UMAG_06391	13.219	19.1791	10.1831	28.228	10.6482	29.1833		0.517213	8.7716e-05	0.000257266	false	false	0.609698	3.07182e-10	9.17535e-10	false	false	0.624446	4.7184e-10	2.39831e-09	false	false			related to multidrug resistant protein
UMAG_02167	61.1177	88.5533	43.1547	82.6161	64.462	81.2081		0.517066	4.08254e-07	1.57008e-06	false	false	-0.12133	0.120656	0.161274	false	false	-0.0268529	0.76148	0.817544	false	false			hypothetical protein
UMAG_11556	39.288	56.9296	30.5554	41.6153	40.4591	105.055		0.517027	6.35081e-07	2.40576e-06	false	false	0.883311	2.9181e-30	1.85209e-29	false	false	-0.37606	1.23845e-05	3.84968e-05	false	false			probable enoyl-CoA hydratase precursor
UMAG_11152	24.9695	36.214	22.2086	53.1842	27.3769	29.1012		0.516396	1.21827e-05	4.03282e-05	false	false	-0.311402	0.000434564	0.000818656	false	false	0.620779	3.48536e-13	2.3627e-12	false	false			related to 2-amino-3-carboxylmuconate-6-semialdehyde decarboxylase
UMAG_02562	262.3	379.804	163.094	293.77	232.502	345.083		0.516169	1.42661e-07	5.75998e-07	false	false	-0.134916	0.0381592	0.0558589	false	false	-0.295197	2.80017e-05	8.18837e-05	false	false			probable RPT2 - 26S proteasome regulatory subunit
UMAG_00699	20.3823	29.4976	15.4304	23.4896	17.6966	15.9926		0.515353	3.63506e-06	1.285e-05	false	false	-0.87626	1.16662e-23	6.16654e-23	false	false	-0.251854	0.0037239	0.00770017	false	false			related to protein DGCR14
UMAG_11947	23.2374	33.9386	18.7598	38.3645	28.757	27.3846		0.514616	0.00261744	0.00594016	false	false	-0.303132	0.0395086	0.0576496	false	false	0.246854	0.0736459	0.11479	false	false			hypothetical protein
UMAG_16043	0	0.784036	0	0.22531	0.411155	1.06451		0.51459	0.24325		false	false	0.222651	0.777683	0.817729	false	false	-0.186929	0.496957		false	false			#N/A
UMAG_04911	0	0.131455	0	0.0898415	0.0791015	0.0332678		0.51459	0.24325		false	false	-0.616817	0.410283	0.478896	false	false	-0.0782143	0.79223		false	false			hypothetical protein
UMAG_04093	5.19323	7.51347	4.84256	8.80155	4.21719	4.5452		0.513982	0.0105121	0.0210146	false	false	-0.718284	0.000114006	0.000227581	false	false	0.28519	0.0890714	0.135927	false	false			hypothetical protein
UMAG_11121	91.9491	133.178	79.9706	167.715	106.692	153.43		0.513658	1.43104e-05	4.68751e-05	false	false	0.204107	0.0176953	0.0271848	false	false	0.398021	4.78478e-05	0.000136157	false	false			probable ATX1 - antioxidant protein and metal homeostasis factor
UMAG_10723	445.369	642.609	392.687	721.606	442.839	520.024		0.512416	2.96409e-09	1.43735e-08	false	false	-0.301867	1.77772e-05	3.83311e-05	false	false	0.238902	5.91632e-05	0.000165981	false	false			hypothetical protein
UMAG_05136	7.12218	10.2786	10.0663	13.3314	9.39547	11.0411		0.512408	1.53916e-05	4.99923e-05	false	false	0.104354	0.294523	0.359815	false	false	0.441894	5.08782e-07	1.8873e-06	false	false			hypothetical protein
UMAG_04228	139.101	200.672	136.37	265.26	174.16	224.908		0.512267	1.05102e-08	4.86301e-08	false	false	0.167073	0.0110285	0.0175357	false	false	0.472585	1.86233e-12	1.19109e-11	false	false			related to SSO1 - syntaxin-related protein
UMAG_11694	158.267	228.663	150.708	270.691	130.204	116.511		0.512061	4.01552e-06	1.41189e-05	false	false	-0.967736	2.05476e-40	1.67232e-39	false	false	0.313318	0.0004608	0.00111867	false	false			related to EMC4 - member of a transmembrane complex required for efficient folding of proteins in the ER
UMAG_03459	24.6799	35.5782	21.7083	41.9007	27.7251	31.7557		0.510086	1.441e-06	5.31743e-06	false	false	-0.160886	0.0535856	0.0767057	false	false	0.30496	0.000310189	0.00077335	false	false			related to dynein light-intermediate chain
UMAG_02354	20.826	30.0462	12.4285	27.0737	21.2863	27.7394		0.509902	0.000457239	0.00119187	false	false	-0.114547	0.335501	0.403625	false	false	-0.0796784	0.515268	0.60078	false	false			hypothetical protein
UMAG_11633	84.0939	121.073	70.8586	135.388	85.3756	124.526		0.509585	8.32934e-08	3.46097e-07	false	false	0.0429159	0.495595	0.563146	false	false	0.231926	0.000613892	0.0014622	false	false			probable aspartyl aminopeptidase
UMAG_02023	44.1713	63.5553	52.651	98.7489	46.687	72.5869		0.508306	7.24896e-06	2.4579e-05	false	false	0.193508	0.00350757	0.00596417	false	false	0.700182	3.3904e-15	2.67723e-14	false	false			related to long chain fatty alcohol oxidase
UMAG_04604	77.5353	111.699	77.2761	107.551	90.9996	146.651		0.508095	1.25389e-06	4.65577e-06	false	false	0.395024	1.22361e-06	2.89688e-06	false	false	0.0188089	0.831369	0.874626	false	false			hypothetical protein
UMAG_11442	47.6465	68.5463	39.7589	82.9336	45.2878	63.0087		0.507853	2.49011e-08	1.10166e-07	false	false	-0.118877	0.0914364	0.125444	false	false	0.344877	3.89436e-07	1.46446e-06	false	false			related to UGO1 - outer membrane component of the mitochondrial fusion machinery
UMAG_00582	60.3136	86.7655	50.2837	77.525	68.108	86.4846		0.507828	1.12812e-07	4.603e-07	false	false	-0.00251527	0.973441	0.979868	false	false	-0.0901333	0.288218	0.372888	false	false			related to cytoskeleton assembly control protein
UMAG_01833	30.3772	43.802	19.9124	44.7935	26.0974	27.6344		0.507689	6.73877e-05	0.00020015	false	false	-0.659823	2.4457e-16	9.77851e-16	false	false	0.103738	0.196381	0.269423	false	false			related to Zinc finger DHHC domain containing protein 2
UMAG_01870	36.0359	51.8652	32.3783	49.0042	34.1769	81.9138		0.50692	1.21163e-05	4.01286e-05	false	false	0.661688	1.96623e-16	7.8937e-16	false	false	-0.00734989	0.937481	0.955372	false	false			related to glutathione-S-transferase
UMAG_04649	31.0559	44.609	29.5716	49.0418	31.3634	41.3275		0.506384	1.96247e-07	7.79405e-07	false	false	-0.107162	0.13533	0.17897	false	false	0.206477	0.0124472	0.0233567	false	false			related to ALG1 - beta-mannosyltransferase
UMAG_01699	34.5068	49.6616	35.7704	55.8343	33.9702	42.7044		0.506089	2.52891e-06	9.11658e-06	false	false	-0.214392	0.0143239	0.0223559	false	false	0.238892	0.00552071	0.0110583	false	false			hypothetical protein
UMAG_10903	184.819	265.539	121.693	220.113	172.905	283.597		0.505195	1.59637e-07	6.39035e-07	false	false	0.0978382	0.134856	0.178447	false	false	-0.196175	0.0038433	0.00793073	false	false			probable RPN7 - subunit of the regulatory particle of the proteasome
UMAG_11426	53.7839	77.2292	38.3493	56.7875	51.9896	64.8899		0.505074	2.52287e-07	9.91764e-07	false	false	-0.248377	0.000993996	0.00180132	false	false	-0.367035	2.5816e-05	7.60684e-05	false	false			related to GTR1 - GTP-binding protein
UMAG_03528	40.2506	57.9201	19.825	32.9656	30.2201	41.3854		0.504971	6.48964e-05	0.000193363	false	false	-0.481114	8.34589e-09	2.28679e-08	false	false	-0.729566	2.19598e-11	1.27975e-10	false	false			related to TGL2 - triacylglycerol lipase
UMAG_11846	22.8228	32.7648	22.6459	27.9999	20.5835	24.0327		0.504492	3.61917e-06	1.28008e-05	false	false	-0.441989	1.75662e-07	4.40663e-07	false	false	-0.150908	0.0712532	0.111457	false	false			related to nucleoside hydrolase
UMAG_02222	0.0441711	0.107804	0.100475	0.0778805	0.107156	0.173988		0.503213	0.394784	0.492804	false	false	0.525673	0.440809	0.509586	false	false	-0.124185	0.750672	0.80785	false	false			related to membrane protein Dik6
UMAG_11449	52.4412	75.1558	47.8678	95.4476	39.9645	37.4345		0.503069	1.52599e-07	6.13482e-07	false	false	-0.99984	2.66874e-43	2.3119e-42	false	false	0.414465	4.46305e-09	2.05664e-08	false	false			related to Phenol 2-monooxygenase
UMAG_10232	147.587	211.808	99.7115	266.614	186.829	266.684		0.502479	4.8062e-06	1.66492e-05	false	false	0.333453	8.01264e-06	1.77452e-05	false	false	0.399839	5.5061e-06	1.78601e-05	false	false			probable cytochrome b5
UMAG_04983	67.969	97.4347	48.4554	89.0625	73.2445	90.8501		0.501861	1.63974e-06	6.02034e-06	false	false	-0.0980463	0.206254	0.261718	false	false	-0.0574509	0.486507	0.57305	false	false			probable PCM1 - phosphoacetylglucosamine mutase
UMAG_02114	50.7016	72.7009	44.2898	62.4224	50.4619	57.7875		0.501739	7.58765e-06	2.57008e-05	false	false	-0.327423	0.000186755	0.000365466	false	false	-0.144614	0.111786	0.165622	false	false			hypothetical protein
UMAG_03069	293.71	420.54	154.377	357.497	264.781	174.402		0.500064	4.79531e-07	1.83025e-06	false	false	-1.26495	5.7699e-79	8.97671e-78	true	false	-0.160985	0.0316491	0.0542249	false	false			probable acetyl-CoA synthetase
UMAG_10094	35.486	50.7293	32.2122	57.5637	31.7938	46.3397		0.499777	2.17193e-06	7.87295e-06	false	false	-0.127524	0.121117	0.161859	false	false	0.252862	0.000386554	0.000947186	false	false			hypothetical protein
UMAG_10062	103.2	153.417	8.12933	21.1492	35.6808	51.8859		0.499281	0.163141	0.236284	false	false	-1.55692	1.79493e-79	2.83756e-78	true	false	-2.75882	1.28036e-227	1.68034e-224	true	true			related to monooxygenase
UMAG_04948	340.748	488.205	306.402	632.262	408.475	603.891		0.499207	1.62663e-05	5.26509e-05	false	false	0.309572	2.23789e-06	5.16976e-06	false	false	0.441821	2.0943e-07	8.08874e-07	false	false			probable GRX1 - glutaredoxin
UMAG_06295	20.9108	29.895	16.6261	23.9013	18.3863	29.5357		0.498434	2.27862e-06	8.23799e-06	false	false	-0.0148915	0.860348	0.890612	false	false	-0.247159	0.00461347	0.00936973	false	false			related to dolichyl-phosphate-mannose-glycolipid alpha-mannosyltransferase
UMAG_05791	275.998	394.238	249.09	343.152	126.801	246.691		0.498411	1.56621e-08	7.13603e-08	false	false	-0.672709	1.2123e-30	7.75305e-30	false	false	-0.1269	0.0362371	0.0612855	false	false			related to Cytochrome P450
UMAG_05290	36.9693	52.915	24.5148	52.3438	32.1852	40.5969		0.498395	1.2376e-06	4.60051e-06	false	false	-0.378643	1.40214e-06	3.30361e-06	false	false	0.0562518	0.502148	0.588726	false	false			hypothetical protein
UMAG_05327	24.2325	34.6804	22.059	35.9292	26.139	28.1016		0.498064	6.23365e-06	2.12905e-05	false	false	-0.299246	0.00137304	0.00244305	false	false	0.12146	0.162088	0.228835	false	false			hypothetical protein
UMAG_02730	27.6873	39.5251	24.0786	39.3379	23.7438	31.4128		0.497769	1.55081e-07	6.22314e-07	false	false	-0.327968	0.000102148	0.000205163	false	false	0.0647741	0.356853	0.44434	false	false			hypothetical protein
UMAG_05447	30.6119	43.7248	32.4764	52.0699	33.8715	52.7022		0.49747	3.54284e-07	1.37379e-06	false	false	0.270765	0.000139714	0.000276646	false	false	0.321121	1.35933e-05	4.20156e-05	false	false			related to SWA2 - Auxilin-like protein involved in vesicular transport
UMAG_02655	23.7271	33.9202	18.6035	34.0297	24.6682	29.8738		0.497388	4.4728e-06	1.56346e-05	false	false	-0.180328	0.0273729	0.0410594	false	false	0.0768701	0.383856	0.470934	false	false			related to RNA binding motif protein
UMAG_02635	15.6021	22.3027	13.0571	17.628	13.689	20.7991		0.497301	0.000543571	0.00140132	false	false	-0.098545	0.33983	0.407689	false	false	-0.266318	0.0110564	0.0209326	false	false			hypothetical protein
UMAG_00360	14.1635	20.2429	17.9398	28.7871	17.4407	22.2525		0.497164	5.67124e-06	1.94506e-05	false	false	0.137906	0.10469	0.141896	false	false	0.57464	5.48624e-14	3.95178e-13	false	false			hypothetical protein
UMAG_10355	43.8656	62.5831	22.2144	26.577	35.796	50.0553		0.497106	2.2584e-05	7.15813e-05	false	false	-0.317171	0.000213271	0.000415697	false	false	-1.14432	4.14176e-31	7.92368e-30	true	false			related to ADD66 - protein involved in 20S proteasome assembly
UMAG_03061	42.496	60.8384	36.9067	66.3397	45.772	59.4835		0.497073	8.74221e-06	2.9354e-05	false	false	-0.0300308	0.69963	0.747805	false	false	0.195624	0.0439495	0.0728274	false	false			related to TFG2 - TFIIF subunit (transcription initiation factor)
UMAG_05406	21.9226	31.4409	19.3892	30.1117	24.3721	33.049		0.496573	0.000115364	0.000331248	false	false	0.0737221	0.447811	0.516549	false	false	0.00846648	0.933945	0.952378	false	false			endosomal t-SNARE
UMAG_11468	61.0374	87.1642	60.4883	77.6682	77.7636	111.257		0.49621	1.86933e-07	7.43764e-07	false	false	0.354098	4.30529e-06	9.69115e-06	false	false	-0.0926062	0.175979	0.245279	false	false			related to PSD1 - phosphatidylserine decarboxylase 1
UMAG_15050	143.695	205.042	105.307	149.035	155.634	174.084		0.495764	1.27599e-07	5.18697e-07	false	false	-0.232927	0.000262	0.000504656	false	false	-0.385101	1.22045e-07	4.83026e-07	false	false			probable VAC8 - vacuolar membrane protein
UMAG_16006	0	0.533462	0.800797	0.717067	1.11805	3.33031		0.494911	0.254989		false	false	1.78645	0.0121792	0.0192273	true	false	0.084778	0.799287	0.849518	false	false			#N/A
UMAG_10765	72.3853	103.277	62.168	113.794	67.9982	71.1586		0.494882	4.1612e-06	1.4592e-05	false	false	-0.5328	1.83471e-10	5.55024e-10	false	false	0.211681	0.00749536	0.014682	false	false			related to Ribonuclease H
UMAG_03344	20.0576	28.6252	20.274	33.6819	20.3416	21.9144		0.494258	2.58577e-05	8.12902e-05	false	false	-0.381911	5.94021e-06	1.32625e-05	false	false	0.304471	5.65159e-05	0.000159166	false	false			related to TUL1 - Golgi-localized RING-finger ubiquitin ligase
UMAG_11226	26.938	38.44	21.284	36.2162	31.1637	35.9558		0.494204	2.14216e-05	6.81275e-05	false	false	-0.0931842	0.3103	0.376875	false	false	-0.0141204	0.877082	0.909719	false	false			hypothetical protein
UMAG_00370	29.2088	41.7023	11.535	14.9603	20.104	21.0156		0.494006	3.69551e-05	0.000113725	false	false	-0.983142	8.42992e-35	5.99976e-34	false	false	-1.3932	2.14901e-61	1.09317e-59	true	false			probable SPO14 - phospholipase D
UMAG_01967	58.237	82.945	45.2404	92.1129	51.9744	92.7126		0.493507	6.31773e-06	2.15552e-05	false	false	0.163884	0.0340376	0.050222	false	false	0.222747	0.0120051	0.0226113	false	false			related to AIF1 - mitochondrial cell death effector
UMAG_01099	49.0875	70.0302	44.6177	78.5005	59.9216	117.822		0.492304	1.75771e-05	5.66421e-05	false	false	0.751677	2.27649e-18	9.82945e-18	false	false	0.235927	0.00999914	0.0191351	false	false			probable short chain 3-hydroxyacyl-CoA dehydrogenase
UMAG_10273	23.5501	33.5376	19.8698	39.9081	27.72	50.1487		0.492013	0.000202388	0.000556757	false	false	0.581724	3.45729e-09	9.73e-09	false	false	0.319846	0.00381657	0.00787806	false	false			related to delta3
UMAG_10054	11.2058	15.9098	5.88147	10.9318	8.46764	15.056		0.490718	0.00199945	0.00464533	false	false	-0.0750382	0.553634	0.614741	false	false	-0.457386	0.000702458	0.00166229	false	false			hypothetical protein (N-terminal fragment)
UMAG_03767	27.5438	39.3546	12.2586	19.0987	25.7085	44.6123		0.490655	0.000197883	0.000545508	false	false	0.181629	0.0653476	0.092234	false	false	-0.949615	6.62943e-13	4.412e-12	false	false			hypothetical protein
UMAG_10955	39.9184	57.0819	32.721	81.9684	48.4739	46.0511		0.490185	0.000263698	0.000714042	false	false	-0.306448	0.00132277	0.00235987	false	false	0.585853	4.57188e-08	1.88447e-07	false	false			hypothetical protein
UMAG_00601	28.7325	40.9586	21.0884	39.8624	23.822	21.9422		0.490118	5.04478e-05	0.000152319	false	false	-0.894202	6.74498e-25	3.70812e-24	false	false	0.0331977	0.697501	0.762452	false	false			related to Splicing factor U2AF-associated protein 2
UMAG_11232	1219.17	1733.44	1032.07	1810.3	1487.56	2486.1		0.489675	4.68073e-07	1.79173e-06	false	false	0.52244	7.32771e-16	2.85818e-15	false	false	0.134899	0.0367599	0.0620258	false	false			probable Actin
UMAG_10271	42.3263	60.1944	31.0772	45.8512	39.4333	64.7234		0.489349	3.03939e-06	1.08495e-05	false	false	0.107805	0.173427	0.224294	false	false	-0.316868	0.000210635	0.000540973	false	false			related to PMU1 - putative phosphomutase
UMAG_02039	32.5477	46.3954	15.7675	19.9122	25.6616	35.7615		0.489314	8.82729e-05	0.000258553	false	false	-0.371318	5.77324e-05	0.000118736	false	false	-1.13214	1.58557e-31	3.07825e-30	true	false			hypothetical protein
UMAG_01269	317.601	451.659	111.616	177.79	262.974	347.33		0.487553	9.57068e-05	0.000278957	false	false	-0.375375	2.39314e-10	7.20196e-10	false	false	-1.26396	7.95083e-78	5.67101e-76	true	false			hypothetical protein
UMAG_10832	153.702	218.202	121.141	228.101	188.691	298.505		0.48745	1.86801e-06	6.82787e-06	false	false	0.454476	2.13775e-09	6.07838e-09	false	false	0.136249	0.113796	0.168143	false	false			probable PFY1 - profilin
UMAG_10431	21.9676	31.1598	23.0645	22.7385	20.8906	26.86		0.487237	1.65632e-06	6.07439e-06	false	false	-0.211002	0.0101251	0.0162045	false	false	-0.378985	4.88143e-06	1.59746e-05	false	false			hypothetical protein
UMAG_00535	42.4164	60.0763	35.9433	48.962	43.5004	44.0116		0.486115	4.32417e-08	1.86831e-07	false	false	-0.445612	1.27664e-11	4.11607e-11	false	false	-0.22152	0.00108496	0.00249195	false	false			hypothetical protein
UMAG_01845	29.2043	41.3711	22.7498	29.7366	33.1785	51.6509		0.485502	1.59234e-06	5.85287e-06	false	false	0.322865	2.18357e-05	4.67442e-05	false	false	-0.399213	6.37612e-07	2.33613e-06	false	false			related to Exocyst complex component Exo70
UMAG_12181	20.078	28.4299	17.3837	31.1998	22.5863	23.7365		0.485308	1.28091e-06	4.74806e-06	false	false	-0.257376	0.000542872	0.00101244	false	false	0.203951	0.0082044	0.0159471	false	false			hypothetical protein
UMAG_10988	30.708	43.6441	35.567	60.378	33.3044	46.1928		0.485114	0.000192316	0.000531054	false	false	0.0830059	0.404018	0.472728	false	false	0.53291	1.38083e-07	5.43225e-07	false	false			probable clathrin coat assembly protein ap17
UMAG_11946	203.725	288.305	230.906	420.509	279.734	314.466		0.484568	1.35721e-07	5.4906e-07	false	false	0.128	0.0396455	0.0578371	false	false	0.61335	2.39889e-20	2.65455e-19	false	false			probable UDP-galactopyranose mutase
UMAG_05972	66.8309	94.5679	182.724	184.855	71.8176	121.522		0.484199	1.18354e-06	4.40454e-06	false	false	0.362955	6.88981e-07	1.65805e-06	false	false	1.02968	4.65237e-39	1.20192e-37	true	false			probable Maltose permease
UMAG_10014	355.153	502.547	277.223	493.25	335.257	376.602		0.483281	8.23515e-06	2.77936e-05	false	false	-0.412273	7.7239e-09	2.12229e-08	false	false	0.0461356	0.546713	0.629265	false	false			related to HMF1 - Heat-shock induceable Inhibitor of cell Growth
UMAG_05174	44.2575	62.6025	43.9188	73.3378	45.8148	61.7847		0.482832	6.89147e-07	2.60155e-06	false	false	-0.015925	0.826217	0.860324	false	false	0.299311	9.73382e-05	0.000262962	false	false			hypothetical protein
UMAG_01033	11.0892	15.6688	13.7048	17.3442	14.394	18.1638		0.482561	1.98636e-06	7.23628e-06	false	false	0.214068	0.0106464	0.0169753	false	false	0.215306	0.0163666	0.029991	false	false			related to VPS15 - ser/thr protein kinase
UMAG_06200	67.8058	95.7756	69.0653	109.261	57.8574	61.8548		0.482423	1.25297e-06	4.65499e-06	false	false	-0.627204	6.18823e-18	2.62569e-17	false	false	0.259894	0.000536104	0.00128673	false	false			related to Peroxisomal assembly protein PEX3
UMAG_04275	24.7223	34.9203	18.0138	23.6878	23.6155	25.7641		0.482228	7.16332e-07	2.70106e-06	false	false	-0.435825	8.76407e-09	2.39468e-08	false	false	-0.483725	1.25755e-08	5.50503e-08	false	false			related to DNA mismatch repair protein
UMAG_06072	37.2777	52.6599	25.1596	76.121	36.3163	40.1698		0.481571	1.06875e-05	3.56304e-05	false	false	-0.386459	8.29207e-06	1.83345e-05	false	false	0.599269	3.20893e-12	2.01695e-11	false	false			related to OTU1 û deubiquitylation enzyme
UMAG_00702	16.2268	22.9099	13.1532	18.4826	16.2309	18.6371		0.480437	4.67998e-06	1.62807e-05	false	false	-0.294803	0.00153703	0.00271652	false	false	-0.235958	0.00543051	0.0108942	false	false			hypothetical protein
UMAG_00124	19.9039	28.0356	20.3044	28.3606	18.9479	24.9579		0.480274	0.000108921	0.000314263	false	false	-0.16561	0.0983656	0.134092	false	false	0.0864738	0.359777	0.447301	false	false			hypothetical protein
UMAG_10852	12.098	17.0938	16.0295	19.6945	19.0372	27.7156		0.480213	6.09737e-05	0.000182338	false	false	0.696181	1.34252e-10	4.08652e-10	false	false	0.273517	0.00110556	0.0025375	false	false			related to MET30 - involved in regulation of sulfur assimilation genes and cell cycle progression
UMAG_06269	21.7231	30.6591	19.7514	30.6886	23.3509	26.9792		0.480196	5.50236e-06	1.89208e-05	false	false	-0.181395	0.0291132	0.0433947	false	false	0.0718804	0.451513	0.540686	false	false			hypothetical protein
UMAG_05833	24.881	35.1218	18.9475	36.9827	25.6484	33.2375		0.479683	1.29135e-06	4.78406e-06	false	false	-0.0765641	0.326456	0.39371	false	false	0.14687	0.0644343	0.102081	false	false			related to ACT1 - Actin
UMAG_04468	19.6911	27.7757	22.6269	35.2468	23.5814	22.4205		0.47933	1.17824e-05	3.90821e-05	false	false	-0.305944	0.00042523	0.000802394	false	false	0.410662	4.02518e-06	1.33064e-05	false	false			related to SPA2 protein
UMAG_00714	56.9135	80.3618	28.4091	47.2395	37.3194	40.8425		0.478275	0.000122252	0.00034931	false	false	-0.971459	6.40681e-33	4.36515e-32	false	false	-0.687542	2.68864e-15	2.14372e-14	false	false			probable NPL4 - nuclear protein localization factor and ER translocation component
UMAG_06376	238.836	336.489	193.368	347.623	189.595	231.503		0.47786	1.20545e-07	4.9124e-07	false	false	-0.535358	1.95071e-15	7.51056e-15	false	false	0.119447	0.0852638	0.130755	false	false			probable GTP-binding protein SAR1
UMAG_03673	0.236995	0.351195	0.344652	0.70788	0.162545	0.356813		0.477701	0.301226	0.394086	false	false	0.0349775	0.937134	0.954031	false	false	0.876539	0.00789299	0.0154194	false	false			hypothetical protein
UMAG_00879	4.46489	6.29513	4.91236	12.121	1.94201	3.26319		0.47767	0.0210878	0.039418	false	false	-0.928091	1.65416e-06	3.86948e-06	false	false	0.986873	8.00837e-11	4.41604e-10	false	false			hypothetical protein
UMAG_01905	52.4037	73.8337	30.5821	46.7145	51.1038	56.2449		0.477451	3.52715e-05	0.000108902	false	false	-0.39055	1.71942e-05	3.71205e-05	false	false	-0.57938	4.7348e-09	2.16514e-08	false	false			probable ubiquitin thiolesterase L3
UMAG_05177	84.2429	118.536	69.3188	106.344	56.2634	81.0543		0.476451	1.21398e-07	4.94103e-07	false	false	-0.544344	2.17197e-15	8.33905e-15	false	false	-0.0828647	0.214157	0.289872	false	false			related to endosomal protein EMP70 precursor
UMAG_05437	35.3313	49.7103	30.8433	39.8595	29.049	28.0853		0.476411	6.18977e-06	2.11516e-05	false	false	-0.818196	5.78769e-25	3.19207e-24	false	false	-0.243046	0.00194187	0.00423058	false	false			hypothetical protein
UMAG_10872	91.8741	129.692	43.9012	40.9263	68.0503	72.2194		0.476215	7.19115e-05	0.000213007	false	false	-0.838881	6.94209e-25	3.81342e-24	false	false	-1.56982	3.13984e-62	1.60966e-60	true	false			related to YSA1 - sugar-nucleotide hydrolase
UMAG_01639	38.6886	54.4589	43.364	56.0237	53.7096	96.9018		0.475709	0.000127063	0.000361674	false	false	0.83063	3.05273e-18	1.31233e-17	false	false	0.112488	0.15308	0.217709	false	false			probable 1
UMAG_00800	3.50009	4.92307	4.07338	6.63565	3.33868	5.41429		0.475604	0.00738406	0.0153361	false	false	0.136123	0.349379	0.417466	false	false	0.48577	0.000549757	0.00131613	false	false			probable PHO84 - Inorganic phosphate permease
UMAG_03456	61.3229	86.2045	54.9817	82.6287	36.425	34.1877		0.475343	1.75346e-05	5.65329e-05	false	false	-1.32768	1.13143e-62	1.40375e-61	true	false	0.0108252	0.890717	0.91843	false	false			hypothetical protein
UMAG_10558	230.18	323.645	186.986	398.63	265.939	278.012		0.47511	6.35604e-08	2.68699e-07	false	false	-0.215819	0.000888342	0.00161626	false	false	0.371455	3.72459e-08	1.55179e-07	false	false			probable tubulin beta chain
UMAG_04184	23.5398	33.0561	20.1488	29.6746	22.4522	34.6654		0.474806	4.63265e-06	1.61331e-05	false	false	0.0694877	0.368686	0.437261	false	false	-0.0838077	0.346882	0.434074	false	false			hypothetical protein
UMAG_11967	15.8451	22.2353	19.1131	27.3605	17.7363	22.1169		0.474618	4.91793e-05	0.000148831	false	false	-0.00658665	0.938374	0.954795	false	false	0.367418	2.05378e-05	6.19344e-05	false	false			hypothetical protein
UMAG_11454	28.4611	40.2174	24.1091	37.0258	30.4987	40.8987		0.474331	0.000171428	0.000477393	false	false	0.028415	0.750335	0.793717	false	false	-0.0458707	0.62862	0.70177	false	false			hypothetical protein
UMAG_03313	0.0956754	0.177457	0.047715	0.191518	0.0702503	0.0665872		0.473935	0.427009	0.52472	false	false	-0.915708	0.224028	0.281358	false	false	0.0790755	0.847454	0.887062	false	false			effector family protein Eff1-3
UMAG_03314	0.0848875	0.155456	0.0646865	0.25087	0.131158	0.149963		0.473912	0.427069	0.52472	false	false	-0.0571666	0.934134	0.951832	false	false	0.370011	0.377818	0.464974	false	false			effector family protein Eff1-4
UMAG_00916	39.5029	55.6113	21.7759	47.3014	32.8355	29.5475		0.473143	0.000246879	0.000669328	false	false	-0.907329	3.03023e-30	1.92148e-29	false	false	-0.160558	0.0497329	0.0813428	false	false			hypothetical protein
UMAG_01614	285.379	415.147	7.96378	56.5987	58.5128	69.0569		0.472945	0.179639	0.256386	false	false	-2.55317	7.01114e-48	6.65331e-47	true	true	-2.6803	8.73611e-55	3.82176e-53	true	true			hypothetical protein
UMAG_04811	33.206	46.6146	34.3818	56.6491	32.6833	27.9744		0.472801	1.0053e-06	3.75615e-06	false	false	-0.73302	8.91339e-22	4.41551e-21	false	false	0.349602	1.26194e-05	3.91715e-05	false	false			related to ADP1 - ABC transporter
UMAG_11401	44.6329	62.6447	51.6943	90.1582	51.7183	43.4917		0.472595	1.15049e-05	3.82389e-05	false	false	-0.522179	9.23174e-09	2.51945e-08	false	false	0.593384	9.99604e-17	8.82827e-16	false	false			related to tRNA Exportin
UMAG_10513	11.831	16.6095	13.0496	18.3619	13.4299	19.2049		0.472543	1.16251e-05	3.85802e-05	false	false	0.210568	0.0231408	0.0350174	false	false	0.214381	0.00829184	0.0161027	false	false			hypothetical protein (C-terminal fragment)
UMAG_16228	0.976599	1.85618	5.06484	2.07654	6.53214	11.0913		0.472119	0.42791	0.52526	false	false	2.25659	9.45686e-06	2.08227e-05	true	true	0.105556	0.800546	0.850305	false	false			#N/A
UMAG_12132	35.9497	50.6367	15.8868	22.7196	30.6061	50.3683		0.471894	0.000156809	0.000438919	false	false	-0.00347764	0.967519	0.976485	false	false	-1.06337	5.54076e-21	6.42376e-20	true	false			hypothetical protein
UMAG_11283	154.772	217.257	108.03	134.269	119.992	164.78		0.47163	1.39784e-06	5.16399e-06	false	false	-0.395395	8.1337e-09	2.23043e-08	false	false	-0.615167	1.93881e-13	1.33921e-12	false	false			related to YSC84 - protein involved in the organization of the actin cytoskeleton
UMAG_02075	8.6004	12.0637	9.7663	16.0072	11.1926	14.2541		0.471126	3.43451e-05	0.000106191	false	false	0.241784	0.00509775	0.00847278	false	false	0.472546	6.04713e-07	2.21931e-06	false	false			related to calpain-like protease PalBory
UMAG_01795	200.498	281.032	138.077	334.317	221.405	246.842		0.470279	4.54527e-07	1.74293e-06	false	false	-0.183623	0.00891904	0.0143917	false	false	0.321495	7.95291e-06	2.51989e-05	false	false			hypothetical protein
UMAG_04135	18.7234	26.4915	24.174	28.1377	24.279	31.0527		0.470026	0.00293341	0.00658662	false	false	0.226932	0.049951	0.071893	false	false	0.153536	0.200577	0.274034	false	false			hypothetical protein
UMAG_00429	95.9714	134.397	49.5126	66.4526	62.133	132.908		0.468995	1.71785e-07	6.84738e-07	false	false	-0.0130868	0.838824	0.87094	false	false	-0.937496	2.38421e-45	7.707e-44	false	false			probable TPS1 - alpha
UMAG_02063	22.7243	31.8731	15.5445	21.7182	21.6686	41.7659		0.468615	3.25135e-05	0.000100718	false	false	0.392787	7.1548e-08	1.85032e-07	false	false	-0.475094	1.4574e-08	6.34604e-08	false	false			hypothetical protein
UMAG_00089	7.33729	10.3711	8.78523	10.5455	8.99355	13.0152		0.468556	0.0088455	0.0180234	false	false	0.327454	0.0225497	0.0341757	false	false	0.0933676	0.539472	0.623352	false	false			hypothetical protein
UMAG_10041	20.6034	28.876	16.8382	23.6569	17.9394	20.1515		0.468441	0.000357776	0.000951121	false	false	-0.513699	3.64381e-06	8.2618e-06	false	false	-0.210567	0.0590375	0.0944657	false	false			hypothetical protein
UMAG_01561	40.1888	56.4631	18.7885	26.5986	31.2208	26.0727		0.468163	0.000548104	0.0014119	false	false	-1.10947	6.21191e-42	5.21026e-41	true	false	-0.998678	1.21051e-22	1.51591e-21	false	false			probable Pelota protein
UMAG_11953	77.1577	107.943	60.9004	94.7026	71.299	51.6726		0.468048	6.59722e-07	2.49477e-06	false	false	-1.05728	2.20856e-36	1.64349e-35	true	false	-0.115931	0.118255	0.173677	false	false			related to STE23 - Metalloprotease involved in a-factor processing
UMAG_11398	45.1808	63.1959	35.8547	58.6396	40.2217	45.7968		0.467433	7.31053e-07	2.75341e-06	false	false	-0.46092	4.85135e-12	1.59488e-11	false	false	-0.0352831	0.61161	0.686518	false	false			related to UBP1 - ubiquitin-specific protease
UMAG_05592	6.56464	9.18807	8.99771	19.7514	7.65282	11.1835		0.467374	3.00392e-05	9.36282e-05	false	false	0.28414	0.000611329	0.0011333	false	false	1.16436	1.86291e-44	5.84901e-43	true	false			hypothetical protein
UMAG_11991	66.431	92.8686	40.613	67.6192	45.7936	30.7072		0.466499	2.59305e-06	9.33753e-06	false	false	-1.59087	2.66478e-99	5.31483e-98	true	false	-0.381977	7.56814e-06	2.40495e-05	false	false			hypothetical protein
UMAG_03551	2.80545	3.95141	1.93941	1.0706	1.03187	1.82048		0.466388	0.0281461	0.0513106	false	false	-1.09049	2.86352e-07	7.06711e-07	true	false	-1.67028	9.73639e-14	6.86254e-13	true	false			related to Glucose oxidase
UMAG_03737	243.169	340.785	81.9253	115.436	164.167	196.996		0.465482	0.00053704	0.00138558	false	false	-0.786641	2.74012e-28	1.66519e-27	false	false	-1.474	6.03916e-64	3.24828e-62	true	false			related to long-chain-fatty-acid-CoA ligase
UMAG_00067	22.4852	31.3837	23.1712	31.773	21.5764	24.9085		0.464688	1.28459e-05	4.23953e-05	false	false	-0.330399	0.000273225	0.000525538	false	false	0.0886589	0.265448	0.347194	false	false			related to ubiquitin-protein ligase e3 component
UMAG_03473	10.691	14.9361	15.2202	21.5655	12.1162	17.0324		0.464434	0.000185678	0.000514022	false	false	0.189674	0.0457403	0.0663055	false	false	0.593849	2.68842e-11	1.55294e-10	false	false			hypothetical protein
UMAG_02107	39.7189	55.5869	39.0355	95.4682	44.1538	52.8084		0.464421	6.42174e-05	0.00019146	false	false	-0.0697996	0.40818	0.47701	false	false	0.846675	7.06862e-25	9.82718e-24	false	false			hypothetical protein
UMAG_02669	45.8488	64.129	41.9477	47.0366	43.5609	75.9831		0.463885	0.00010047	0.000291673	false	false	0.247811	0.00368222	0.00624257	false	false	-0.367532	9.56145e-05	0.000258624	false	false			hypothetical protein
UMAG_02869	23.984	33.5505	11.9336	21.1162	16.8653	18.4395		0.463869	0.000551669	0.00142053	false	false	-0.857324	8.27752e-21	3.93569e-20	false	false	-0.588381	2.50727e-09	1.18792e-08	false	false			related to General alpha-glucoside permease
UMAG_11205	208.585	291.026	170.312	373.797	205.437	241.829		0.463798	1.59532e-06	5.86054e-06	false	false	-0.263612	0.000131086	0.000260162	false	false	0.430821	2.24544e-08	9.58037e-08	false	false			probable YPT6 - GTP-binding protein of the rab family
UMAG_16204	1.50952	2.58377	4.01351	2.24111	6.63264	9.9201		0.463241	0.429764	0.52724	false	false	1.68034	0.000752025	0.00138032	true	false	-0.0759807	0.856194	0.894357	false	false			#N/A
UMAG_02687	63.3545	88.3794	53.0037	75.3206	38.8575	34.826		0.462626	0.000151425	0.000424753	false	false	-1.33765	8.51788e-54	9.03264e-53	true	false	-0.157737	0.0810139	0.124821	false	false			hypothetical protein
UMAG_00887	48.0594	67.0314	45.8333	78.6324	44.0829	40.9436		0.462094	2.33643e-05	7.38761e-05	false	false	-0.707082	4.41632e-19	1.96628e-18	false	false	0.299533	0.00019208	0.000496037	false	false			hypothetical protein
UMAG_04318	109.073	151.965	78.0544	127.402	66.2572	111.845		0.461603	2.29106e-07	9.03889e-07	false	false	-0.438529	4.80353e-13	1.6421e-12	false	false	-0.180368	0.00608431	0.0120839	false	false			related to Prenylcysteine oxidase precursor
UMAG_02387	0.460047	0.645699	0.442494	0.451857	0.460202	0.517806		0.461544	0.184134	0.26172	false	false	-0.297842	0.336466	0.404502	false	false	-0.372198	0.211457	0.286691	false	false			related to oligopeptide transporter
UMAG_10889	32.3303	45.068	20.601	22.7143	30.596	34.0637		0.461383	1.02433e-05	3.42541e-05	false	false	-0.400723	8.35689e-08	2.14664e-07	false	false	-0.90834	3.89863e-28	6.39571e-27	false	false			related to RCY1 - F-box protein involved in recycling plasma membrane proteins
UMAG_10209	18.7597	26.1422	20.3354	30.2758	21.1364	24.9417		0.460972	6.90178e-06	2.3499e-05	false	false	-0.0654248	0.430924	0.499673	false	false	0.280721	0.000743686	0.00175416	false	false			related to VPS9 (involved in vacuole trafficking)
UMAG_03139	28.1789	40.846	1.12453	3.15519	5.30072	7.11762		0.460949	0.218921	0.302915	false	false	-2.4929	8.2676e-84	1.41456e-82	true	true	-3.48273	1.98594e-106	2.45882e-104	true	true			hypothetical protein
UMAG_03261	8.49715	11.8338	9.59264	16.0324	11.8949	20.2553		0.459736	0.000275539	0.000744568	false	false	0.772565	4.76854e-17	1.9591e-16	false	false	0.49931	2.36326e-06	8.02678e-06	false	false			hypothetical protein
UMAG_01553	130.773	181.847	111.253	173.896	110.426	133.591		0.459193	2.56519e-06	9.24228e-06	false	false	-0.441079	3.549e-09	9.98348e-09	false	false	0.00857563	0.91233	0.935703	false	false			hypothetical protein
UMAG_01881	41.9049	58.3135	30.8798	42.0307	35.2331	73.3274		0.459044	5.27047e-05	0.000158768	false	false	0.33107	0.000115301	0.000230099	false	false	-0.394709	2.11465e-05	6.35946e-05	false	false			related to Oxidoreductase
UMAG_10082	30.5219	42.6561	25.0685	38.6071	35.7012	37.475		0.459038	0.0007597	0.00190535	false	false	-0.184343	0.0999961	0.136126	false	false	-0.0681945	0.558979	0.639251	false	false			probable dynactin Arp1 p25 subunit RO12
UMAG_11672	45.6386	63.6013	35.6471	54.2648	54.8166	65.4742		0.458794	1.79152e-05	5.76468e-05	false	false	0.0454176	0.568507	0.629118	false	false	-0.15274	0.0852351	0.130754	false	false			related to Protein farnesyltransferase alpha subunit
UMAG_02338	73.0886	101.538	51.3051	104.498	55.7616	54.9633		0.458157	2.18043e-05	6.92104e-05	false	false	-0.880448	2.25366e-32	1.5174e-31	false	false	0.113513	0.122905	0.179702	false	false			related to PEP12 syntaxin (T-SNARE)
UMAG_01006	231.65	321.878	176.721	216.861	188.168	265.978		0.457811	1.10137e-06	4.10574e-06	false	false	-0.271388	0.000239112	0.000462777	false	false	-0.491075	4.7262e-09	2.16271e-08	false	false			hypothetical protein
UMAG_10342	28.3311	39.309	43.9306	73.7805	35.5237	50.8352		0.457512	5.60712e-05	0.000168137	false	false	0.372899	2.84401e-06	6.51728e-06	false	false	0.972471	4.67605e-32	9.29825e-31	false	false			hypothetical protein
UMAG_06312	25.2333	35.0235	18.8167	25.5725	21.2653	26.7345		0.457182	2.81647e-06	1.01033e-05	false	false	-0.385689	1.82158e-06	4.24232e-06	false	false	-0.378336	2.11829e-07	8.17659e-07	false	false			hypothetical protein
UMAG_03884	58.2219	80.8491	49.4542	71.1897	52.3517	86.0591		0.457108	4.79163e-06	1.66162e-05	false	false	0.092244	0.249933	0.310931	false	false	-0.110588	0.14598	0.208923	false	false			hypothetical protein
UMAG_10912	32.8476	45.8557	33.9376	50.4482	40.0856	39.8939		0.455854	0.00132955	0.00318597	false	false	-0.197178	0.0344834	0.050825	false	false	0.208122	0.0240615	0.0425126	false	false			hypothetical protein (C-terminal fragment)
UMAG_04314	281.674	390.94	237.098	448.739	376.125	571.633		0.455594	4.79777e-06	1.66287e-05	false	false	0.549877	5.49697e-17	2.25297e-16	false	false	0.269636	0.000335251	0.000832042	false	false			probable COF1 - cofilin
UMAG_03315	13.2626	18.4057	18.1841	30.607	17.3599	27.4861		0.455154	0.000778297	0.00194678	false	false	0.578402	2.17268e-09	6.17512e-09	false	false	0.79825	8.98258e-23	1.13353e-21	false	false			serine/threonine protein kinase B-related Ukb1
UMAG_00280	33.5736	46.585	26.9558	38.2774	29.0893	50.0471		0.454182	3.52547e-05	0.000108901	false	false	0.106721	0.203732	0.258997	false	false	-0.207359	0.0293126	0.0505916	false	false			related to Glutaminyl-peptide cyclotransferase precursor
UMAG_10061	47.2263	65.4784	53.1684	85.1694	42.0617	38.1821		0.454058	0.000280068	0.000755251	false	false	-0.771771	3.32591e-14	1.20164e-13	false	false	0.445619	3.22064e-06	1.07661e-05	false	false			hypothetical protein
UMAG_01417	22.0612	30.5852	18.9658	24.2456	24.7564	31.3533		0.453453	8.4337e-06	2.83907e-05	false	false	0.039193	0.607396	0.66571	false	false	-0.259955	0.00156761	0.00348937	false	false			related to MDM10 - mitochondrial morphology and inheritance component
UMAG_03690	1.6588	2.31863	2.07259	2.39774	1.64207	1.31683		0.452956	0.0598079	0.0988661	false	false	-0.791453	0.000826512	0.00151057	false	false	0.112088	0.589015	0.664566	false	false			probable purine permease
UMAG_05999	52.9231	73.3109	43.5392	61.1548	60.8473	91.9879		0.452719	2.32631e-06	8.40471e-06	false	false	0.329949	3.39032e-06	7.7158e-06	false	false	-0.186854	0.0107152	0.0203628	false	false			hypothetical protein
UMAG_11280	72.4692	100.458	41.5351	63.0416	59.0605	68.3843		0.452186	6.55886e-05	0.000195248	false	false	-0.55075	3.71931e-15	1.41297e-14	false	false	-0.595005	1.80904e-16	1.56609e-15	false	false			hypothetical protein
UMAG_11876	12.116	16.7556	12.6811	18.0833	15.0739	20.022		0.452076	0.000128298	0.000365032	false	false	0.255921	0.00606003	0.0100067	false	false	0.178617	0.0614335	0.0979072	false	false			related to dynactin subunit p62
UMAG_10183	84.0089	116.337	89.3774	191.713	73.8441	73.3157		0.451643	3.83208e-06	1.35174e-05	false	false	-0.662255	5.26805e-19	2.34094e-18	false	false	0.787254	1.21769e-25	1.79159e-24	false	false			related to SPS19 - peroxisomal 2
UMAG_01084	42.7208	59.1313	36.1653	66.045	33.3835	38.8143		0.451448	6.07385e-06	2.07771e-05	false	false	-0.602596	1.14141e-14	4.23081e-14	false	false	0.231124	0.00581507	0.0115948	false	false			hypothetical protein
UMAG_00356	12.5772	17.4009	11.7891	23.1733	17.7524	22.2322		0.451008	2.92496e-05	9.12538e-05	false	false	0.355147	7.45619e-06	1.6561e-05	false	false	0.481708	1.63133e-10	8.79604e-10	false	false			hypothetical protein
UMAG_11005	46.9147	64.8291	45.1486	81.8585	60.3726	69.8978		0.450178	1.30946e-06	4.84566e-06	false	false	0.110559	0.166828	0.216577	false	false	0.404976	2.37515e-08	1.00855e-07	false	false			related to COX15 - cytochrome oxidase assembly factor
UMAG_05384	1.64138	2.35783	3.93843	4.77156	2.47795	2.36374		0.449467	0.177751	0.254155	false	false	0.0172251	0.95305	0.964721	false	false	0.998681	3.44437e-05	9.95681e-05	false	false			hypothetical protein
UMAG_03418	27.1126	37.4313	23.4977	20.152	24.6193	26.8227		0.44902	9.93858e-05	0.00028891	false	false	-0.476647	4.82936e-07	1.17414e-06	false	false	-0.813266	9.37213e-25	1.29747e-23	false	false			hypothetical protein
UMAG_04724	81.9871	113.233	47.1149	56.2349	47.1782	60.4353		0.448472	3.43263e-05	0.000106183	false	false	-0.900925	2.42134e-35	1.75056e-34	false	false	-0.92971	2.80453e-35	6.23841e-34	false	false			hypothetical protein
UMAG_04378	10.8839	15.0023	9.31177	10.7412	11.4313	13.473		0.448349	0.000843094	0.00209608	false	false	-0.150818	0.148084	0.194228	false	false	-0.401494	0.000359088	0.000888177	false	false			related to phenylacetaldehyde dehydrogenase
UMAG_02549	0.0142773	0.0450465	0.0319036	0.0081142	0.0231088	0.0856435		0.447838	0.417292	0.516008	false	false	0.631202	0.398472	0.467177	false	false	-0.353492	0.271167		false	false			b-induced zinc finger protein
UMAG_06169	33.97	47.0043	27.9619	52.0806	33.9165	36.749		0.447775	0.000130192	0.00037026	false	false	-0.351702	0.00019192	0.000375146	false	false	0.217801	0.0220401	0.0393223	false	false			related to CGI121 - component of the EKC/KEOPS complex
UMAG_03605	21.4113	29.5693	30.4274	57.984	27.3536	39.2805		0.447654	3.12756e-05	9.72508e-05	false	false	0.410498	1.66643e-07	4.18805e-07	false	false	1.03321	3.8519e-37	9.32699e-36	true	false			related to Sucrose-6-phosphate hydrolase
UMAG_06128	5.79669	8.09164	5.72111	7.20239	3.409	3.92652		0.447249	0.0197368	0.0371892	false	false	-1.02883	1.84142e-08	4.94713e-08	true	false	-0.0890746	0.584131	0.661102	false	false			hypothetical protein
UMAG_10913	23.2807	32.0698	23.3468	43.5868	25.742	28.0573		0.446888	1.47914e-05	4.82337e-05	false	false	-0.190475	0.0326142	0.0482358	false	false	0.510461	2.54707e-11	1.47389e-10	false	false			related to RGD2 - GTPase-activating protein (N-terminal fragment)
UMAG_05783	41.059	56.7285	67.2302	79.9441	84.9757	103.465		0.446527	0.00182943	0.0042791	false	false	0.866486	8.65015e-18	3.64774e-17	false	false	0.560341	2.85341e-08	1.20257e-07	false	false			related to UDP-galactose transporter
UMAG_02754	390.742	538.933	335.887	618.713	372.832	520.102		0.446282	2.6906e-05	8.4424e-05	false	false	-0.0483381	0.42902	0.497802	false	false	0.270098	0.000364502	0.000901228	false	false			related to GSP1 - GTP-binding protein of the ras superfamily
UMAG_01122	39.573	54.662	18.4957	20.1568	23.2909	23.3956		0.446209	0.000373427	0.000988722	false	false	-1.21873	9.19395e-64	1.15743e-62	true	false	-1.35525	2.88057e-62	1.48837e-60	true	false			related to HCS1 - DNA helicase A
UMAG_10878	19.7554	27.4329	18.0345	29.9891	19.6824	31.9187		0.446146	0.00355312	0.00785446	false	false	0.222611	0.0511666	0.0735037	false	false	0.200224	0.105056	0.157105	false	false			hypothetical protein
UMAG_12213	49.5539	68.5367	28.8477	28.8464	52.0655	69.4913		0.445462	0.000342211	0.00091159	false	false	0.0240073	0.789895	0.8274	false	false	-1.15587	2.58794e-26	3.97706e-25	true	false			hypothetical protein
UMAG_05408	34.1288	46.9849	29.5873	33.1848	30.454	29.6709		0.445323	4.17306e-06	1.46258e-05	false	false	-0.659492	1.52127e-19	6.85322e-19	false	false	-0.426701	2.19722e-08	9.38682e-08	false	false			related to Ubiquitin carboxyl-terminal hydrolase 4
UMAG_05149	74.3989	102.425	72.5575	137.939	83.908	107.264		0.44449	4.94241e-06	1.70759e-05	false	false	0.0686531	0.408704	0.477503	false	false	0.497741	1.84194e-09	8.86131e-09	false	false			hypothetical protein
UMAG_03251	8.01053	11.0789	10.789	12.547	11.321	9.98396		0.444382	0.00868094	0.0177156	false	false	-0.141927	0.323847	0.391113	false	false	0.246629	0.0991627	0.149347	false	false			hypothetical protein
UMAG_00288	26.4696	36.4549	21.0268	26.9621	30.6768	35.1729		0.444132	0.000189256	0.000523045	false	false	-0.0485585	0.614753	0.672806	false	false	-0.355426	0.000301045	0.000752841	false	false			related to trna methyltransferase
UMAG_01021	21.0448	28.9391	27.9159	37.9754	25.2467	30.5215		0.444078	0.000105828	0.000306012	false	false	0.0779544	0.386531	0.455433	false	false	0.456494	5.10655e-06	1.66629e-05	false	false			hypothetical protein
UMAG_00480	35.0947	48.3239	61.9174	99.6325	62.5393	111.403		0.444075	0.000485316	0.00125657	false	false	1.20366	1.0618e-44	9.57295e-44	true	false	1.1052	3.97664e-39	1.03963e-37	true	false			transmembrane mucin involved in surface sensing via MAP-kinase cascade
UMAG_02235	23.5843	32.5025	18.4867	26.3286	23.1731	31.3181		0.444054	5.2401e-05	0.000157925	false	false	-0.0495694	0.619918	0.677486	false	false	-0.227948	0.0126693	0.0237327	false	false			related to AMP-binding protein
UMAG_02905	183.493	252.498	137.404	163.454	169.363	202.508		0.443413	1.1476e-05	3.81623e-05	false	false	-0.315388	1.79212e-05	3.86172e-05	false	false	-0.549783	2.39682e-10	1.26329e-09	false	false			probable RPN1 - 26S proteasome regulatory subunit
UMAG_02236	8.50866	11.8075	6.6001	10.7381	7.77944	10.6319		0.442978	0.0131073	0.0256632	false	false	-0.14653	0.346604	0.414656	false	false	-0.0641603	0.669472	0.738456	false	false			hypothetical protein
UMAG_06002	11.5525	15.8723	14.0243	22.8788	23.5818	42.7247		0.442829	0.000372341	0.000986244	false	false	1.42615	1.24419e-72	1.75285e-71	true	false	0.589458	8.19224e-09	3.65697e-08	false	false			hypothetical protein
UMAG_02639	72.5019	99.6668	82.4324	102.459	70.5212	72.8054		0.442694	7.29392e-05	0.000215954	false	false	-0.449298	1.14306e-06	2.71368e-06	false	false	0.110917	0.132475	0.191729	false	false			probable ubiquitin-specific processing protease 21
UMAG_01834	20.3423	27.9857	10.0043	11.961	12.9445	18.059		0.442271	0.000278617	0.000752186	false	false	-0.625347	1.55623e-10	4.72866e-10	false	false	-1.13667	2.47766e-29	4.39417e-28	true	false			hypothetical protein
UMAG_05708	1078.89	1485	1551.25	1771.3	1144.81	2216.83		0.442186	0.000226691	0.00061817	false	false	0.579016	2.40831e-13	8.36627e-13	false	false	0.322149	0.000464345	0.00112636	false	false			hypothetical protein
UMAG_03883	5.61122	7.69765	5.89536	7.81717	6.73099	11.9597		0.440453	0.00016551	0.000461698	false	false	0.634093	3.52697e-10	1.04846e-09	false	false	0.0922722	0.332096	0.418757	false	false			related to WD repeat and FYVE domain-containing protein 3
UMAG_06116	142.09	194.812	98.722	166.563	108.798	185.141		0.440453	8.71159e-05	0.000255735	false	false	-0.0710481	0.412424	0.481232	false	false	-0.152213	0.0688404	0.108329	false	false			hypothetical protein
UMAG_11375	0	0.274822	0.087378	0	0	0		0.440218	0.290835		false	false	-0.830716	0.222062	0.279195	false	false	-0.237458	0.300205		false	false			hypothetical protein
UMAG_12323	0	0.161518	0	0.111606	0	0		0.440218	0.290835		false	false	-0.830716	0.222062	0.279195	false	false	-0.0499355	0.859779		false	false			hypothetical protein
UMAG_02046	233.899	320.997	161.243	268.347	214.294	285.183		0.43972	3.55462e-06	1.2586e-05	false	false	-0.167068	0.0227403	0.0344494	false	false	-0.183117	0.0255457	0.044821	false	false			probable PRE9 - 20S proteasome subunit Y13 (alpha3)
UMAG_02843	55.9575	76.7384	53.5632	75.4565	57.591	81.5194		0.439714	1.00271e-06	3.74858e-06	false	false	0.0897511	0.166321	0.216	false	false	0.0479594	0.472318	0.560867	false	false			probable KEX2 - endoproteinase of late golgi compartment
UMAG_04471	92.8497	127.71	57.6868	87.0248	97.3443	116.271		0.439698	9.78427e-05	0.000284677	false	false	-0.131521	0.100228	0.136414	false	false	-0.471465	7.65498e-06	2.43136e-05	false	false			hypothetical protein
UMAG_02719	77.4356	106.546	36.0287	36.0609	62.1226	52.1009		0.439638	0.00107658	0.00262876	false	false	-1.02697	1.50631e-41	1.2527e-40	true	false	-1.4767	1.17093e-66	6.79969e-65	true	false			related to DJP1 - DnaJ-like protein
UMAG_04977	26.4427	36.2899	15.0677	20.4672	19.5472	24.6103		0.439583	0.00153892	0.00364376	false	false	-0.555652	2.50434e-10	7.52289e-10	false	false	-0.744974	4.5399e-16	3.81933e-15	false	false			hypothetical protein
UMAG_10975	529.894	726.435	482.626	722.506	557.025	714.04		0.439157	1.64803e-07	6.5891e-07	false	false	-0.0222713	0.723105	0.768824	false	false	0.0639474	0.391841	0.478954	false	false			hypothetical protein
UMAG_10646	45.4877	62.4771	46.3885	68.2433	42.5623	61.3017		0.438908	0.00034767	0.000925381	false	false	-0.0240454	0.783642	0.822359	false	false	0.19871	0.0283118	0.049069	false	false			related to CTR2 - Protein involved in copper transport
UMAG_01192	32.3658	46.3036	3.03273	5.03819	10.1269	5.34908		0.438888	0.260528	0.349698	false	false	-3.0914	3.91834e-138	1.14399e-136	true	true	-3.05651	4.77124e-125	8.23919e-123	true	true			hypothetical protein
UMAG_10675	134.701	184.543	119.736	162.222	125.258	195.847		0.438583	5.26752e-06	1.81514e-05	false	false	0.0880358	0.166672	0.216416	false	false	-0.113035	0.0976415	0.147295	false	false			hypothetical protein
UMAG_01940	75.3172	103.278	60.3677	133.098	58.3965	65.8345		0.438279	1.77457e-05	5.71574e-05	false	false	-0.646131	4.92598e-16	1.94013e-15	false	false	0.434368	2.61024e-08	1.10435e-07	false	false			hypothetical protein
UMAG_00625	37.6946	51.6705	38.7062	58.431	40.3019	37.1422		0.437794	5.52105e-06	1.89752e-05	false	false	-0.472917	3.46603e-11	1.09335e-10	false	false	0.247078	0.000714127	0.00168929	false	false			hypothetical protein
UMAG_02713	9.6034	13.1954	16.7854	21.6999	34.2082	11.3288		0.437723	0.0013074	0.00313862	false	false	-0.215751	0.0938504	0.128422	false	false	0.621028	0.0708184	0.110936	false	false			pheromone response factor Prf1
UMAG_12076	11.1294	15.238	13.7318	16.9655	10.3526	13.5673		0.43708	0.00289649	0.00651041	false	false	-0.163792	0.175209	0.226386	false	false	0.219784	0.108608	0.16146	false	false			telomere-associated recQ-like helicase usher (N-terminal fragment)
UMAG_02198	77.925	106.749	112.645	170.838	72.903	65.3598		0.436649	7.69679e-05	0.000227062	false	false	-0.702273	1.4506e-16	5.85791e-16	false	false	0.744162	4.54782e-18	4.35026e-17	false	false			hypothetical protein
UMAG_01005	234.185	320.694	209.66	350.189	393.664	702.902		0.436251	0.000105951	0.00030623	false	false	1.13063	6.30253e-35	4.49965e-34	true	false	0.197946	0.00391215	0.00805002	false	false			probable ATP citrate lyase subunit 1
UMAG_15089	542.355	742.084	873.665	1037.36	584.415	1046.17		0.436212	1.06365e-05	3.54966e-05	false	false	0.497154	9.108e-13	3.09203e-12	false	false	0.551798	3.78919e-14	2.76274e-13	false	false			hypothetical protein
UMAG_11482	131.131	179.309	94.8203	135.992	98.7068	92.6862		0.434504	8.41494e-06	2.83421e-05	false	false	-0.946443	8.57721e-36	6.26712e-35	false	false	-0.322632	4.66283e-05	0.000132802	false	false			probable Ubiquitin-conjugating enzyme E2
UMAG_11825	30.6651	41.8708	36.1101	60.4422	41.1202	39.6524		0.434043	5.02806e-05	0.000151884	false	false	-0.0762213	0.311205	0.377774	false	false	0.597445	4.02241e-16	3.40143e-15	false	false			hypothetical protein
UMAG_02743	45.4922	62.131	36.6065	64.3538	36.5502	40.0634		0.434009	0.000225345	0.000615011	false	false	-0.627585	2.7127e-13	9.39993e-13	false	false	0.123452	0.14415	0.206712	false	false			hypothetical protein
UMAG_04984	18.5841	25.3859	18.98	36.7558	20.7491	21.9062		0.433828	4.66881e-05	0.000141619	false	false	-0.208481	0.0161604	0.0250116	false	false	0.601137	3.69645e-14	2.70112e-13	false	false			hypothetical protein
UMAG_02756	0.43816	0.678198	0.380166	0.520296	0.203998	0.356736		0.433732	0.425969	0.524054	false	false	-0.763732	0.202599	0.257843	false	false	-0.185987	0.652756	0.723544	false	false			hypothetical protein
UMAG_03032	152.95	208.862	168.322	209.137	101.772	129.91		0.433588	3.03102e-05	9.4428e-05	false	false	-0.681497	1.23368e-19	5.57962e-19	false	false	0.0731678	0.339566	0.426456	false	false			hypothetical protein
UMAG_04886	0.0263201	0.065852	0.0384741	0.0116299	0.034255	0.0452252		0.433355	0.436922	0.533825	false	false	-0.317146	0.686843	0.737124	false	false	-0.347034	0.270427		false	false			related to HOL1 protein (member of major facilitator superfamily)
UMAG_06385	135.204	184.778	120.766	152.133	97.2827	103.186		0.433261	0.000134899	0.000381826	false	false	-0.83648	3.77363e-39	2.96574e-38	false	false	-0.20693	0.00275368	0.00584211	false	false			hypothetical protein
UMAG_11928	76.0614	103.909	219.601	360.069	144.623	434.075		0.43317	0.000324303	0.000867054	false	false	2.06187	8.43242e-190	3.59347e-188	true	true	1.84786	7.6906e-110	1.02991e-107	true	false			related to cyclin (C-terminal fragment)
UMAG_10017	49.9982	68.2303	48.4865	95.7807	54.6887	67.5462		0.432778	3.03894e-06	1.08495e-05	false	false	-0.011853	0.855267	0.886135	false	false	0.558335	2.0254e-17	1.84082e-16	false	false			related to ICE2 - integral ER membrane protein with type-III transmembrane domains
UMAG_02668	12.342	16.8359	13.0438	24.3606	16.3574	27.3672		0.431946	0.000474856	0.00123143	false	false	0.699622	4.40732e-16	1.74085e-15	false	false	0.597161	7.82795e-11	4.32019e-10	false	false			hypothetical protein
UMAG_06135	92.7219	126.612	80.2025	103.989	116.671	183.112		0.431887	9.04439e-06	3.03376e-05	false	false	0.533963	2.31475e-14	8.41628e-14	false	false	-0.209557	0.00411368	0.00844089	false	false			hypothetical protein
UMAG_04460	70.1778	95.6523	63.7273	130.106	84.9518	69.4578		0.431298	3.92515e-05	0.000120284	false	false	-0.459083	7.24961e-08	1.87343e-07	false	false	0.511316	6.86687e-10	3.4371e-09	false	false			related to RPB8 - DNA-directed RNA polymerase I
UMAG_06046	36.5849	49.9817	40.0704	73.858	39.1143	43.2135		0.430226	0.000212082	0.000581474	false	false	-0.204943	0.0246838	0.0372039	false	false	0.630053	3.80463e-11	2.16719e-10	false	false			hypothetical protein
UMAG_11067	329.056	448.422	205.177	456.203	315.937	436.918		0.430165	4.75375e-06	1.65023e-05	false	false	-0.0349962	0.631546	0.687784	false	false	0.0958844	0.22396	0.301029	false	false			probable catalase 2
UMAG_10043	6.40757	8.76912	7.73264	11.3132	7.27559	8.66242		0.429672	0.0093118	0.0188739	false	false	-0.0168195	0.896185	0.92033	false	false	0.428395	0.00107349	0.00246993	false	false			related to tRNA isopentenylpyrophosphate transferase
UMAG_03701	11.9203	16.2114	17.7527	25.3357	14.2241	25.5691		0.429639	0.000387287	0.00102418	false	false	0.656014	4.63094e-13	1.58547e-12	false	false	0.707179	1.02848e-14	7.875e-14	false	false			hypothetical protein
UMAG_10448	110.124	150.062	102.387	199.688	110.28	132.805		0.429425	1.2059e-05	3.99591e-05	false	false	-0.172899	0.00778121	0.012678	false	false	0.482177	2.51371e-13	1.71287e-12	false	false			probable clathrin assembly protein AP47
UMAG_10475	150.277	204.591	236.825	286.808	138.015	141.765		0.429182	7.35595e-06	2.49289e-05	false	false	-0.525822	3.36418e-12	1.11775e-11	false	false	0.55312	1.06005e-10	5.79189e-10	false	false			hypothetical protein
UMAG_05734	389.574	530.262	297.01	411.821	367.926	497.344		0.429083	2.83119e-06	1.01505e-05	false	false	-0.0896627	0.163905	0.213186	false	false	-0.290355	3.65817e-06	1.21914e-05	false	false			GTPase Rho1
UMAG_10181	20.2624	27.5639	21.912	36.0564	18.8929	22.9355		0.428987	8.24553e-05	0.000242596	false	false	-0.261394	0.00217925	0.00379778	false	false	0.455703	1.25316e-08	5.48948e-08	false	false			hypothetical protein
UMAG_01048	157.94	215.071	133.318	185.251	139.715	198.546		0.428481	6.74576e-05	0.000200267	false	false	-0.113048	0.13858	0.182846	false	false	-0.142268	0.106046	0.158261	false	false			ornithine decarboxylase
UMAG_05142	10.3002	14.0351	12.1253	17.7884	11.3011	16.1682		0.428385	0.00112726	0.00274228	false	false	0.205434	0.00981145	0.0157355	false	false	0.410806	6.48233e-07	2.36975e-06	false	false			related to ATG4 - essential for autophagy
UMAG_16094	0.658376	1.43481	0.508708	0.806032	0.863	2.13356		0.428227	0.467899	0.56442	false	false	0.399302	0.574285	0.634896	false	false	-0.236174	0.540489	0.624088	false	false			#N/A
UMAG_05495	3.96923	5.43633	15.6725	17.1736	3.43673	9.52078		0.427633	0.0444592	0.0765154	false	false	0.809113	8.79051e-07	2.10218e-06	false	false	1.68548	2.89273e-32	5.78723e-31	true	false			hypothetical protein
UMAG_00987	48.3519	65.7653	44.1786	54.1374	62.1361	99.988		0.42762	1.82039e-05	5.85183e-05	false	false	0.605263	2.9578e-16	1.17712e-15	false	false	-0.206721	0.0129624	0.0242058	false	false			related to YND1 - apyrase (NDPase/NTPase)
UMAG_11126	18.8126	25.5945	19.3489	27.6239	21.5636	28.3022		0.427487	2.47103e-05	7.78696e-05	false	false	0.147534	0.0531686	0.0761724	false	false	0.18139	0.0216535	0.0386955	false	false			related to TAF5 - subunit of TFIID and SAGA complexes
UMAG_10658	32.9242	44.7491	34.9687	39.6821	37.1937	41.34		0.427236	3.54247e-05	0.000109323	false	false	-0.112069	0.222265	0.279399	false	false	-0.100128	0.243541	0.322845	false	false			related to component of the spindle assembly checkpoint dma1
UMAG_03232	0.0496938	0.144736	0.057686	0.059019	0.049198	0.0798928		0.42719	0.437904		false	false	-0.45033	0.567556	0.628167	false	false	-0.243285	0.474351	0.562467	false	false			hypothetical protein
UMAG_03216	18.3091	24.8893	20.8736	24.4755	23.431	26.5568		0.42677	2.53519e-05	7.97763e-05	false	false	0.0952169	0.296066	0.361314	false	false	0.0467881	0.562371	0.641899	false	false			probable TOR1 - 1-phosphatidylinositol 3-kinase
UMAG_11361	46.4311	63.1814	40.0779	56.4783	44.963	49.3898		0.426578	2.80291e-05	8.77379e-05	false	false	-0.351626	5.49079e-06	1.22791e-05	false	false	-0.0887857	0.198258	0.271488	false	false			related to branched chain alpha-ketoacid dehydrogenase kinase
UMAG_00052	22.4965	30.6396	19.8434	23.2882	27.3599	22.4653		0.42629	0.00580743	0.0122911	false	false	-0.444028	0.000606337	0.00112556	false	false	-0.319306	0.0195541	0.0352802	false	false			hypothetical protein
UMAG_12217	3.98025	5.64529	3.87092	1.76974	2.76095	2.45058		0.426201	0.23017	0.316194	false	false	-1.12073	0.00272028	0.00469058	true	false	-1.245	0.000322337	0.000801506	true	false			hypothetical protein
UMAG_02744	19.5065	26.5215	19.2361	35.4374	19.1634	28.3849		0.425775	3.21705e-05	9.98443e-05	false	false	0.101302	0.191869	0.245828	false	false	0.48705	2.29441e-09	1.09101e-08	false	false			related to Iron transport protein 1
UMAG_03897	25.7285	35.2828	25.7089	37.3214	37.8009	26.0121		0.425271	0.00551407	0.0117384	false	false	-0.434785	0.000869819	0.00158424	false	false	0.154575	0.242565	0.321948	false	false			related to OCA1 - Putative protein tyrosine phosphatase
UMAG_00982	874.331	1186.88	632.353	1046.28	837.793	1235.57		0.425025	6.27877e-06	2.14334e-05	false	false	0.0605525	0.3601	0.429006	false	false	-0.108308	0.111812	0.165623	false	false			probable Ubiquitin conjugating enzyme E2-16 kDa
UMAG_00936	76.9823	104.635	77.5684	148.868	84.6259	107.664		0.425018	0.00073117	0.00184154	false	false	0.0442668	0.599444	0.658256	false	false	0.57666	1.80604e-12	1.15622e-11	false	false			calcineurin catalytic subunit
UMAG_10009	5.05978	6.89395	6.16304	8.08515	7.93671	10.6747		0.424401	0.00107118	0.00261654	false	false	0.628516	7.40293e-11	2.28688e-10	false	false	0.296122	0.00332886	0.00693459	false	false			related to ARO80 - positive transcription regulator of ARO9 and ARO10
UMAG_11968	56.4658	76.6513	65.7763	82.2237	64.0183	71.7133		0.424288	2.60227e-05	8.17303e-05	false	false	-0.0936709	0.207783	0.263512	false	false	0.171605	0.0306081	0.0525786	false	false			related to MKT1 - retroviral protease signature protein
UMAG_03928	32.6617	44.2867	33.0529	51.6511	59.1423	104.897		0.423397	3.23702e-05	0.000100322	false	false	1.2421	2.85401e-40	2.31185e-39	true	false	0.292294	0.000214444	0.000550109	false	false			related to serine/threonine protein kinase
UMAG_10144	25.2454	34.385	11.8906	16.2815	20.6855	32.4332		0.423383	0.00180446	0.00422521	false	false	-0.0820325	0.312292	0.378825	false	false	-0.993766	2.13074e-25	3.1002e-24	false	false			related to Sulfite oxidase
UMAG_01903	16.7916	22.9371	9.97927	20.5397	15.7991	23.6243		0.423071	0.00421573	0.0091689	false	false	0.0478474	0.6844	0.734731	false	false	-0.0804578	0.522193	0.607343	false	false			related to succinyl-coa ligase [gdp-forming] alpha-chain
UMAG_16046	1.0335	1.98129	0.631361	1.66201	1.66777	1.10629		0.422933	0.478483	0.57326	false	false	-0.584929	0.424117	0.49278	false	false	-0.0822858	0.841152	0.882014	false	false			#N/A
UMAG_10721	46.5871	63.2375	41.6862	57.2047	46.5516	35.7987		0.422922	5.48047e-05	0.000164565	false	false	-0.81624	1.75907e-34	1.24166e-33	false	false	-0.0715706	0.291978	0.377064	false	false			hypothetical protein
UMAG_02740	2.17508	2.9562	2.99828	4.19089	2.17781	2.94727		0.422887	0.0243625	0.045064	false	false	0.00398551	0.979027	0.983907	false	false	0.562015	0.000134455	0.000356337	false	false			probable Alpha-glucosidase precursor
UMAG_02911	33.2554	45.067	22.164	31.5556	28.6224	30.4627		0.42288	1.99834e-06	7.27185e-06	false	false	-0.561591	1.72263e-14	6.31692e-14	false	false	-0.439289	3.03568e-10	1.58348e-09	false	false			related to UBP2 - ubiquitin-specific proteinase
UMAG_05061	54.6075	74.0489	39.9565	58.3286	52.0734	71.1604		0.422246	1.06621e-05	3.55637e-05	false	false	-0.0541074	0.469817	0.53735	false	false	-0.269464	0.000175416	0.000454613	false	false			hypothetical protein
UMAG_00163	45.2496	61.5407	36.8597	70.4047	42.5376	55.5282		0.42217	0.0003879	0.00102497	false	false	-0.144462	0.100907	0.137256	false	false	0.263899	0.00319996	0.00669584	false	false			related to Tubulin-specific chaperone B
UMAG_03809	24.3885	33.0623	30.2445	42.7857	28.3623	35.5358		0.422111	0.000750189	0.00188366	false	false	0.105702	0.223741	0.281049	false	false	0.440133	8.39801e-08	3.38708e-07	false	false			related to phosphatidylinositol-4-phosphate 5-kinase
UMAG_04380	33.0847	44.8924	23.2168	28.0238	28.0502	36.1841		0.42193	0.00023308	0.000634539	false	false	-0.307836	3.06143e-05	6.46491e-05	false	false	-0.602764	4.21933e-15	3.31981e-14	false	false			related to ATG9 - integral membrane protein required for Cvt and autophagy transport
UMAG_05861	2.53842	3.45653	2.79041	2.36402	1.69209	4.71642		0.421752	0.0356421	0.0630828	false	false	0.447933	0.00299524	0.00513117	false	false	-0.454902	0.0102783	0.0195957	false	false			related to FET5 - multicopper oxidase
UMAG_12094	47.7735	64.9307	41.3692	66.9318	57.8934	95.0585		0.420517	0.000470512	0.00122162	false	false	0.551023	7.41699e-11	2.28916e-10	false	false	0.115711	0.203299	0.27706	false	false			related to KRE27 - member of a transmembrane complex required for efficient folding of proteins in the ER
UMAG_05376	18.7635	25.3689	22.7386	32.2585	23.7292	30.3896		0.420022	8.84039e-05	0.000258709	false	false	0.261877	0.0011326	0.0020385	false	false	0.414865	1.03277e-06	3.67717e-06	false	false			hypothetical protein
UMAG_05640	115.702	156.526	102.528	209.484	116.529	146.239		0.418848	1.48644e-05	4.84238e-05	false	false	-0.0953103	0.197962	0.252717	false	false	0.489869	3.22373e-11	1.8443e-10	false	false			probable RET3 - coatomer complex zeta chain
UMAG_03400	1.55194	2.14441	1.4571	1.45828	1.27464	2.46685		0.418626	0.111066	0.168955	false	false	0.202928	0.353945	0.422701	false	false	-0.436119	0.0697217	0.10961	false	false			related to HNM1 - choline permease
UMAG_03485	299.928	413.944	14.2355	43.4229	162.877	242.353		0.418374	0.160886	0.233431	false	false	-0.766457	4.97774e-15	1.88167e-14	false	false	-3.13839	1.53316e-220	1.67676e-217	true	true			hypothetical protein
UMAG_05087	26.7018	36.0474	28.6239	40.1897	31.6675	48.4085		0.417759	2.13348e-05	6.78844e-05	false	false	0.426091	6.17418e-09	1.71294e-08	false	false	0.226785	0.00278627	0.00590744	false	false			hypothetical protein
UMAG_11778	0.0559743	0.104442	0.0530299	0.0719355	0.0929711	0.140288		0.417407	0.475573	0.57074	false	false	0.300534	0.672062	0.725003	false	false	-0.14735	0.703456	0.76781	false	false			hypothetical protein
UMAG_05591	6.41743	8.66684	5.83612	7.84733	4.31255	3.60468		0.417392	0.000903798	0.00223598	false	false	-1.25917	1.49507e-25	8.39302e-25	true	false	-0.0725934	0.511637	0.597502	false	false			hypothetical protein
UMAG_02495	220.457	297.62	153.366	225.838	188.692	232.413		0.416777	2.77731e-06	9.9737e-06	false	false	-0.353465	6.56822e-08	1.70248e-07	false	false	-0.323289	2.25784e-06	7.68861e-06	false	false			related to 26S proteasome regulatory particle chain RPN9
UMAG_04179	172.506	233.104	112.487	157.377	150.992	226.136		0.416696	3.51359e-05	0.000108585	false	false	-0.0406566	0.575815	0.636076	false	false	-0.48983	3.63666e-10	1.87904e-09	false	false			probable multicatalytic endopeptidase complex chain PRE1
UMAG_03458	19.8117	26.8175	20.3692	39.1736	18.6033	20.2903		0.416295	0.000629091	0.00160228	false	false	-0.396639	9.13984e-05	0.000184112	false	false	0.612644	2.83023e-09	1.33037e-08	false	false			hypothetical protein
UMAG_03616	52.0653	70.2911	48.2943	81.6961	58.1511	75.0096		0.416088	9.29411e-06	3.11274e-05	false	false	0.0961464	0.147141	0.193212	false	false	0.287276	2.28041e-05	6.80183e-05	false	false			related to DCR2 - dosage-dependent cell cycle regulator
UMAG_04587	22.0454	29.7535	21.4608	36.5435	21.0368	19.9837		0.416036	0.000146006	0.000410607	false	false	-0.568088	1.32831e-11	4.27463e-11	false	false	0.366263	4.09483e-06	1.35162e-05	false	false			probable DEAD-box ATP-dependent RNA helicase 35
UMAG_00439	17.2164	23.2129	10.5692	21.2598	17.0776	24.3493		0.415839	0.00143734	0.00342176	false	false	0.0707135	0.486241	0.553342	false	false	-0.0554368	0.615428	0.689653	false	false			hypothetical protein
UMAG_12002	37.3812	50.6693	41.0173	66.1777	45.0667	50.9579		0.415101	0.00263965	0.00597818	false	false	0.010604	0.902675	0.926227	false	false	0.454004	2.64511e-07	1.01267e-06	false	false			hypothetical protein
UMAG_12315	0.041052	0.0891795	0.0465794	0.159257	0.0251073	0.0502731		0.414914	0.47277	0.568103	false	false	-0.475423	0.542848	0.604133	false	false	0.340112	0.401902	0.489382	false	false			hypothetical protein
UMAG_02040	7.5739	10.2609	3.89547	7.17826	4.51597	4.58685		0.414899	0.0100487	0.0201867	false	false	-1.14443	1.9149e-14	6.99952e-14	true	false	-0.42856	0.00451217	0.00918959	false	false			hypothetical protein
UMAG_12198	22.112	30.1948	44.3314	64.5833	39.9824	41.0665		0.41466	0.039532	0.0689628	false	false	0.436098	0.00351357	0.0059729	false	false	1.1282	1.41489e-15	1.15049e-14	true	false			hypothetical protein
UMAG_12090	148.027	199.549	127.63	106.874	159.233	402.741		0.41434	0.000677957	0.00171608	false	false	1.01243	7.33979e-39	5.71604e-38	true	false	-0.820169	1.79392e-20	1.9952e-19	false	false			related to SUR4 - elongase
UMAG_05518	34.7158	46.7437	30.4852	48.2391	36.3254	43.2595		0.414071	2.65033e-05	8.32e-05	false	false	-0.108148	0.164632	0.213969	false	false	0.117615	0.112687	0.166657	false	false			hypothetical protein
UMAG_12328	73.9241	99.9352	44.529	63.0918	53.3858	65.3653		0.413281	0.00128687	0.00309613	false	false	-0.60714	4.37683e-14	1.57387e-13	false	false	-0.582445	3.35943e-10	1.74541e-09	false	false			hypothetical protein
UMAG_02920	65.7987	88.8143	63.0313	125.671	70.7144	66.1905		0.412859	0.000137645	0.000388928	false	false	-0.42085	1.34875e-06	3.1811e-06	false	false	0.569546	1.62809e-13	1.12933e-12	false	false			related to TFIIIC subunit
UMAG_04745	74.63	100.616	72.9016	91.7167	74.5259	82.5851		0.412686	0.00013435	0.000380437	false	false	-0.281313	0.000226799	0.000440813	false	false	-0.0604032	0.379409	0.466407	false	false			hypothetical protein
UMAG_02836	0	0.037427	0	0.0140193	0.0146777	0.0280573		0.412249	0.310372		false	false	-0.162984	0.831375	0.864514	false	false	-0.127982	0.619792		false	false			hypothetical protein
UMAG_10258	28.1967	38.0104	21.7947	36.7318	24.4312	27.0185		0.412101	0.000290803	0.000782271	false	false	-0.488653	1.73634e-08	4.67989e-08	false	false	0.0234233	0.786433	0.839254	false	false			hypothetical protein
UMAG_12055	40.7496	55.0035	33.9743	48.3918	44.4804	60.3364		0.411812	0.000617591	0.00157482	false	false	0.134363	0.141164	0.185897	false	false	-0.110447	0.311729	0.398048	false	false			related to ELC1 - Elongin C transcription elongation factor (C-terminal fragment)
UMAG_04881	31.1759	42.0133	29.2464	51.2719	38.0857	63.8028		0.411534	0.000111326	0.000320864	false	false	0.603851	1.47126e-15	5.70623e-15	false	false	0.356923	3.42693e-05	9.91076e-05	false	false			related to mRNA guanylyltransferase
UMAG_04962	31.1294	42.071	23.0816	28.3923	32.5884	46.9357		0.41145	0.00137802	0.00329129	false	false	0.16209	0.0642931	0.0908766	false	false	-0.485781	1.42173e-06	4.96773e-06	false	false			related to ARG82 - dual-specificity inositol polyphosphate kinase required for regulation of phosphate- and nitrogen-responsive genes
UMAG_00478	7.23473	9.71481	7.26671	13.4353	7.64616	8.56187		0.411306	0.00559017	0.0118927	false	false	-0.179563	0.145806	0.191716	false	false	0.529898	9.41742e-06	2.96674e-05	false	false			hypothetical protein
UMAG_12246	51.0287	68.7928	46.8335	86.2169	50.9228	77.9738		0.411097	0.000264766	0.000716638	false	false	0.184057	0.0205404	0.0313103	false	false	0.395321	4.08403e-06	1.34874e-05	false	false			related to PCD1 - peroxisomal nudix pyrophosphatase
UMAG_11973	15.5477	21.0279	10.6526	18.2635	20.6243	29.9528		0.410832	0.00454172	0.00983114	false	false	0.511023	4.15776e-06	9.3652e-06	false	false	-0.126483	0.339117	0.426219	false	false			probable NIT2 - nitrilase
UMAG_10437	74.5443	100.279	50.7672	80.0738	60.8654	59.5233		0.410522	1.53463e-05	4.98696e-05	false	false	-0.747783	4.71003e-24	2.51678e-23	false	false	-0.249308	0.00110965	0.00254599	false	false			hypothetical protein
UMAG_01082	78.3558	105.192	88.7526	127.902	92.9103	91.3057		0.410103	6.69509e-05	0.000198942	false	false	-0.201671	0.00848127	0.013737	false	false	0.351351	1.09681e-06	3.8883e-06	false	false			hypothetical protein
UMAG_05554	33.5945	45.2427	27.9182	33.0249	27.6757	44.1293		0.410024	0.000391348	0.00103284	false	false	-0.0326649	0.70752	0.754945	false	false	-0.376451	3.97023e-05	0.000113966	false	false			related to GPI18 - mannosyltransferase
UMAG_02094	44.8393	60.3483	45.3871	69.7709	53.248	97.226		0.409975	0.000601538	0.00153932	false	false	0.68898	1.82649e-16	7.35852e-16	false	false	0.279144	0.00267049	0.00567662	false	false			hypothetical protein
UMAG_02077	15.7503	21.168	9.98515	15.8231	13.7954	19.3111		0.409618	0.0004402	0.00115066	false	false	-0.129763	0.179672	0.231455	false	false	-0.342597	0.000907235	0.00210959	false	false			hypothetical protein
UMAG_03235	8.25094	11.081	10.7491	15.1279	11.0763	15.0313		0.409347	0.000399508	0.00105015	false	false	0.440069	1.84425e-06	4.2922e-06	false	false	0.513818	2.04876e-08	8.78118e-08	false	false			hypothetical protein
UMAG_01169	73.8671	99.0991	77.8267	140.955	80.3602	101.009		0.408642	1.41488e-05	4.63919e-05	false	false	0.0303129	0.668306	0.721615	false	false	0.57702	3.28406e-17	2.96016e-16	false	false			related to CDC50 - cell division protein
UMAG_11793	69.523	93.6496	52.2243	78.0663	67.3359	95.7743		0.408483	0.000579492	0.00148462	false	false	0.0368648	0.651465	0.706784	false	false	-0.185195	0.0521936	0.0847339	false	false			probable ARL1 - ADP-ribosylation factor
UMAG_03830	44.1458	59.3276	44.1905	57.1683	47.1156	62.3711		0.408424	6.2762e-05	0.000187344	false	false	0.0748013	0.264021	0.326328	false	false	0.0189947	0.793472	0.845202	false	false			hypothetical protein
UMAG_04834	24.6224	33.1616	25.8514	38.4383	24.9595	33.1054		0.408111	0.00410654	0.00895116	false	false	-0.00422987	0.969998	0.977837	false	false	0.276226	0.0145352	0.0269283	false	false			hypothetical protein
UMAG_04666	88.8073	119.275	104.987	159.99	98.3635	79.5072		0.407419	0.000125799	0.000358542	false	false	-0.579919	6.1236e-10	1.79701e-09	false	false	0.492014	9.11314e-09	4.0433e-08	false	false			hypothetical protein
UMAG_04963	39.3414	52.7176	29.2628	51.0636	37.8422	48.0601		0.407263	0.000577423	0.00148045	false	false	-0.132264	0.154649	0.202259	false	false	0.0254089	0.816655	0.862945	false	false			hypothetical protein
UMAG_03156	146.234	196.196	139.78	156.105	111.873	144.315		0.407259	4.42199e-05	0.000134755	false	false	-0.439099	3.37157e-09	9.49994e-09	false	false	-0.254767	0.000176921	0.000458333	false	false			protein involved in surface sensing via MAP-kinase cascade
UMAG_03228	10.1495	13.6103	10.605	17.0935	14.4112	18.8462		0.406239	0.00130018	0.00312243	false	false	0.468369	1.80087e-06	4.19551e-06	false	false	0.390817	0.000337497	0.000836665	false	false			related to 4-coumarate--CoA ligase 1
UMAG_00391	62.0523	83.1934	41.6299	84.0739	57.2345	68.0557		0.406039	3.17007e-05	9.84793e-05	false	false	-0.285171	0.0002856	0.000547541	false	false	0.088367	0.251546	0.331988	false	false			hypothetical protein
UMAG_11141	41.4889	55.5391	40.9192	56.2738	50.6887	105.947		0.405097	0.000389501	0.00102879	false	false	0.931155	3.24931e-31	2.11313e-30	false	false	0.089237	0.322546	0.409074	false	false			related to FMN1 - Riboflavin kinase
UMAG_05742	99.7047	133.845	122.779	222.468	92.7883	94.9533		0.405015	0.000479107	0.00124197	false	false	-0.49037	7.0518e-11	2.18332e-10	false	false	0.799397	5.10546e-24	6.83715e-23	false	false			hypothetical protein
UMAG_06003	79.0794	106.013	54.5761	66.521	89.6452	156.914		0.404815	8.76749e-05	0.000257261	false	false	0.567226	4.52765e-16	1.78735e-15	false	false	-0.592847	5.52303e-11	3.10292e-10	false	false			probable prolyl isomerase Ess1
UMAG_10855	44.0554	58.9784	46.2616	63.7407	49.2209	62.7612		0.404801	8.31997e-06	2.8051e-05	false	false	0.0922437	0.211388	0.267343	false	false	0.183012	0.0108398	0.0205819	false	false			related to MKK1 - MAP kinase kinase
UMAG_05906	236.655	316.889	223.725	252.517	283.528	310.987		0.404648	7.09902e-06	2.4133e-05	false	false	-0.0241534	0.692637	0.741833	false	false	-0.253538	6.95837e-05	0.000192337	false	false			probable Arp2/3 protein complex subunit sop2
UMAG_01605	20.9031	28.0107	17.6021	32.1001	25.6678	32.1625		0.404542	0.000153424	0.000429994	false	false	0.202745	0.00842453	0.0136599	false	false	0.266897	0.00152498	0.00340025	false	false			related to cell cycle checkpoint protein RAD17
UMAG_03540	36.7934	49.2526	36.7278	45.9678	43.9846	56.4363		0.40449	2.07847e-05	6.62303e-05	false	false	0.197871	0.00520002	0.00863649	false	false	-0.0277109	0.710997	0.773213	false	false			hypothetical protein
UMAG_00461	69.5211	93.0248	68.0465	74.7198	62.1791	62.8596		0.404282	1.95247e-05	6.25496e-05	false	false	-0.561534	2.17786e-14	7.93116e-14	false	false	-0.242	0.00173013	0.00380721	false	false			hypothetical protein
UMAG_06430	63.3603	85.0826	15.8095	13.6391	18.2787	124.973		0.40399	0.00566455	0.0120153	false	false	0.555311	5.03121e-11	1.57334e-10	false	false	-2.39769	3.33302e-30	6.12641e-29	true	true			probable heat shock protein HSP104 (endopeptidase Clp ATP-binding chain HSP104)
UMAG_00251	28.2362	37.8512	19.4107	39.0317	28.47	25.0132		0.403773	0.000614127	0.00156721	false	false	-0.593575	7.18475e-11	2.22148e-10	false	false	0.1155	0.173478	0.242514	false	false			hypothetical protein
UMAG_01886	288.511	386.113	181.36	193.831	205.513	355.505		0.403013	7.4629e-05	0.00022046	false	false	-0.116458	0.0795338	0.110306	false	false	-0.915626	7.43527e-38	1.83422e-36	false	false			related to carboxypeptidase
UMAG_10637	2.81616	3.79353	3.71992	3.21244	2.52175	3.29892		0.402979	0.0233536	0.043271	false	false	-0.195687	0.19517	0.249592	false	false	-0.163906	0.270737	0.353337	false	false			hypothetical protein (N-terminal fragment)
UMAG_11837	24.9383	33.3408	41.9025	45.1026	36.1556	52.6498		0.402926	0.000105709	0.000305801	false	false	0.658586	9.82075e-17	3.99645e-16	false	false	0.5011	5.9894e-08	2.44266e-07	false	false			hypothetical protein
UMAG_03833	253.275	338.522	201.038	334.386	255.287	398.876		0.402449	4.03431e-05	0.000123399	false	false	0.239121	0.000337323	0.000641823	false	false	0.0551131	0.463185	0.55192	false	false			probable GTP-binding protein ypt1
UMAG_02529	6.60622	8.89237	9.28292	11.9643	4.99095	3.13788		0.402216	0.0096415	0.019476	false	false	-1.48348	1.45289e-23	7.65614e-23	true	false	0.492157	2.5415e-05	7.49205e-05	false	false			hypothetical protein
UMAG_11863	48.7986	65.2752	43.6913	51.9942	43.1946	86.6425		0.401926	0.00013398	0.000379553	false	false	0.411216	1.26005e-06	2.97801e-06	false	false	-0.251151	0.00540633	0.0108523	false	false			hypothetical protein
UMAG_10044	81.7242	109.12	83.408	120.314	97.631	115.681		0.401444	1.8575e-05	5.96528e-05	false	false	0.0860704	0.226765	0.284327	false	false	0.210654	0.0087881	0.016996	false	false			related to leukotriene-A4 hydrolase
UMAG_01168	20.528	27.4234	17.8204	23.5926	21.7912	21.9114		0.401391	5.62243e-05	0.000168519	false	false	-0.320322	2.97246e-05	6.28282e-05	false	false	-0.143782	0.0974367	0.147085	false	false			related to GYP1 - cis-golgi GTPase-activating protein
UMAG_04249	59.4115	79.339	50.8084	81.9512	58.0967	92.2301		0.400971	1.03437e-05	3.45721e-05	false	false	0.219177	0.00115184	0.00207095	false	false	0.118443	0.0870023	0.133141	false	false			probable beta-adaptin
UMAG_00053	16.6914	22.3128	17.3461	43.2091	17.6531	24.6625		0.400698	0.00732057	0.0152187	false	false	0.147082	0.211906	0.267899	false	false	1.00884	7.92197e-20	8.52196e-19	true	false			probable 3-dehydroquinate dehydratase
UMAG_03562	0.0289262	0.117034	0	0.0630359	0.0645838	0.128184		0.400468	0.42642		false	false	0.0659916	0.933308	0.951832	false	false	-0.124426	0.693009		false	false			hypothetical protein
UMAG_00119	34.5712	46.2086	24.6856	45.89	31.9776	42.6857		0.400464	0.000111926	0.000322366	false	false	-0.11189	0.147396	0.193473	false	false	0.062389	0.476637	0.564393	false	false			related to protein FR
UMAG_05786	70.5143	94.2965	131.204	181.103	140.32	211.657		0.400193	0.0026961	0.00609549	false	false	1.16486	3.0787e-27	1.80076e-26	true	false	0.998037	2.75033e-19	2.84664e-18	false	false			related to UDP N-acetylglucosamine transporter
UMAG_03831	28.5279	38.0929	26.0604	32.9394	33.4999	38.619		0.399855	0.000100803	0.000292511	false	false	0.0226545	0.772876	0.813548	false	false	-0.135801	0.0896173	0.136633	false	false			hypothetical protein
UMAG_16211	2.39687	3.64	5.76403	3.79004	8.76441	10.764		0.399748	0.464912	0.561437	false	false	1.40554	0.00165084	0.00291018	true	false	0.071899	0.860785	0.89758	false	false			#N/A
UMAG_03661	63.9583	85.382	58.3221	90.0636	75.2644	101.502		0.399728	1.6895e-05	5.46049e-05	false	false	0.25212	0.000124696	0.000247838	false	false	0.149418	0.041806	0.0695036	false	false			related to lipoyltransferase
UMAG_03491	55.5209	74.1089	33.3387	38.8162	47.1995	61.3499		0.399593	0.000201597	0.000554816	false	false	-0.267674	0.0012788	0.00228844	false	false	-0.849802	8.37065e-21	9.53615e-20	false	false			related to cop9 signalosome complex subunit 7a
UMAG_01392	0.0151806	0.0420835	0.0405503	0.0494843	0.0330842	0.0158294		0.398683	0.464486		false	false	-0.665062	0.398594	0.467239	false	false	0.0838717	0.819167	0.865182	false	false			hypothetical protein
UMAG_00822	0.0214122	0.0664451	0.0284882	0.0336021	0.0938016	0.105677		0.39841	0.435073		false	false	0.373418	0.631162	0.687583	false	false	-0.156045	0.621117		false	false			hypothetical protein
UMAG_05533	42.041	56.0168	25.3299	36.4596	32.4741	28.463		0.397891	4.97953e-05	0.000150556	false	false	-0.970645	4.73802e-23	2.4534e-22	false	false	-0.543615	5.81173e-14	4.17706e-13	false	false			related to EDE1 protein involved in endocytosis
UMAG_03148	1.96628	2.64569	5.59744	0.3803	0.717985	0.130706		0.397722	0.0792891	0.126021	false	false	-4.01472	2.47228e-25	1.38017e-24	true	true	-2.3589	1.69165e-17	1.5439e-16	true	true			related to ATP-binding cassette protein (ABC) transporter
UMAG_03518	42.5504	56.6782	44.3324	67.8034	41.5116	39.7549		0.397711	2.31172e-05	7.31301e-05	false	false	-0.508093	1.09185e-12	3.69752e-12	false	false	0.327347	5.40164e-05	0.000152389	false	false			related to pyrimidine 5-nucleotidase
UMAG_10412	51.8407	69.248	20.9519	18.7697	31.6755	29.0878		0.397385	0.00408985	0.00891775	false	false	-1.24467	2.6662e-47	2.49902e-46	true	false	-1.78806	5.74174e-74	3.73042e-72	true	false			hypothetical protein
UMAG_11235	30.8109	40.9813	41.9189	55.4766	28.8884	39.3241		0.397228	0.0013701	0.00327357	false	false	-0.0561936	0.584144	0.644032	false	false	0.503255	3.58424e-08	1.49747e-07	false	false			related to Protein esc1
UMAG_11341	45.4524	60.5759	44.5665	57.7711	48.4469	62.8147		0.39709	0.000181417	0.000503273	false	false	0.0551191	0.483015	0.550496	false	false	0.00449606	0.953221	0.967224	false	false			related to ALG12 - alpha-1
UMAG_11725	24.8141	33.129	30.1176	49.7735	28.5951	44.0539		0.396628	0.00127429	0.00306811	false	false	0.411548	4.56723e-07	1.11238e-06	false	false	0.651905	1.77875e-15	1.43569e-14	false	false			hypothetical protein
UMAG_05131	58.1245	77.4111	62.3719	90.9102	51.9583	49.9284		0.396581	2.43964e-05	7.70356e-05	false	false	-0.628602	1.26679e-17	5.30936e-17	false	false	0.302373	1.92461e-05	5.828e-05	false	false			probable Acetoacetyl-CoA synthetase
UMAG_04622	20.4693	27.2192	23.2618	36.0315	22.5202	20.3219		0.396221	0.000228443	0.000622431	false	false	-0.418519	1.95571e-07	4.88998e-07	false	false	0.472846	4.05861e-10	2.08067e-09	false	false			probable AMD1 - AMP deaminase
UMAG_10252	120.416	160.143	104.678	168.984	139.951	223.091		0.394743	2.26522e-05	7.17629e-05	false	false	0.479711	8.39013e-11	2.58369e-10	false	false	0.149249	0.0478443	0.0785474	false	false			related to 3-oxoacyl-(acyl carrier protein) reductase
UMAG_03285	16.7536	22.2996	15.6906	26.1443	19.0489	20.442		0.394662	0.000361478	0.000959796	false	false	-0.122301	0.179294	0.231054	false	false	0.299266	0.000400025	0.000978005	false	false			hypothetical protein
UMAG_03549	29.7759	39.5617	33.5966	39.7844	31.2579	30.702		0.394481	1.59176e-05	5.15984e-05	false	false	-0.362687	2.38969e-07	5.92971e-07	false	false	0.0793618	0.317071	0.403299	false	false			related to NMD2 - Nonsense-mediated mRNA decay protein 2
UMAG_02093	40.0012	53.141	38.2121	58.0747	43.04	56.3952		0.39448	3.8205e-05	0.000117297	false	false	0.08881	0.21485	0.271072	false	false	0.199075	0.00524642	0.0105507	false	false			hypothetical protein
UMAG_04555	29.5803	39.3051	39.4799	55.9636	45.8216	73.9805		0.394266	0.000392755	0.00103594	false	false	0.912353	2.23929e-29	1.38662e-28	false	false	0.575552	3.65337e-11	2.08283e-10	false	false			myosin V
UMAG_05840	24.4428	32.4715	25.221	42.648	25.4243	24.2457		0.39397	0.000135476	0.000383128	false	false	-0.418182	1.67288e-07	4.20273e-07	false	false	0.461181	4.61426e-09	2.11592e-08	false	false			hypothetical protein
UMAG_11078	295.591	392.71	180.247	275.348	211.223	249.923		0.393949	4.21246e-05	0.000128549	false	false	-0.648125	9.3934e-23	4.80239e-22	false	false	-0.434855	3.49211e-07	1.31848e-06	false	false			hypothetical protein
UMAG_02388	143.473	190.851	90.9746	125.599	140.51	233.263		0.393884	0.000118126	0.000338438	false	false	0.292361	8.51069e-05	0.000171943	false	false	-0.523685	1.00691e-08	4.4494e-08	false	false			related to subunit of the Arp2/3 complex
UMAG_01051	2.979	3.99296	2.2834	3.13677	2.10858	2.77647		0.393749	0.0512328	0.0866783	false	false	-0.513855	0.00570658	0.00944808	false	false	-0.259752	0.147669	0.211158	false	false			related to mfs-multidrug-resistance transporter
UMAG_00137	16.0818	21.3816	14.1837	22.03	18.7116	23.8665		0.393612	0.000330491	0.000882521	false	false	0.159792	0.0578279	0.082349	false	false	0.113916	0.193144	0.265538	false	false			hypothetical protein
UMAG_05206	14.6297	19.4237	16.296	26.2166	26.8736	28.5105		0.393533	0.000860259	0.0021347	false	false	0.553425	9.24082e-10	2.68536e-09	false	false	0.49906	4.54011e-09	2.08775e-08	false	false			related to GEF1 protein
UMAG_02828	10.9155	14.5602	5.01506	5.02499	7.16959	6.98814		0.393359	0.0157315	0.0302949	false	false	-1.04584	4.11525e-14	1.48292e-13	true	false	-1.40615	1.76718e-18	1.73856e-17	true	false			related to FMP30 - mitochondrial inner membrane protein with a role in maintaining mitochondrial morphology
UMAG_01265	28.6576	38.0394	29.6643	48.1792	26.3433	26.3157		0.39328	0.000772395	0.00193423	false	false	-0.527535	4.98795e-08	1.3052e-07	false	false	0.408451	7.26209e-06	2.31442e-05	false	false			related to RNA-binding protein
UMAG_10462	60.302	80.0438	71.0139	80.4917	57.6413	74.4316		0.392873	2.72423e-05	8.53566e-05	false	false	-0.102546	0.199283	0.254047	false	false	0.0790736	0.295962	0.381305	false	false			hypothetical protein
UMAG_10340	42.5733	56.5879	33.8742	59.3827	38.9253	42.9842		0.392828	0.00143972	0.0034262	false	false	-0.392388	9.80038e-08	2.5071e-07	false	false	0.141984	0.0346198	0.058732	false	false			hypothetical protein
UMAG_11724	66.0465	87.7663	33.4111	44.8455	46.5473	42.3607		0.392591	0.00022209	0.000606887	false	false	-1.04477	2.72449e-41	2.25485e-40	true	false	-0.886814	1.64324e-26	2.54916e-25	false	false			related to DNA repair protein RAD14
UMAG_00585	167.711	222.689	111.651	184.336	154.669	207.97		0.392567	1.96609e-05	6.29254e-05	false	false	-0.0959534	0.104169	0.141329	false	false	-0.199349	0.00170267	0.00375183	false	false			probable RPN5 - 26S proteasome regulatory subunit
UMAG_04265	10.079	13.3979	10.865	16.7549	10.283	17.1846		0.392483	0.00281226	0.0063341	false	false	0.360438	0.000425701	0.000803062	false	false	0.388244	0.000910032	0.0021146	false	false			related to Beclin 1
UMAG_00012	31.2858	41.513	15.2707	29.2325	20.3308	47.7212		0.392372	0.00191997	0.00447651	false	false	0.203002	0.051519	0.0739635	false	false	-0.426201	0.000152649	0.000400513	false	false			related to ZIM17 - Zinc finger Motif protein
UMAG_11470	55.1307	73.3491	43.8833	70.9844	55.0528	81.4619		0.392273	0.000278702	0.000752186	false	false	0.155141	0.0596347	0.0847109	false	false	0.02576	0.794219	0.845638	false	false			hypothetical protein
UMAG_02069	25.5797	34.1135	18.9063	25.3838	36.8562	48.9417		0.391729	0.0102863	0.0206324	false	false	0.515793	3.5762e-06	8.11923e-06	false	false	-0.346035	0.00883713	0.0170858	false	false			probable LTP1 - protein-tyrosine-phosphatase
UMAG_02064	253.665	336.897	255.258	343.39	292.742	402.439		0.391609	0.000337139	0.000899174	false	false	0.25921	8.97454e-05	0.000180941	false	false	0.100241	0.168218	0.236067	false	false			probable VMA7 - H -ATPase V1 domain 14 kDa subunit
UMAG_05228	174.711	231.936	140.506	198.673	181.968	150.709		0.391109	0.000436764	0.00114304	false	false	-0.617833	1.39876e-13	4.91897e-13	false	false	-0.149937	0.0809641	0.124774	false	false			related to RAD23 - nucleotide excision repair protein (ubiquitin-like protein)
UMAG_00794	0.0504206	0.225527	0	0	0.0595043	0.100103		0.390972	0.426905		false	false	-0.411729	0.593375	0.652636	false	false	-0.307145	0.228983		false	false			hypothetical protein
UMAG_06400	75.247	99.8481	91.1556	174.041	91.6547	123.335		0.390915	0.000122293	0.00034931	false	false	0.30718	0.000185849	0.000363796	false	false	0.867234	9.06539e-27	1.413e-25	false	false			hypothetical protein
UMAG_11262	31.3718	41.9933	24.4344	33.8143	41.655	67.0404		0.39063	0.0253221	0.0466347	false	false	0.674288	1.24375e-13	4.38959e-13	false	false	-0.234606	0.0410985	0.068543	false	false			related to YKE2 - Gim complex component
UMAG_00046	27.8676	37.042	21.921	39.2095	29.3515	36.8372		0.390508	0.00105984	0.00259077	false	false	-0.00349002	0.970493	0.978048	false	false	0.154553	0.0720966	0.112589	false	false			related to flavin oxidoreductase
UMAG_10641	19.6117	25.9756	20.1658	30.2317	26.5404	38.7367		0.390465	0.0014269	0.00340061	false	false	0.575675	6.6297e-09	1.83487e-08	false	false	0.287203	0.00184209	0.00403062	false	false			related to SKT5 - protoplast regeneration and killer toxin resistance protein
UMAG_11591	75.9205	100.582	82.4977	112.991	88.6963	126.825		0.390274	6.42285e-05	0.00019146	false	false	0.335745	2.36799e-06	5.46294e-06	false	false	0.237181	0.00370005	0.00765923	false	false			related to SSP120 - secretory protein
UMAG_00397	50.5528	67.4096	64.7306	133.424	53.139	44.6071		0.390121	0.00273109	0.00616822	false	false	-0.588809	2.64076e-08	7.02804e-08	false	false	1.04805	1.7855e-31	3.45617e-30	true	false			hypothetical protein
UMAG_06234	285.178	377.986	187.925	296.7	244.773	356.124		0.38923	9.74575e-05	0.000283808	false	false	-0.0824429	0.263454	0.325745	false	false	-0.273406	0.0003888	0.000952334	false	false			probable SCL1 - 20S proteasome subunit (alpha1)
UMAG_10566	35.4392	46.8692	29.6804	29.6539	40.5745	47.0786		0.388798	0.000199415	0.000549502	false	false	0.00889057	0.909573	0.931986	false	false	-0.58279	3.51768e-12	2.20258e-11	false	false			related to VRP1 - Proline-rich actin-associated protein involved in cytoskeletal organization and cytokinesis
UMAG_04213	62.2152	82.358	72.4386	105.297	76.0832	56.8361		0.388664	0.000132855	0.000377015	false	false	-0.531133	1.75811e-10	5.32557e-10	false	false	0.42091	6.7626e-06	2.1668e-05	false	false			hypothetical protein
UMAG_10853	0.0371117	0.159788	0	0.129095	0.119601	0.0419336		0.388534	0.430182		false	false	-0.654129	0.388698	0.457751	false	false	-0.033061	0.918617	0.940547	false	false			hypothetical protein
UMAG_05499	29.5042	39.0364	36.7433	44.7927	32.1933	45.8976		0.388336	0.00102527	0.00251188	false	false	0.234189	0.0255224	0.0383873	false	false	0.266483	0.00406073	0.00834267	false	false			hypothetical protein
UMAG_10793	32.5054	42.9959	18.7504	36.0248	31.4914	52.0538		0.388095	0.00141736	0.0033791	false	false	0.276551	0.00300765	0.00515114	false	false	-0.180839	0.075486	0.11724	false	false			hypothetical protein
UMAG_01638	15.5367	20.6154	15.5112	36.9258	18.5389	15.0768		0.388054	0.00130824	0.00313948	false	false	-0.446097	1.5381e-05	3.33531e-05	false	false	0.905709	5.42047e-24	7.2295e-23	false	false			hypothetical protein
UMAG_01408	147.81	195.507	96.5351	108.226	117.751	143.5		0.387332	1.97025e-05	6.30268e-05	false	false	-0.442498	5.67299e-11	1.76519e-10	false	false	-0.77547	9.45793e-28	1.51743e-26	false	false			probable MCA1 - Metacaspase
UMAG_00423	149.168	197.525	120.204	149.656	142.844	181.498		0.387189	0.000394458	0.00103854	false	false	-0.118342	0.114482	0.153831	false	false	-0.324143	4.51199e-05	0.000128841	false	false			related to CAP1 - F-actin capping protein alpha subunit
UMAG_16234	1.7391	2.62475	4.117	2.24111	6.14383	9.16967		0.386806	0.503815	0.596435	false	false	1.57443	0.00142237	0.00252558	true	false	-0.0872873	0.835197	0.877733	false	false			#N/A
UMAG_10555	0	0.0765862	0	0	0.0317232	0		0.386787	0.329126		false	false	-0.746289	0.257379	0.319211	false	false	-0.208356	0.335635		false	false			hypothetical protein
UMAG_04779	10.881	14.3854	10.4382	16.4221	12.9681	15.0653		0.386534	0.00201954	0.00468702	false	false	0.0675401	0.529358	0.592678	false	false	0.258584	0.00603954	0.0120095	false	false			related to SEC59 - Dolichol kinase
UMAG_00308	13.901	18.4023	7.85709	13.9118	10.8499	12.2789		0.386097	0.00331776	0.00738143	false	false	-0.580883	7.23129e-09	1.99252e-08	false	false	-0.325716	0.00162184	0.00359908	false	false			related to APN1 - AP endonuclease
UMAG_05790	8.85636	11.7063	7.79954	11.243	10.232	14.4998		0.385948	0.00276401	0.00623398	false	false	0.311022	0.0017316	0.00304862	false	false	0.0123984	0.917494	0.939983	false	false			hypothetical protein
UMAG_10034	24.9141	33.323	38.6308	55.8903	42.8091	52.6641		0.384569	0.0376169	0.0660258	false	false	0.653566	1.83969e-07	4.60829e-07	false	false	0.793519	1.38298e-08	6.02999e-08	false	false			related to MRP10 - mitochondrial ribosomal protein of the small subunit
UMAG_03091	0.252026	0.39656	0.476826	0.319116	0.474153	1.73374		0.383879	0.513192	0.604824	false	false	1.86614	0.000184819	0.000362006	true	false	-0.109042	0.794059	0.845605	false	false			hypothetical protein
UMAG_11656	15.224	20.0823	15.0407	24.7114	16.6903	18.3768		0.383873	0.000958627	0.00235564	false	false	-0.124447	0.159688	0.208174	false	false	0.365169	0.000264623	0.000667354	false	false			hypothetical protein
UMAG_16206	0.881677	1.64569	1.89821	1.51367	2.99329	2.8063		0.383677	0.51945	0.610664	false	false	0.575746	0.378825	0.447661	false	false	-0.0194819	0.96162	0.973638	false	false			#N/A
UMAG_03305	66.455	87.7722	68.736	105.845	74.0612	128.37		0.383279	0.00237935	0.00544504	false	false	0.548546	6.87855e-12	2.24518e-11	false	false	0.338635	2.97053e-05	8.65952e-05	false	false			MAP kinase
UMAG_11541	21.1524	28.0031	14.5798	25.7784	13.6653	10.2187		0.383249	0.00533027	0.0113878	false	false	-1.43851	4.37625e-32	2.90944e-31	true	false	-0.0463092	0.663501	0.733225	false	false			hypothetical protein
UMAG_10999	49.5661	65.5715	35.1507	62.6538	43.498	62.0731		0.383238	0.00123727	0.00298554	false	false	-0.0767028	0.371733	0.440418	false	false	0.00685469	0.942977	0.959351	false	false			related to NRK1 - Nicotinamide riboside kinase
UMAG_03343	28.2133	37.3192	39.7269	50.2586	32.7266	20.5759		0.383169	0.0222793	0.041468	false	false	-0.849215	2.1396e-07	5.33422e-07	false	false	0.487594	0.000470634	0.0011396	false	false			hypothetical protein
UMAG_11608	2.74612	3.63118	2.46329	3.45583	2.54838	1.88346		0.383167	0.0867742	0.135975	false	false	-0.917656	5.46191e-05	0.00011267	false	false	-0.00139832	0.994122	0.995487	false	false			hypothetical protein
UMAG_12038	53.063	70.2257	53.6054	78.825	61.882	77.3821		0.382069	0.00335655	0.00746266	false	false	0.141955	0.10818	0.146135	false	false	0.236983	0.010363	0.0197312	false	false			probable GOT1 - Membrane protein required for ER to Golgi transport
UMAG_00468	28.0238	36.9127	37.1288	44.3578	38.8377	48.019		0.38179	0.000202472	0.000556757	false	false	0.381294	6.64249e-08	1.72043e-07	false	false	0.334737	7.13448e-06	2.27626e-05	false	false			related to glycinamide ribonucleotide transformylase
UMAG_04869	57.5256	75.7631	50.2196	87.4368	63.9463	66.2088		0.381561	1.62429e-05	5.2601e-05	false	false	-0.191612	0.00312787	0.0053477	false	false	0.277037	2.61127e-05	7.69081e-05	false	false			related to Translation initiation factor eIF-2B epsilon subunit
UMAG_10325	0.663198	0.99724	0.456602	1.25846	0.708106	0.895321		0.380717	0.464017	0.560563	false	false	-0.120816	0.812455	0.847924	false	false	0.274195	0.479761	0.567037	false	false			hypothetical protein
UMAG_01116	23.15	30.4794	25.4981	30.1247	28.3996	31.0194		0.380428	7.54701e-05	0.000222844	false	false	0.0275457	0.724697	0.770159	false	false	0.0544911	0.504589	0.590954	false	false			hypothetical protein
UMAG_02611	69.6905	91.7313	69.4922	100.061	41.3517	69.1468		0.380323	0.00358576	0.00791595	false	false	-0.404285	2.74818e-06	6.304e-06	false	false	0.196568	0.021902	0.039097	false	false			related to ribonuclease M
UMAG_05736	31.0031	40.7815	31.5927	43.4693	36.6644	38.4639		0.38032	0.000816865	0.00203549	false	false	-0.0813637	0.329431	0.397088	false	false	0.163927	0.0263086	0.0459631	false	false			hypothetical protein
UMAG_05860	178.168	234.529	119.999	183.406	157.95	222.66		0.380154	3.68526e-05	0.000113516	false	false	-0.0721313	0.304951	0.3709	false	false	-0.280161	6.12077e-05	0.000171131	false	false			probable PRE4 - 20S proteasome subunit (beta7)
UMAG_11335	42.143	55.454	34.8841	58.9668	51.6983	64.8426		0.379432	0.000571633	0.00146847	false	false	0.227605	0.0063129	0.0104092	false	false	0.160617	0.0423252	0.0702601	false	false			hypothetical protein
UMAG_10056	75.2176	100.332	12.7896	14.6496	31.7572	15.6984		0.379183	0.151092	0.221029	false	false	-2.6597	1.63564e-128	4.38365e-127	true	true	-2.55027	3.19999e-39	8.43306e-38	true	true			related to serine/threonine-protein kinase
UMAG_03252	186.229	245.366	120.945	143.775	158.465	201.787		0.37902	0.00175625	0.00411822	false	false	-0.278634	0.000316058	0.000603192	false	false	-0.693373	7.94283e-21	9.0645e-20	false	false			probable 26S proteasome non-ATPase regulatory subunit p58
UMAG_03081	16.1161	21.178	15.1184	21.4451	18.9566	24.4036		0.379002	0.000286877	0.000772978	false	false	0.205988	0.0219098	0.033272	false	false	0.0885228	0.261357	0.342594	false	false			related to ARK1 - Actin Regulating Kinase
UMAG_00869	27.5685	36.294	28.9977	47.7336	41.4295	53.3749		0.3789	0.000177793	0.000493653	false	false	0.557596	4.10157e-13	1.40775e-12	false	false	0.464312	8.5838e-10	4.27042e-09	false	false			hypothetical protein
UMAG_02105	32.3184	42.6517	29.272	55.1364	39.4338	73.2642		0.378277	0.00239032	0.00546061	false	false	0.780843	3.59399e-22	1.8078e-21	false	false	0.438737	7.84864e-07	2.84232e-06	false	false			probable 3-hydroxybutyryl-CoA dehydrogenase
UMAG_03782	21.8889	28.7659	13.8369	23.9684	20.2179	22.424		0.378034	0.00169629	0.00399473	false	false	-0.355745	1.42655e-05	3.10026e-05	false	false	-0.189289	0.0261005	0.0456896	false	false			hypothetical protein
UMAG_02694	26.8459	35.4525	15.0641	21.8664	23.4183	26.8545		0.377902	0.00641234	0.0134887	false	false	-0.39579	2.53984e-05	5.40335e-05	false	false	-0.613217	1.51745e-08	6.59003e-08	false	false			hypothetical protein
UMAG_04430	120.012	157.706	69.5043	82.1263	122.575	166.999		0.377369	6.15483e-05	0.000183972	false	false	0.0852386	0.208465	0.264182	false	false	-0.861464	1.18972e-29	2.13304e-28	false	false			probable esterase D
UMAG_04736	26.9977	35.5952	20.3814	26.3463	28.1025	36.459		0.377355	0.00179865	0.00421313	false	false	0.0378376	0.683914	0.734325	false	false	-0.35499	0.000368625	0.000909026	false	false			related to VPS20 - myristoylated subunit of the endosomal sorting complex
UMAG_00921	30.2863	39.7814	36.7583	54.1846	34.3334	27.701		0.376749	0.000226457	0.000617789	false	false	-0.518114	3.93324e-10	1.1652e-09	false	false	0.513483	1.32455e-11	7.88719e-11	false	false			related to DBP6 - ATP-dependent RNA helicase
UMAG_11648	53.1424	69.8862	38.2261	50.6625	59.927	101.244		0.375863	0.00075312	0.00189029	false	false	0.536816	1.02399e-12	3.46944e-12	false	false	-0.385266	5.21877e-05	0.000147483	false	false			hypothetical protein
UMAG_05628	26.1285	34.3077	25.5193	50.2955	25.0944	26.7762		0.375684	0.00206987	0.00479366	false	false	-0.351839	0.000587251	0.00109161	false	false	0.617468	8.66824e-11	4.75991e-10	false	false			hypothetical protein
UMAG_00928	45.4427	59.7369	38.0491	52.3087	47.9721	54.4525		0.375022	0.00218066	0.00502187	false	false	-0.129387	0.192514	0.246517	false	false	-0.11621	0.254489	0.335063	false	false			hypothetical protein
UMAG_02427	15.9264	20.874	12.7812	18.3594	15.9262	18.9415		0.374989	0.000118104	0.000338438	false	false	-0.137463	0.148438	0.194618	false	false	-0.112969	0.144259	0.206823	false	false			related to negative regulator of mitosis
UMAG_05876	5.93702	7.78874	5.43137	8.45573	6.72555	10.7562		0.374815	0.00144713	0.00344257	false	false	0.464615	4.28446e-05	8.924e-05	false	false	0.186786	0.0524045	0.0850132	false	false			hypothetical protein
UMAG_05319	1.19912	1.65464	2.38416	2.73479	1.59691	2.07172		0.37473	0.407632	0.506241	false	false	0.289414	0.456974	0.525088	false	false	0.63318	0.0564483	0.0907433	false	false			hypothetical protein
UMAG_02499	48.2031	63.2447	48.9908	62.4448	47.3155	73.6372		0.374437	0.000452552	0.00118107	false	false	0.221585	0.0014849	0.00262982	false	false	0.0540721	0.46703	0.556015	false	false			hypothetical protein
UMAG_04419	41.3071	54.0993	41.9592	65.5232	40.9952	54.8705		0.374178	0.000290616	0.000782087	false	false	0.0225655	0.78723	0.824987	false	false	0.343887	7.03015e-05	0.000194157	false	false			related to CSR1 - phosphatidylinositol transfer protein
UMAG_12222	14.0883	18.4871	11.4779	14.101	15.8103	18.3498		0.373882	0.00181426	0.00424665	false	false	-0.0102898	0.908913	0.931728	false	false	-0.316642	0.00122265	0.00277421	false	false			hypothetical protein
UMAG_00494	25.7267	33.6433	16.2545	12.2049	21.8348	26.1129		0.371913	0.000125162	0.000356884	false	false	-0.362011	7.57158e-05	0.000153922	false	false	-1.37703	1.27414e-60	6.38238e-59	true	false			hypothetical protein
UMAG_04961	7.82578	10.2433	8.67489	14.3943	10.182	12.0966		0.371413	0.0033038	0.00735535	false	false	0.239546	0.0229088	0.0346893	false	false	0.553727	1.66379e-08	7.19697e-08	false	false			hypothetical protein
UMAG_10354	28.7701	37.7234	25.6321	35.6884	31.3867	36.0966		0.371131	0.000963542	0.00236683	false	false	-0.0602097	0.492004	0.559529	false	false	-0.00595206	0.947266	0.962819	false	false			hypothetical protein
UMAG_02578	131.51	171.92	132.012	155.869	103.946	93.0806		0.371009	2.17219e-05	6.89821e-05	false	false	-0.881007	6.35604e-41	5.22261e-40	false	false	-0.0687851	0.328914	0.415463	false	false			related to Het-c heterokaryon incompatibility protein
UMAG_04043	21.6396	28.3593	19.0682	24.4594	23.6809	38.5092		0.370798	0.00379021	0.00832526	false	false	0.440772	1.03078e-05	2.26238e-05	false	false	-0.13832	0.212527	0.287903	false	false			hypothetical protein
UMAG_12043	0.422373	0.655113	0.86062	0.652815	0.130574	0.383335		0.370388	0.525528	0.615932	false	false	-0.555075	0.417339	0.48647	false	false	0.0260251	0.950532	0.965391	false	false			hypothetical protein
UMAG_05229	8.97199	11.7239	7.50277	7.75026	7.54913	16.1937		0.37015	0.00110903	0.00270194	false	false	0.468251	2.28035e-07	5.67482e-07	false	false	-0.515204	1.40599e-07	5.518e-07	false	false			related to Beta-mannosidase precursor
UMAG_11943	12.1334	16.0404	10.5759	20.3725	13.9595	16.6682		0.370149	0.0338164	0.0602415	false	false	0.0563332	0.676015	0.727893	false	false	0.407195	0.00242599	0.00519391	false	false			hypothetical protein (N-terminal fragment)
UMAG_12188	40.339	52.8918	35.8912	45.8485	40.4581	64.5667		0.369812	0.00190149	0.004435	false	false	0.289718	0.000970375	0.00176224	false	false	-0.130843	0.188522	0.260164	false	false			hypothetical protein
UMAG_00907	37.5981	49.131	19.884	26.7955	28.8407	44.0329		0.36953	0.000450303	0.00117613	false	false	-0.155422	0.0344706	0.0508171	false	false	-0.794657	9.71809e-22	1.15806e-20	false	false			related to cop9 complex subunit 3
UMAG_03466	26.3774	34.436	23.8313	33.6873	29.9941	41.7002		0.368843	0.000358598	0.00095292	false	false	0.278382	0.000438083	0.000824831	false	false	0.041446	0.606187	0.681247	false	false			hypothetical protein
UMAG_04196	64.7344	84.5062	60.8076	69.974	63.8008	86.9876		0.36884	7.34094e-05	0.000217248	false	false	0.0448887	0.513777	0.578727	false	false	-0.197374	0.0100329	0.0191886	false	false			hypothetical protein
UMAG_11208	30.2587	39.5919	22.3745	22.4706	28.3596	38.4384		0.368817	0.000525118	0.00135588	false	false	-0.038925	0.617329	0.675194	false	false	-0.734856	6.82417e-15	5.30571e-14	false	false			hypothetical protein
UMAG_00326	316.394	413.041	310.843	535.111	390.962	1091.15		0.368656	7.6145e-05	0.000224736	false	false	1.40212	8.22055e-116	1.93155e-114	true	false	0.443796	2.52034e-13	1.71561e-12	false	false			hypothetical protein
UMAG_12091	122.996	160.948	139.003	213.847	145.524	187.123		0.367403	0.00503416	0.010815	false	false	0.220179	0.00625133	0.0103127	false	false	0.47912	1.47062e-09	7.1536e-09	false	false			hypothetical protein
UMAG_01196	43.0646	56.3995	15.2922	18.8616	25.2057	21.2611		0.36726	0.0185178	0.0351143	false	false	-1.40075	1.04196e-62	1.29509e-61	true	false	-1.48843	7.64544e-51	2.98627e-49	true	false			hypothetical protein
UMAG_11569	30.4857	40.4154	9.10972	14.0564	17.8984	15.8943		0.36724	0.196733	0.276632	false	false	-1.33811	3.37986e-42	2.85933e-41	true	false	-1.43047	1.32642e-43	4.08638e-42	true	false			related to MKC7 - aspartyl protease of the periplasmic space
UMAG_04494	31.4503	41.0406	31.456	54.5781	34.0473	32.0369		0.367112	0.0002142	0.000586331	false	false	-0.353888	2.74661e-06	6.3025e-06	false	false	0.48031	1.19694e-10	6.51809e-10	false	false			related to Engulfment and cell motility gene 1 protein
UMAG_03919	104.389	136.157	75.5844	105.417	93.9442	125.565		0.367056	0.000165838	0.000462416	false	false	-0.114288	0.133252	0.176563	false	false	-0.292178	0.00101972	0.00235116	false	false			related to FIS1 - protein involved in mitochondrial division
UMAG_02411	91.5227	119.402	59.9026	98.2477	76.0945	138.717		0.367025	0.000664955	0.00168512	false	false	0.218189	0.0221615	0.033617	false	false	-0.207273	0.00169864	0.0037442	false	false			glyoxaloxidase 1
UMAG_04114	10.3573	13.5055	15.176	21.7283	9.82648	15.6609		0.367024	0.00565338	0.0119961	false	false	0.216137	0.0429983	0.0624891	false	false	0.747106	6.27783e-13	4.19502e-12	false	false			probable PHO8 - repressible alkaline phosphatase vacuolar
UMAG_01017	63.8026	83.498	16.8775	26.9299	34.6553	32.2946		0.366723	0.0147141	0.0286042	false	false	-1.3637	5.5687e-60	6.57605e-59	true	false	-1.54476	1.40211e-71	8.67984e-70	true	false			related to TGL5 - triacylglycerol lipase
UMAG_06141	13.6167	17.7273	10.4914	17.221	14.7888	15.7984		0.366661	0.00149837	0.00355416	false	false	-0.16463	0.0713977	0.100094	false	false	0.0276187	0.770417	0.82471	false	false			hypothetical protein
UMAG_02132	40.5291	52.9079	27.891	51.5076	49.5256	96.5274		0.366574	0.00393581	0.00861622	false	false	0.865322	7.53986e-20	3.46258e-19	false	false	0.0332723	0.754676	0.811538	false	false			hypothetical protein
UMAG_02926	111.424	145.298	100.155	163.866	124.283	192.12		0.366178	0.000353708	0.000940689	false	false	0.405052	9.27536e-08	2.37545e-07	false	false	0.24437	0.00705156	0.0138581	false	false			hypothetical protein
UMAG_05820	28.2179	36.7365	28.7046	37.2153	26.6854	36.9172		0.365887	0.000787309	0.00196857	false	false	0.0107144	0.894231	0.918599	false	false	0.0898134	0.355473	0.442957	false	false			hypothetical protein
UMAG_01941	10.3656	13.5003	8.64003	19.7309	12.6954	16.4673		0.365462	0.00563896	0.0119708	false	false	0.289299	0.00420918	0.0070713	false	false	0.612089	1.5967e-09	7.73251e-09	false	false			hypothetical protein
UMAG_04827	41.6643	54.2169	47.8648	71.2997	53.9139	60.3572		0.36515	0.00104457	0.00255726	false	false	0.155879	0.047208	0.0681882	false	false	0.460815	3.15527e-07	1.19543e-06	false	false			probable PPZ2 - protein ser/thr phosphatase of the PP-1 family
UMAG_11177	145.917	190.158	113.202	168.755	140.092	183.602		0.3647	0.000467806	0.00121555	false	false	-0.0471827	0.544233	0.605577	false	false	-0.0975742	0.248922	0.328856	false	false			probable CAP2 - F-actin capping protein
UMAG_02465	29.0188	37.7707	26.19	34.1914	29.4363	51.4196		0.364668	0.000214486	0.00058684	false	false	0.44686	2.18375e-09	6.20403e-09	false	false	-0.0699169	0.372548	0.460128	false	false			related to Calcium influx promoting protein ehs1
UMAG_11660	19.1446	24.9071	15.0962	19.8666	20.2629	23.0687		0.36453	0.00122129	0.00295024	false	false	-0.106976	0.178582	0.230267	false	false	-0.249789	0.00230429	0.00495763	false	false			related to CAT2 - Carnitine O-acetyltransferase
UMAG_04063	23.0984	30.081	22.5151	36.9878	20.3586	25.0671		0.364168	0.00267241	0.0060461	false	false	-0.259634	0.00973613	0.015622	false	false	0.366062	0.000174797	0.000453187	false	false			related to soluble epoxide hydrolase
UMAG_03045	53.0092	69.014	40.3033	70.2121	35.5311	32.8162		0.363678	0.0013413	0.00321178	false	false	-1.0673	7.10131e-34	4.95647e-33	true	false	0.0954245	0.276171	0.359286	false	false			related to BSD2 - metal homeostasis protein
UMAG_10742	51.3087	67.1146	55.518	74.4226	61.5289	92.5128		0.363146	0.0119041	0.0234967	false	false	0.463328	2.06731e-05	4.43106e-05	false	false	0.220113	0.0422769	0.0701976	false	false			hypothetical protein
UMAG_01632	98.6601	128.253	142.258	155.631	143.373	152.483		0.363098	0.00150595	0.00356956	false	false	0.251181	0.00129419	0.00231235	false	false	0.34712	8.05038e-05	0.000219653	false	false			hypothetical protein
UMAG_11892	49.156	64.0017	49.9542	84.9333	54.0618	79.21		0.363052	0.00361589	0.00796443	false	false	0.307512	0.000685545	0.00126405	false	false	0.473308	1.81963e-07	7.05698e-07	false	false			probable PHO85 - cyclin-dependent protein kinase
UMAG_05896	12.819	16.6869	13.0404	17.0005	12.8954	18.8932		0.362679	0.0023876	0.0054582	false	false	0.181169	0.0770656	0.107308	false	false	0.0963188	0.361206	0.448654	false	false			hypothetical protein
UMAG_01076	54.7383	71.3531	46.5609	70.7276	54.5855	75.6562		0.362337	0.00327857	0.00730413	false	false	0.0872623	0.29264	0.357927	false	false	0.059764	0.489534	0.576201	false	false			related to GRH1 - acetylated protein
UMAG_12113	22.0742	29.1008	15.1924	18.6008	27.1751	34.0096		0.361906	0.0636944	0.104475	false	false	0.225054	0.113378	0.152527	false	false	-0.547634	0.000834252	0.00195304	false	false			hypothetical protein
UMAG_10407	19.1191	24.9524	9.17964	18.458	15.3819	17.808		0.361902	0.0192561	0.0363566	false	false	-0.477435	6.37555e-05	0.000130419	false	false	-0.35222	0.00539424	0.0108314	false	false			hypothetical protein
UMAG_10353	28.3172	36.7537	20.3028	39.9346	25.8664	31.2175		0.360883	0.002848	0.0064124	false	false	-0.232066	0.0204911	0.0312467	false	false	0.192428	0.0574963	0.0922697	false	false			related to OCA1 - putative protein tyrosine phosphatase
UMAG_01058	22.127	28.8539	23.8178	37.1063	28.8667	40.8217		0.360873	0.0122987	0.0242205	false	false	0.500361	1.60869e-06	3.76825e-06	false	false	0.428434	0.00010507	0.000282339	false	false			probable APS3 - AP-3 complex subunit
UMAG_03027	8.75783	11.3804	6.02562	9.65797	8.82892	13.5984		0.360807	0.00398726	0.00872014	false	false	0.259176	0.0040013	0.0067452	false	false	-0.15952	0.117979	0.173427	false	false			related to MON1 - required for fusion of cvt-vesicles and autophagosomes with the vacuole
UMAG_05680	61.9728	80.5186	59.4133	97.4737	59.4136	73.2073		0.360754	0.000212985	0.000583706	false	false	-0.134113	0.0366431	0.0537772	false	false	0.346192	1.41476e-07	5.54911e-07	false	false			hypothetical protein
UMAG_02141	2.10326	2.82356	2.62294	2.45371	2.22081	2.62532		0.360754	0.230724	0.316823	false	false	-0.10352	0.693004	0.74211	false	false	-0.122758	0.635954	0.707954	false	false			effector family protein Eff1-11
UMAG_03469	19.6559	25.5361	18.1962	21.7735	18.7531	21.6959		0.36062	0.000713477	0.00180043	false	false	-0.232649	0.00460299	0.00769332	false	false	-0.156612	0.0697462	0.109623	false	false			related to GPI13 - protein involved in glycosylphosphatidylinositol biosynthesis
UMAG_02912	18.8881	24.51	18.9651	23.3048	20.4138	24.3063		0.36039	0.000105688	0.000305801	false	false	-0.00964457	0.909936	0.932092	false	false	-0.00102996	0.989012	0.991581	false	false			related to LAA1 - AP-1 accessory protein involved in TGN-endosome transport
UMAG_11228	34.329	44.6431	33.5346	50.1322	37.3526	63.2154		0.36025	0.00233411	0.00534896	false	false	0.50252	3.77827e-08	9.95877e-08	false	false	0.236353	0.0131099	0.0244603	false	false			related to CAAX prenyl protease 2
UMAG_10373	374.283	485.671	292.351	481.535	328.811	359.099		0.360057	3.57414e-05	0.000110197	false	false	-0.431967	3.0084e-11	9.5118e-11	false	false	0.0603237	0.38311	0.470428	false	false			probable RIB4 - 6
UMAG_12280	73.7903	95.6377	68.0986	86.0862	55.7839	29.3881		0.359429	0.00212225	0.00490111	false	false	-1.69322	2.94402e-82	4.89078e-81	true	false	-0.0789319	0.371473	0.45901	false	false			hypothetical protein
UMAG_02573	22.0217	28.5938	39.5386	47.0119	16.5486	13.5581		0.359332	0.00176983	0.00414857	false	false	-1.0661	4.729e-24	2.52495e-23	true	false	0.783753	1.04099e-18	1.03814e-17	false	false			hypothetical protein
UMAG_05017	43.614	56.6445	24.5761	28.5321	36.5183	39.3463		0.359089	0.00264919	0.0059977	false	false	-0.521713	1.50193e-11	4.82206e-11	false	false	-0.909452	1.47972e-31	2.88985e-30	false	false			hypothetical protein
UMAG_04629	70.5966	91.5381	78.335	85.4861	109.656	205.178		0.358498	0.00242158	0.00552817	false	false	1.14734	8.85286e-09	2.41701e-08	true	false	-0.0267493	0.762559	0.818302	false	false			acetyl-CoA carboxylase
UMAG_03538	59.5583	77.2221	40.0448	43.3529	54.938	85.7958		0.358217	0.000201561	0.000554816	false	false	0.154396	0.0311374	0.0462011	false	false	-0.753581	5.11235e-22	6.18953e-21	false	false			tryptophan amino transferase (transaminase)
UMAG_03273	25.9878	33.6767	17.5739	33.0179	23.4821	26.9018		0.358134	0.000572264	0.00146901	false	false	-0.319002	5.82906e-05	0.000119812	false	false	0.043956	0.56938	0.648096	false	false			related to Tip elongation aberrant protein 1
UMAG_04844	13.7428	17.769	9.73654	9.6859	10.4937	11.411		0.357328	0.0346629	0.0615323	false	false	-0.62895	1.82086e-05	3.91996e-05	false	false	-0.778584	2.34329e-08	9.97188e-08	false	false			related to methionyl-trna formyltransferase
UMAG_03443	111.852	145.078	65.5952	85.5981	87.3814	82.7174		0.356584	0.00109981	0.00268147	false	false	-0.804223	4.36008e-21	2.09485e-20	false	false	-0.679689	7.99821e-15	6.20381e-14	false	false			related to ubiquitin-conjugating enzyme
UMAG_04798	9.7012	12.5538	9.55007	12.8974	11.635	11.8737		0.356478	0.00307891	0.00688975	false	false	-0.0782551	0.460337	0.528509	false	false	0.10934	0.321287	0.407792	false	false			hypothetical protein
UMAG_05034	10.6219	13.7584	13.3449	13.7613	10.9746	10.2288		0.356458	0.0079291	0.0163235	false	false	-0.427066	0.00015376	0.000303058	false	false	0.0686926	0.5224	0.607407	false	false			related to Cephamycin export protein cmcT
UMAG_04796	75.3384	97.9032	15.361	18.2441	29.7133	29.4128		0.35589	0.0229302	0.0425467	false	false	-1.7266	1.17732e-91	2.1714e-90	true	false	-2.32524	2.10893e-147	5.12548e-145	true	true			hypothetical protein
UMAG_02895	41.4935	53.733	40.4348	58.7646	46.3959	46.5792		0.355175	0.00521453	0.0111769	false	false	-0.203377	0.0192442	0.0294325	false	false	0.198368	0.0287501	0.0497123	false	false			related to ERG27 - 3-keto sterol reductase
UMAG_02433	26.4376	34.2907	20.4918	21.1354	22.2475	24.4122		0.355127	0.00263212	0.0059673	false	false	-0.48421	6.21424e-09	1.72336e-08	false	false	-0.617403	1.3989e-10	7.58016e-10	false	false			related to nuclear division protein Rft1
UMAG_10165	84.6076	109.604	40.0139	71.6572	68.0391	95.6384		0.354972	0.0026361	0.00597218	false	false	-0.1932	0.00574034	0.00950168	false	false	-0.533765	2.96533e-09	1.39089e-08	false	false			related to Ngg1p-interacting factor 3
UMAG_02204	274.137	354.292	365.247	435.772	212.139	241.915		0.354961	2.48832e-05	7.83768e-05	false	false	-0.546771	3.75109e-17	1.54758e-16	false	false	0.369017	9.82752e-09	4.34557e-08	false	false			related to beta-galactosidase
UMAG_01554	15.8156	20.498	16.7571	22.4815	17.3445	22.7811		0.354919	0.00192293	0.00448183	false	false	0.156359	0.0766886	0.1069	false	false	0.20408	0.0284595	0.0492877	false	false			hypothetical protein
UMAG_00762	0.12083	0.201942	0.402169	0.387254	0.355011	0.357775		0.354828	0.55149	0.641547	false	false	0.660982	0.292231	0.357589	false	false	0.520801	0.214097	0.28985	false	false			hypothetical protein
UMAG_04539	31.8193	41.1252	27.2422	30.9506	32.5075	23.5009		0.354512	0.000664525	0.00168468	false	false	-0.802325	3.1473e-21	1.52605e-20	false	false	-0.333646	7.65913e-05	0.000209763	false	false			related to POS5 - Mitochondrial NADH kinase
UMAG_00476	38.3138	49.5015	35.7044	70.9185	36.4507	54.4864		0.353096	0.00113578	0.00276097	false	false	0.141121	0.0870767	0.119918	false	false	0.586103	3.07803e-11	1.76556e-10	false	false			related to 2-hydroxy-6-oxo-6-phenylhexa-2
UMAG_03460	164.421	212.4	67.0685	96.0975	88.2849	77.9262		0.352521	0.000394131	0.00103809	false	false	-1.43945	3.01676e-79	4.73638e-78	true	false	-1.06376	4.68401e-47	1.59256e-45	true	false			hypothetical protein
UMAG_16233	0.633937	1.30348	1.06975	0.705369	2.19468	1.23464		0.352457	0.544026	0.634214	false	false	-0.0432019	0.955145	0.966414	false	false	-0.184884	0.610732	0.685767	false	false			#N/A
UMAG_02830	64.0927	82.8028	53.4647	65.737	71.6514	54.8578		0.352265	0.00141409	0.00337253	false	false	-0.589671	1.11065e-11	3.58764e-11	false	false	-0.258411	0.0018079	0.00396505	false	false			related to MSS51 - mRNA processing protein
UMAG_10000	3.84251	4.94223	5.20373	5.61277	3.2579	4.14821		0.352252	0.0344653	0.0612643	false	false	-0.247936	0.0646052	0.0912802	false	false	0.247572	0.0633103	0.100494	false	false			hypothetical protein
UMAG_00650	14.4527	18.6181	6.71375	11.8155	7.2778	8.66988		0.351998	0.0115004	0.022782	false	false	-1.09612	1.05823e-18	4.63933e-18	true	false	-0.575137	3.95717e-06	1.30948e-05	false	false			related to Progesterone 5-beta-reductase
UMAG_01800	10.1268	13.2382	9.31791	15.2332	15.377	25.0251		0.351918	0.0738488	0.118581	false	false	0.913171	5.56912e-12	1.82472e-11	false	false	0.267837	0.084999	0.130493	false	false			related to molybdopterin synthase large subunit
UMAG_00102	0.0362245	0.0975546	0.037577	0.0897301	0.103917	1.86003		0.351411	0.514298		false	false	3.63728	5.55114e-11	1.72806e-10	true	true	-0.00613184	0.986186	0.989806	false	false			hypothetical protein
UMAG_03652	39.1824	50.5764	39.8449	56.7783	33.6473	42.4121		0.351233	0.00046022	0.00119822	false	false	-0.249767	0.001124	0.00202515	false	false	0.238425	0.00195076	0.00424714	false	false			hypothetical protein
UMAG_11214	33.3468	43.0114	28.67	40.1387	34.303	43.1659		0.350771	0.000188252	0.00052049	false	false	0.00781391	0.920185	0.941032	false	false	-0.0270449	0.709862	0.77249	false	false			related to conserved oligomeric Golgi complex component 6
UMAG_02684	200.29	258.511	101.296	182.488	157.471	211.372		0.350693	0.000804165	0.00200766	false	false	-0.286604	3.13426e-05	6.61259e-05	false	false	-0.425551	3.09808e-08	1.30234e-07	false	false			probable 26S proteasome non-atpase regulatory subunit Rpn6
UMAG_03640	66.5615	85.9902	73.2053	90.6967	62.4989	93.97		0.350689	0.00236013	0.00540481	false	false	0.130576	0.115663	0.155175	false	false	0.148995	0.0905644	0.137917	false	false			hypothetical protein
UMAG_00453	21.8019	28.1283	17.404	17.7158	17.9348	20.3663		0.350402	0.000381294	0.00100914	false	false	-0.46108	4.33984e-09	1.21385e-08	false	false	-0.58844	2.61337e-12	1.66011e-11	false	false			related to phosphatidylinositol 3-kinase
UMAG_05828	738.75	951.758	676.726	1295.39	1079.85	1444.59		0.350189	2.06018e-05	6.57434e-05	false	false	0.603803	1.90748e-24	1.03456e-23	false	false	0.514572	3.73757e-17	3.35971e-16	false	false			probable tubulin beta chain
UMAG_02014	39.5767	51.102	29.196	25.6631	34.2991	44.6984		0.350015	0.00291501	0.00654753	false	false	-0.189295	0.0425126	0.0618487	false	false	-0.906493	4.30306e-20	4.69829e-19	false	false			hypothetical protein
UMAG_10532	35.5533	45.8255	32.1939	40.4507	37.4	62.89		0.349867	0.000941524	0.00231448	false	false	0.457878	1.59503e-08	4.30337e-08	false	false	-0.106272	0.220835	0.297377	false	false			related to polyketide synthase required for biosynthesis of fumonisin mycotoxins
UMAG_10767	48.2125	62.1948	40.3457	50.7002	44.4358	28.9134		0.349754	0.000552175	0.00142127	false	false	-1.09867	3.3958e-48	3.24493e-47	true	false	-0.22019	0.0043484	0.00888362	false	false			related to DPH2 - diphtheria toxin resistance protein
UMAG_05354	33.1744	42.8695	31.5873	53.4901	37.8919	47.1919		0.349716	0.00309515	0.00692137	false	false	0.139401	0.119175	0.159481	false	false	0.385582	3.24974e-05	9.43575e-05	false	false			hypothetical protein
UMAG_11219	56.2293	72.5008	45.4135	44.2724	52.1144	81.2293		0.349609	0.000737511	0.00185597	false	false	0.166652	0.0393421	0.0574189	false	false	-0.630661	5.12423e-12	3.17219e-11	false	false			related to TLG2 - member of the syntaxin family of t-SNAREs
UMAG_11100	44.916	57.997	24.9022	27.3586	33.8503	30.859		0.349496	0.00767911	0.0158983	false	false	-0.905329	1.77393e-31	1.16135e-30	false	false	-1.0026	1.24469e-34	2.70452e-33	true	false			hypothetical protein
UMAG_10038	36.5309	47.0582	23.4925	66.4746	45.9746	104.518		0.349376	0.00358208	0.00791049	false	false	1.15105	5.75895e-58	6.5744e-57	true	false	0.565492	6.64367e-14	4.73867e-13	false	false			probable multifunctional beta-oxidation protein
UMAG_02405	10.4175	13.4382	10.1719	14.5626	14.6449	26.5927		0.348542	0.00495587	0.0106608	false	false	0.984273	8.08047e-28	4.82508e-27	false	false	0.185346	0.0685189	0.107978	false	false			related to KAR4 - transcription factor required for gene regulation in response to pheromones
UMAG_10005	24.5371	31.526	31.518	40.0658	27.3141	27.8991		0.347487	0.000685343	0.00173277	false	false	-0.173749	0.0290052	0.0432619	false	false	0.412867	8.96858e-07	3.21946e-06	false	false			hypothetical protein
UMAG_05698	50.3967	64.7833	63.9284	81.1842	54.6224	63.8353		0.347335	0.00087473	0.00216815	false	false	-0.0189236	0.791596	0.828802	false	false	0.39338	2.23717e-06	7.62216e-06	false	false			probable ser/thr protein kinase
UMAG_04385	0.329813	0.431489	0.178999	0.456924	0.354067	1.18442		0.346976	0.419267	0.517751	false	false	1.37351	1.98958e-05	4.26979e-05	true	false	0.104478	0.764357	0.819778	false	false			hypothetical protein
UMAG_01842	0.040564	0.153161	0.120495	0.177162	0	0.0845051		0.345633	0.473827		false	false	-0.328293	0.669136	0.722187	false	false	0.0594403	0.856904	0.894813	false	false			hypothetical protein
UMAG_10307	42.1346	54.1926	40.2025	66.2053	49.474	80.2411		0.345132	0.00203726	0.00472479	false	false	0.566647	4.09682e-13	1.40682e-12	false	false	0.356936	4.58137e-05	0.000130709	false	false			hypothetical protein
UMAG_02976	26.3747	33.8669	28.4366	40.2025	28.2206	29.7203		0.344806	0.000678592	0.00171702	false	false	-0.185309	0.0105115	0.0167758	false	false	0.317367	1.02468e-05	3.21875e-05	false	false			hypothetical protein
UMAG_05834	45.4113	58.3355	31.0826	39.5712	37.6647	47.4851		0.344687	0.000575483	0.00147605	false	false	-0.294174	4.97675e-05	0.000103034	false	false	-0.482699	3.34408e-09	1.56295e-08	false	false			related to auxin-resistance protein
UMAG_00710	22.3179	28.6491	21.3751	24.3362	24.1866	39.0742		0.344268	0.000398539	0.00104802	false	false	0.450191	4.68766e-09	1.30793e-08	false	false	-0.161296	0.0428918	0.0711825	false	false			related to Exocyst complex component Sec5
UMAG_11959	24.2906	31.2413	18.9578	34.1445	26.1385	30.5327		0.344069	0.0154576	0.0298468	false	false	-0.0273553	0.811342	0.84702	false	false	0.2003	0.0864787	0.132494	false	false			hypothetical protein
UMAG_03590	32.4572	41.6709	20.9819	29.8693	33.2185	35.671		0.342665	0.00298628	0.00669388	false	false	-0.220825	0.00443171	0.00742515	false	false	-0.404484	2.72061e-06	9.17403e-06	false	false			hypothetical protein
UMAG_12322	0	0.111361	0.0548626	0.0452776	0	0		0.342588	0.362819		false	false	-0.680561	0.286189	0.350758	false	false	-0.106046	0.660835		false	false			hypothetical protein
UMAG_12034	63.412	81.5563	48.5474	61.0916	73.5123	97.7426		0.342508	0.00319522	0.00713542	false	false	0.263761	0.00159958	0.00282272	false	false	-0.338823	0.000412368	0.00100556	false	false			probable NEDD8 precursor - Ubiquitin-like protein
UMAG_03933	145.147	186.083	116.408	164.845	163.683	193.728		0.34241	0.000923127	0.00227693	false	false	0.0608652	0.468789	0.536329	false	false	-0.101739	0.192474	0.264838	false	false			related to WWM1 - WW domain containing protein interacting with Metacaspase
UMAG_03994	75.3531	98.0992	7.07134	17.3852	34.9719	20.3748		0.342382	0.227043	0.312225	false	false	-2.25535	9.49192e-150	3.015e-148	true	true	-2.40293	1.53843e-195	7.76554e-193	true	true			probable PDC1 - pyruvate decarboxylase
UMAG_03095	28.1939	36.1023	24.0763	39.0935	27.3375	16.4992		0.342206	0.000733976	0.0018479	false	false	-1.12419	1.70312e-44	1.52747e-43	true	false	0.184745	0.0350092	0.0593465	false	false			DNA repair/recombination protein Rec2
UMAG_01803	51.6842	66.2858	45.8418	57.1424	50.6632	61.5615		0.342146	0.00033377	0.00089055	false	false	-0.103362	0.129542	0.172013	false	false	-0.140115	0.0492268	0.0805753	false	false			related to NCA2 - control of mitochondrial synthesis of Atp6p and Atp8p
UMAG_00111	188.003	240.877	182.133	299.905	180.073	265.187		0.341822	0.000369102	0.000978851	false	false	0.141236	0.0430946	0.0626159	false	false	0.386438	1.53169e-07	5.98629e-07	false	false			related to membrane protein
UMAG_04345	138.412	177.585	130.54	221.598	191.733	278.391		0.341677	0.00238732	0.0054582	false	false	0.650181	1.96637e-20	9.23425e-20	false	false	0.38832	1.34935e-05	4.17267e-05	false	false			probable vacuolar atp synthase subunit g (vma-10)
[truncated: 5,147 more rows]

## Sheet: Blatt1
			Expression values of U. maydis genes in RPM
[truncated: 6,912 more rows]
