# Supplementary material for: Signal peptide peptidase activity connects the unfolded protein response to plant defense suppression by Ustilago maydis
Source: PLoS Pathog. 2019 Apr 18;15(4):e1007734. doi: 10.1371/journal.ppat.1007734 (PMC6490947; doi:10.1371/journal.ppat.1007734)
Supplement: S2 Table — (XLSX) [file ppat.1007734.s019.xlsx]

## Sheet: FC2
S3 Table: FunCat analysis of UPR core genes
ID	Functional categories of UPR core genes (log2FC >2)	abs SET	rel SET	genes SET	abs GENOME	rel GENOME	rel SET/rel GENOME	P-VALUE
1	01 METABOLISM	15	23	UMAG_10006 UMAG_15034 UMAG_01112 UMAG_11651 UMAG_01512 UMAG_01988 UMAG_12178 UMAG_02487 UMAG_02727 UMAG_03034 UMAG_03665 UMAG_11763 UMAG_04896 UMAG_05811 UMAG_11799	1959	28.8	0.798611	0.881623
2	01.01 amino acid metabolism	1	1.53	UMAG_03665	341	5.02	0.304781	0.965561
3	01.04 phosphate metabolism	2	3.07	UMAG_15034 UMAG_11799	474	6.98	0.439828	0.947698
4	01.05 C-compound and carbohydrate metabolism	9	13.8	UMAG_01112 UMAG_01512 UMAG_01988 UMAG_12178 UMAG_02727 UMAG_03034 UMAG_03665 UMAG_11763 UMAG_05811	727	10.7	1.28972	0.257739
5	01.05.02 sugar, glucoside, polyol and carboxylate metabolism	1	1.53	UMAG_05811	167	2.46	0.621951	0.803659
6	01.05.02.07 sugar, glucoside, polyol and carboxylate catabolism	1	1.53	UMAG_05811	114	1.68	0.910714	0.669395
7	01.05.03 polysaccharide metabolism	3	4.61	UMAG_01512 UMAG_11763 UMAG_05811	109	1.6	2.88125	0.0862498
8	01.05.09 aminosaccharide metabolism	1	1.53	UMAG_02727	29	0.42	3.64286	0.24405
9	01.05.09.07 aminosaccharide catabolism	1	1.53	UMAG_02727	10	0.14	10.9286	0.0918447
10	01.05.11 aromate metabolism	2	3.07	UMAG_01988 UMAG_12178	34	0.5	6.14	0.0416612
11	01.05.11.07 aromate catabolism	1	1.53	UMAG_12178	22	0.32	4.78125	0.191146
12	01.05.11.07.01 aerobic aromate catabolism	1	1.53	UMAG_12178	22	0.32	4.78125	0.191146
13	01.05.11.07.01.03 meta-cleavage	1	1.53	UMAG_12178	2	0.02	76.5	0.0190723
14	01.06 lipid, fatty acid and isoprenoid metabolism	3	4.61	UMAG_11651 UMAG_03034 UMAG_03665	457	6.73	0.684993	0.823522
15	01.07 metabolism of vitamins, cofactors, and prosthetic groups	1	1.53	UMAG_01988	211	3.11	0.491961	0.873014
16	01.07.04 utilization of vitamins, cofactors, and prosthetic groups	1	1.53	UMAG_01988	14	0.2	7.65	0.126211
17	01.20 secondary metabolism	6	9.23	UMAG_10006 UMAG_01112 UMAG_01988 UMAG_12178 UMAG_02487 UMAG_04896	401	5.91	1.56176	0.18442
18	01.20.33 metabolism of secondary products derived from L-tryptophan	1	1.53	UMAG_12178	5	0.07	21.8571	0.0470112
19	01.25 extracellular metabolism	1	1.53	UMAG_11763	19	0.28	5.46429	0.167372
20	01.25.07 extracellular ester compound degradation	1	1.53	UMAG_11763	6	0.08	19.125	0.0561488
21	02 ENERGY	3	4.61	UMAG_01112 UMAG_01512 UMAG_05811	403	5.94	0.776094	0.751149
22	02.01 glycolysis and gluconeogenesis	1	1.53	UMAG_01112	72	1.06	1.4434	0.501851
23	02.19 metabolism of energy reserves (e.g. glycogen, trehalose)	2	3.07	UMAG_01512 UMAG_05811	50	0.73	4.20548	0.0825898
24	10 CELL CYCLE AND DNA PROCESSING	4	6.15	UMAG_00007 UMAG_10006 UMAG_15034 UMAG_11799	890	13.1	0.469466	0.978097
25	10.01 DNA processing	1	1.53	UMAG_10006	507	7.47	0.204819	0.993741
26	10.01.03 DNA synthesis and replication	1	1.53	UMAG_10006	126	1.85	0.827027	0.706079
27	10.03 cell cycle	3	4.61	UMAG_00007 UMAG_15034 UMAG_11799	578	8.52	0.54108	0.924093
28	10.03.01 mitotic cell cycle and cell cycle control	2	3.07	UMAG_15034 UMAG_11799	423	6.23	0.492777	0.919954
29	10.03.01.01 mitotic cell cycle	1	1.53	UMAG_11799	183	2.69	0.568773	0.832375
30	10.03.01.01.09 G2/M transition of mitotic cell cycle	1	1.53	UMAG_11799	42	0.61	2.5082	0.333417
31	10.03.03 cytokinesis (cell division) /septum formation and hydrolysis	1	1.53	UMAG_11799	142	2.09	0.732057	0.748822
32	10.03.04 nuclear and chromosomal cycle	1	1.53	UMAG_11799	98	1.44	1.0625	0.613392
33	10.03.04.07 nuclear division	1	1.53	UMAG_11799	12	0.17	9	0.109191
34	11 TRANSCRIPTION	3	4.61	UMAG_10099 UMAG_01232 UMAG_11799	864	12.7	0.362992	0.992389
35	11.02 RNA synthesis	3	4.61	UMAG_10099 UMAG_01232 UMAG_11799	640	9.43	0.488865	0.952353
36	11.02.03 mRNA synthesis	3	4.61	UMAG_10099 UMAG_01232 UMAG_11799	577	8.5	0.542353	0.923534
37	11.02.03.04 transcriptional control	3	4.61	UMAG_10099 UMAG_01232 UMAG_11799	478	7.04	0.65483	0.846507
38	11.06 RNA modification	1	1.53	UMAG_10099	66	0.97	1.57732	0.471915
39	11.06.03 mRNA modification	1	1.53	UMAG_10099	6	0.08	19.125	0.0561488
40	11.06.03.01 mRNA editing	1	1.53	UMAG_10099	3	0.04	38.25	0.0284737
41	12 PROTEIN SYNTHESIS	1	1.53	UMAG_10099	389	5.73	0.267016	0.97887
42	12.07 translational control	1	1.53	UMAG_10099	75	1.1	1.39091	0.516186
43	14 PROTEIN FATE (folding, modification, destination)	22	33.8	UMAG_10006 UMAG_10099 UMAG_00481 UMAG_00542 UMAG_00904 UMAG_15034 UMAG_01232 UMAG_01512 UMAG_05173 UMAG_05219 UMAG_15029 UMAG_10156 UMAG_02729 UMAG_02944 UMAG_11083 UMAG_04605 UMAG_04355 UMAG_05352 UMAG_05898 UMAG_11799 UMAG_06140 UMAG_06175	1111	16.3	2.07362	0.000414869
44	14.01 protein folding and stabilization	11	16.9	UMAG_10006 UMAG_10099 UMAG_00904 UMAG_15034 UMAG_01512 UMAG_05173 UMAG_05219 UMAG_10156 UMAG_02944 UMAG_04605 UMAG_05352	117	1.72	9.82558	1.02182e-08
45	14.04 protein targeting, sorting and translocation	7	10.7	UMAG_10006 UMAG_00904 UMAG_15034 UMAG_15029 UMAG_11083 UMAG_04605 UMAG_06175	268	3.95	2.70886	0.0136553
46	14.07 protein modification	10	15.3	UMAG_10006 UMAG_00481 UMAG_00542 UMAG_01232 UMAG_01512 UMAG_05219 UMAG_15029 UMAG_10156 UMAG_04355 UMAG_11799	666	9.81	1.55963	0.100436
47	14.07.01 modification with fatty acids (e.g. myristylation, palmitylation, farnesylation)	1	1.53	UMAG_10006	41	0.6	2.55	0.326929
48	14.07.02 modification with sugar residues (e.g. glycosylation, deglycosylation)	1	1.53	UMAG_01512	50	0.73	2.09589	0.383153
49	14.07.03 modification by phosphorylation, dephosphorylation, autophosphorylation	1	1.53	UMAG_11799	219	3.22	0.475155	0.882725
50	14.07.05 modification by ubiquitination, deubiquitination	2	3.07	UMAG_00542 UMAG_04355	119	1.75	1.75429	0.316315
51	14.07.11 protein processing (proteolytic)	3	4.61	UMAG_00481 UMAG_01232 UMAG_15029	106	1.56	2.95513	0.0808445
52	14.10 assembly of protein complexes	2	3.07	UMAG_15034 UMAG_04355	212	3.12	0.983974	0.608051
53	14.13 protein/peptide degradation	7	10.7	UMAG_00542 UMAG_01232 UMAG_15029 UMAG_02729 UMAG_04355 UMAG_05898 UMAG_06140	278	4.09	2.61614	0.0164233
54	14.13.01 cytoplasmic and nuclear protein degradation	5	7.69	UMAG_00542 UMAG_01232 UMAG_04355 UMAG_05898 UMAG_06140	199	2.93	2.62457	0.0412785
55	14.13.01.01 proteasomal degradation (ubiquitin/proteasomal pathway)	3	4.61	UMAG_00542 UMAG_04355 UMAG_05898	150	2.21	2.08597	0.1733
56	16 PROTEIN WITH BINDING FUNCTION OR COFACTOR REQUIREMENT (structural or catalytic)	25	38.4	UMAG_00007 UMAG_10006 UMAG_00223 UMAG_10099 UMAG_00481 UMAG_00542 UMAG_00904 UMAG_15034 UMAG_01162 UMAG_01232 UMAG_05173 UMAG_15029 UMAG_02081 UMAG_10156 UMAG_02487 UMAG_02944 UMAG_03665 UMAG_04605 UMAG_04355 UMAG_04896 UMAG_05352 UMAG_05898 UMAG_11799 UMAG_06140 UMAG_06175	2287	33.7	1.13947	0.245312
57	16.01 protein binding	21	32.3	UMAG_00007 UMAG_00223 UMAG_10099 UMAG_00481 UMAG_00542 UMAG_00904 UMAG_15034 UMAG_01162 UMAG_05173 UMAG_15029 UMAG_10156 UMAG_02487 UMAG_02944 UMAG_04605 UMAG_04355 UMAG_04896 UMAG_05352 UMAG_05898 UMAG_11799 UMAG_06140 UMAG_06175	1348	19.8	1.63131	0.0119089
58	16.01.01 receptor binding	1	1.53	UMAG_06140	17	0.25	6.12	0.151142
59	16.03 nucleic acid binding	2	3.07	UMAG_10099 UMAG_11799	632	9.31	0.329753	0.986972
60	16.03.01 DNA binding	2	3.07	UMAG_10099 UMAG_11799	334	4.92	0.623984	0.837341
61	16.13 C-compound binding	1	1.53	UMAG_10099	26	0.38	4.02632	0.221807
62	16.13.01 sugar binding	1	1.53	UMAG_10099	13	0.19	8.05263	0.117741
63	16.17 metal binding	5	7.69	UMAG_10006 UMAG_00542 UMAG_02081 UMAG_05352 UMAG_06140	520	7.66	1.00392	0.564122
64	16.17.01 calcium binding	3	4.61	UMAG_02081 UMAG_05352 UMAG_06140	55	0.81	5.69136	0.0154554
65	16.17.07 magnesium binding	1	1.53	UMAG_02081	109	1.6	0.95625	0.652812
66	16.17.09 heavy metal binding (Cu, Fe, Zn)	2	3.07	UMAG_10006 UMAG_00542	313	4.61	0.665944	0.809111
67	16.19 nucleotide/nucleoside/nucleobase binding	7	10.7	UMAG_00542 UMAG_00904 UMAG_15034 UMAG_01232 UMAG_02081 UMAG_04355 UMAG_11799	688	10.1	1.05941	0.493233
68	16.19.03 ATP binding	6	9.23	UMAG_00542 UMAG_00904 UMAG_15034 UMAG_02081 UMAG_04355 UMAG_11799	510	7.51	1.22903	0.363081
69	16.21 complex cofactor/cosubstrate/vitamine binding	1	1.53	UMAG_03665	264	3.89	0.393316	0.925168
70	16.21.07 NAD/NADP binding	1	1.53	UMAG_03665	122	1.79	0.854749	0.69432
71	18 REGULATION OF METABOLISM AND PROTEIN FUNCTION	7	10.7	UMAG_10099 UMAG_01162 UMAG_05173 UMAG_10156 UMAG_04605 UMAG_11799 UMAG_06140	450	6.63	1.61388	0.137534
72	18.01 regulation by	2	3.07	UMAG_10156 UMAG_11799	233	3.43	0.895044	0.659827
73	18.01.01 regulation by modification	1	1.53	UMAG_11799	138	2.03	0.753695	0.738748
74	18.01.07 regulation by binding / dissociation	1	1.53	UMAG_10156	103	1.51	1.01325	0.631829
75	18.02 regulation of protein activity	6	9.23	UMAG_10099 UMAG_01162 UMAG_05173 UMAG_04605 UMAG_11799 UMAG_06140	440	6.48	1.42438	0.244308
76	18.02.01 enzymatic activity regulation / enzyme regulator	4	6.15	UMAG_10099 UMAG_05173 UMAG_04605 UMAG_11799	281	4.14	1.48551	0.28236
77	18.02.01.01 enzyme activator	2	3.07	UMAG_10099 UMAG_11799	125	1.84	1.66848	0.337503
78	18.02.01.02 enzyme inhibitor	3	4.61	UMAG_10099 UMAG_05173 UMAG_04605	57	0.84	5.4881	0.0170064
79	18.02.01.02.03 protease inhibitor	1	1.53	UMAG_10099	7	0.1	15.3	0.0652002
80	18.02.01.02.05 kinase inhibitior	1	1.53	UMAG_05173	21	0.3	5.1	0.183296
81	18.02.03 guanyl-nucleotide exchange factor (GEF)	1	1.53	UMAG_01162	32	0.47	3.25532	0.265666
82	18.02.10 regulation of channel activity	1	1.53	UMAG_06140	2	0.02	76.5	0.0190723
83	20 CELLULAR TRANSPORT, TRANSPORT FACILITIES AND TRANSPORT ROUTES	20	30.7	UMAG_10006 UMAG_00204 UMAG_00223 UMAG_10099 UMAG_00904 UMAG_15034 UMAG_01162 UMAG_05219 UMAG_02081 UMAG_10156 UMAG_02487 UMAG_03034 UMAG_11083 UMAG_03507 UMAG_03665 UMAG_04605 UMAG_04896 UMAG_05352 UMAG_05898 UMAG_06175	1136	16.7	1.83832	0.0036404
84	20.01 transported compounds (substrates)	13	20	UMAG_00204 UMAG_10099 UMAG_00904 UMAG_05219 UMAG_02081 UMAG_10156 UMAG_03034 UMAG_11083 UMAG_03507 UMAG_03665 UMAG_05352 UMAG_05898 UMAG_06175	836	12.3	1.62602	0.0510219
85	20.01.01 ion transport	2	3.07	UMAG_00204 UMAG_02081	180	2.65	1.15849	0.518414
86	20.01.01.01 cation transport (H+, Na+, K+, Ca2+ , NH4+, etc.)	2	3.07	UMAG_00204 UMAG_02081	144	2.12	1.44811	0.403162
87	20.01.03 C-compound and carbohydrate transport	1	1.53	UMAG_03034	111	1.63	0.93865	0.659541
88	20.01.10 protein transport	5	7.69	UMAG_10099 UMAG_00904 UMAG_11083 UMAG_05898 UMAG_06175	220	3.24	2.37346	0.058889
89	20.01.13 lipid/fatty acid transport	2	3.07	UMAG_10156 UMAG_03034	72	1.06	2.89623	0.151168
90	20.01.15 electron transport	4	6.15	UMAG_05219 UMAG_10156 UMAG_03665 UMAG_05352	204	3	2.05	0.131017
91	20.01.23 allantoin and allantoate transport	1	1.53	UMAG_03507	17	0.25	6.12	0.151142
92	20.01.25 vitamine/cofactor transport	1	1.53	UMAG_03507	30	0.44	3.47727	0.251324
93	20.03 transport facilities	7	10.7	UMAG_00204 UMAG_00223 UMAG_15034 UMAG_02081 UMAG_03034 UMAG_03507 UMAG_06175	343	5.05	2.11881	0.0446798
94	20.03.01 channel / pore class transport	1	1.53	UMAG_00223	35	0.51	3	0.286674
95	20.03.01.01 ion channels	1	1.53	UMAG_00223	16	0.23	6.65217	0.14291
96	20.03.02 carrier (electrochemical potential-driven transport)	1	1.53	UMAG_03034	71	1.04	1.47115	0.49698
97	20.03.02.02 symporter	1	1.53	UMAG_03034	26	0.38	4.02632	0.221807
98	20.03.02.02.01 proton driven symporter	1	1.53	UMAG_03034	15	0.22	6.95455	0.1346
99	20.03.22 transport ATPases	2	3.07	UMAG_00204 UMAG_02081	59	0.86	3.56977	0.109307
100	20.09 transport routes	14	21.5	UMAG_10006 UMAG_00204 UMAG_00223 UMAG_10099 UMAG_15034 UMAG_01162 UMAG_02487 UMAG_03034 UMAG_11083 UMAG_03507 UMAG_04605 UMAG_04896 UMAG_05898 UMAG_06175	758	11.1	1.93694	0.0111776
101	20.09.03 peroxisomal transport	1	1.53	UMAG_10099	21	0.3	5.1	0.183296
102	20.09.04 mitochondrial transport	1	1.53	UMAG_10006	95	1.4	1.09286	0.601898
103	20.09.05 non-vesicular ER transport	2	3.07	UMAG_15034 UMAG_06175	10	0.14	21.9286	0.00387138
104	20.09.07 vesicular transport (Golgi network, etc.)	5	7.69	UMAG_01162 UMAG_02487 UMAG_11083 UMAG_04896 UMAG_05898	239	3.52	2.18466	0.0780444
105	20.09.07.03 ER to Golgi transport	4	6.15	UMAG_01162 UMAG_02487 UMAG_11083 UMAG_04896	72	1.06	5.80189	0.004849
106	20.09.07.05 intra Golgi transport	1	1.53	UMAG_01162	28	0.41	3.73171	0.236706
107	20.09.07.07 retrograde transport	1	1.53	UMAG_05898	7	0.1	15.3	0.0652002
108	20.09.16 cellular export and secretion	3	4.61	UMAG_10099 UMAG_03034 UMAG_11083	131	1.93	2.3886	0.130212
109	20.09.18 cellular import	3	4.61	UMAG_00223 UMAG_03034 UMAG_03507	235	3.46	1.33237	0.392545
110	20.09.18.07 non-vesicular cellular import	3	4.61	UMAG_00223 UMAG_03034 UMAG_03507	68	1	4.61	0.0270497
111	30 CELLULAR COMMUNICATION/SIGNAL TRANSDUCTION MECHANISM	7	10.7	UMAG_00007 UMAG_01162 UMAG_01988 UMAG_05173 UMAG_04355 UMAG_11799 UMAG_06140	487	7.17	1.49233	0.183009
112	30.01 cellular signalling	5	7.69	UMAG_00007 UMAG_01162 UMAG_05173 UMAG_11799 UMAG_06140	427	6.29	1.22258	0.38953
113	30.01.05 enzyme mediated signal transduction	5	7.69	UMAG_00007 UMAG_01162 UMAG_05173 UMAG_11799 UMAG_06140	285	4.2	1.83095	0.136567
114	30.01.05.01 protein kinase	2	3.07	UMAG_00007 UMAG_11799	132	1.94	1.58247	0.361984
115	30.01.05.01.02 JNK cascade	1	1.53	UMAG_00007	8	0.11	13.9091	0.0741661
116	30.01.05.01.04 NIK-I-kappaB/NF-kappaB cascade	1	1.53	UMAG_00007	16	0.23	6.65217	0.14291
117	30.01.05.03 protease mediated signal transduction	1	1.53	UMAG_06140	2	0.02	76.5	0.0190723
118	30.01.05.05 G-protein mediated signal transduction	2	3.07	UMAG_00007 UMAG_01162	138	2.03	1.51232	0.382712
119	30.01.05.05.01 small GTPase mediated signal transduction	2	3.07	UMAG_00007 UMAG_01162	112	1.65	1.86061	0.29143
120	30.01.09 second messenger mediated signal transduction	2	3.07	UMAG_11799 UMAG_06140	79	1.16	2.64655	0.174862
121	30.01.09.03 Ca2+ mediated signal transduction	2	3.07	UMAG_11799 UMAG_06140	23	0.33	9.30303	0.0200926
122	30.05 transmembrane signal transduction	2	3.07	UMAG_01988 UMAG_04355	129	1.9	1.61579	0.351528
123	30.05.02 non-enzymatic receptor mediated signalling	1	1.53	UMAG_04355	50	0.73	2.09589	0.383153
124	30.05.02.14 Notch-receptor signalling pathway	1	1.53	UMAG_04355	10	0.14	10.9286	0.0918447
125	30.07 regulation of signal transduction	1	1.53	UMAG_01162	26	0.38	4.02632	0.221807
126	32 CELL RESCUE, DEFENSE AND VIRULENCE	14	21.5	UMAG_10006 UMAG_00542 UMAG_00904 UMAG_15034 UMAG_01232 UMAG_05173 UMAG_05219 UMAG_02081 UMAG_02727 UMAG_02944 UMAG_04605 UMAG_11763 UMAG_05352 UMAG_05898	701	10.3	2.08738	0.00569221
127	32.01 stress response	11	16.9	UMAG_10006 UMAG_00542 UMAG_00904 UMAG_15034 UMAG_05173 UMAG_05219 UMAG_02081 UMAG_02944 UMAG_04605 UMAG_05352 UMAG_05898	511	7.53	2.24436	0.00856646
128	32.01.01 oxidative stress response	1	1.53	UMAG_00904	80	1.17	1.30769	0.53918
129	32.01.05 heat shock response	2	3.07	UMAG_10006 UMAG_00904	40	0.58	5.2931	0.0558551
130	32.01.07 unfolded protein response (e.g. ER quality control)	8	12.3	UMAG_00542 UMAG_00904 UMAG_15034 UMAG_05173 UMAG_05219 UMAG_02944 UMAG_04605 UMAG_05898	68	1	12.3	2.14523e-07
131	32.05 disease, virulence and defense	3	4.61	UMAG_01232 UMAG_02727 UMAG_11763	111	1.63	2.82822	0.0899375
132	32.05.01 resistance proteins	1	1.53	UMAG_01232	58	0.85	1.8	0.42923
133	32.05.01.01 antibiotic resistance	1	1.53	UMAG_01232	5	0.07	21.8571	0.0470112
134	32.05.03 defense related proteins	1	1.53	UMAG_02727	18	0.26	5.88462	0.159295
135	32.05.05 virulence, disease factors	1	1.53	UMAG_11763	20	0.29	5.27586	0.175372
136	32.07 detoxification	1	1.53	UMAG_01232	178	2.62	0.583969	0.823877
137	34 INTERACTION WITH THE ENVIRONMENT	5	7.69	UMAG_00204 UMAG_01232 UMAG_02081 UMAG_03034 UMAG_06140	475	7	1.09857	0.481794
138	34.01 homeostasis	4	6.15	UMAG_00204 UMAG_02081 UMAG_03034 UMAG_06140	195	2.87	2.14286	0.116205
139	34.01.01 homeostasis of cations	4	6.15	UMAG_00204 UMAG_02081 UMAG_03034 UMAG_06140	166	2.44	2.52049	0.0741791
140	34.01.01.01 homeostasis of metal ions (Na, K, Ca etc.)	3	4.61	UMAG_00204 UMAG_02081 UMAG_06140	114	1.68	2.74405	0.0955921
141	34.01.01.03 homeostasis of protons	1	1.53	UMAG_03034	49	0.72	2.125	0.377141
142	34.03 membrane excitability	1	1.53	UMAG_06140	27	0.39	3.92308	0.229292
143	34.03.03 regulation, generation and propagation of action potential	1	1.53	UMAG_06140	6	0.08	19.125	0.0561488
144	34.11 cellular sensing and response to external stimulus	1	1.53	UMAG_01232	201	2.96	0.516892	0.859758
145	34.11.03 chemoperception and response	1	1.53	UMAG_01232	96	1.41	1.08511	0.605766
146	40 CELL FATE	10	15.3	UMAG_00542 UMAG_00904 UMAG_01162 UMAG_01512 UMAG_01988 UMAG_04605 UMAG_05811 UMAG_05898 UMAG_11799 UMAG_06140	421	6.2	2.46774	0.00628353
147	40.01 cell growth / morphogenesis	7	10.7	UMAG_00904 UMAG_01162 UMAG_01512 UMAG_04605 UMAG_05811 UMAG_05898 UMAG_11799	287	4.23	2.52955	0.0192385
148	40.01.03 directional cell growth (morphogenesis)	2	3.07	UMAG_01162 UMAG_05898	78	1.14	2.69298	0.171439
149	40.01.03.01 regulation of directional cell growth	1	1.53	UMAG_05898	17	0.25	6.12	0.151142
150	40.01.05 growth regulators / regulation of cell size	1	1.53	UMAG_00904	34	0.5	3.06	0.279738
151	40.02.03 activity of intercellular mediators	1	1.53	UMAG_01988	9	0.13	11.7692	0.0830474
152	40.10 cell death	2	3.07	UMAG_00542 UMAG_06140	134	1.97	1.55838	0.368922
153	40.10.02 apoptosis (type I programmed cell death)	2	3.07	UMAG_00542 UMAG_06140	123	1.81	1.69613	0.330459
154	40.10.02.01 anti-apoptosis	1	1.53	UMAG_00542	23	0.33	4.63636	0.198921
155	41 DEVELOPMENT (Systemic)	1	1.53	UMAG_15034	49	0.72	2.125	0.377141
156	41.01 fungal/microorganismic development	1	1.53	UMAG_15034	49	0.72	2.125	0.377141
157	41.01.01 mating (fertilization)	1	1.53	UMAG_15034	36	0.53	2.88679	0.293544
158	42 BIOGENESIS OF CELLULAR COMPONENTS	3	4.61	UMAG_15034 UMAG_02727 UMAG_05811	896	13.2	0.349242	0.994242
159	42.01 cell wall	1	1.53	UMAG_05811	193	2.84	0.538732	0.848179
160	42.10 nucleus	1	1.53	UMAG_15034	286	4.21	0.36342	0.939993
161	42.27 extracellular / secretion proteins	1	1.53	UMAG_02727	11	0.16	9.5625	0.100559
162	43 CELL TYPE DIFFERENTIATION	1	1.53	UMAG_11799	346	5.1	0.3	0.967264
163	43.01 fungal/microorganismic cell type differentiation	1	1.53	UMAG_11799	346	5.1	0.3	0.967264
164	43.01.03 fungal and other eukaryotic cell type differentiation	1	1.53	UMAG_11799	346	5.1	0.3	0.967264
165	99 UNCLASSIFIED PROTEINS	26	40	UMAG_06480 UMAG_00258 UMAG_12149 UMAG_11824 UMAG_10921 UMAG_01025 UMAG_11641 UMAG_01524 UMAG_12332 UMAG_11709 UMAG_03294 UMAG_03404 UMAG_03541 UMAG_03713 UMAG_11513 UMAG_04531 UMAG_04980 UMAG_04987 UMAG_05009 UMAG_10686 UMAG_12304 UMAG_11190 UMAG_12318 UMAG_11594 UMAG_06089 UMAG_11002	2898	42.7	0.936768	0.714484

## Sheet: FC2 (only significant)
S2 Table: FunCat analysis of UPR core genes
ID	Functional categories of UPR core genes (log2FC >2)	abs SET	rel SET	genes SET	abs GENOME	rel GENOME	rel SET/rel GENOME	P-VALUE
10	01.05.11 aromate metabolism	2	3.07	UMAG_01988 UMAG_12178	34	0.5	6.14	0.0416612
13	01.05.11.07.01.03 meta-cleavage	1	1.53	UMAG_12178	2	0.02	76.5	0.0190723
18	01.20.33 metabolism of secondary products derived from L-tryptophan	1	1.53	UMAG_12178	5	0.07	21.8571	0.0470112
40	11.06.03.01 mRNA editing	1	1.53	UMAG_10099	3	0.04	38.25	0.0284737
43	14 protein fate (folding, modification, destination)	22	33.8	UMAG_10006 UMAG_10099 UMAG_00481 UMAG_00542 UMAG_00904 UMAG_15034 UMAG_01232 UMAG_01512 UMAG_05173 UMAG_05219 UMAG_15029 UMAG_10156 UMAG_02729 UMAG_02944 UMAG_11083 UMAG_04605 UMAG_04355 UMAG_05352 UMAG_05898 UMAG_11799 UMAG_06140 UMAG_06175	1111	16.3	2.07362	0.000414869
44	14.01 protein folding and stabilization	11	16.9	UMAG_10006 UMAG_10099 UMAG_00904 UMAG_15034 UMAG_01512 UMAG_05173 UMAG_05219 UMAG_10156 UMAG_02944 UMAG_04605 UMAG_05352	117	1.72	9.82558	1.02182e-08
45	14.04 protein targeting, sorting and translocation	7	10.7	UMAG_10006 UMAG_00904 UMAG_15034 UMAG_15029 UMAG_11083 UMAG_04605 UMAG_06175	268	3.95	2.70886	0.0136553
53	14.13 protein/peptide degradation	7	10.7	UMAG_00542 UMAG_01232 UMAG_15029 UMAG_02729 UMAG_04355 UMAG_05898 UMAG_06140	278	4.09	2.61614	0.0164233
54	14.13.01 cytoplasmic and nuclear protein degradation	5	7.69	UMAG_00542 UMAG_01232 UMAG_04355 UMAG_05898 UMAG_06140	199	2.93	2.62457	0.0412785
57	16.01 protein binding	21	32.3	UMAG_00007 UMAG_00223 UMAG_10099 UMAG_00481 UMAG_00542 UMAG_00904 UMAG_15034 UMAG_01162 UMAG_05173 UMAG_15029 UMAG_10156 UMAG_02487 UMAG_02944 UMAG_04605 UMAG_04355 UMAG_04896 UMAG_05352 UMAG_05898 UMAG_11799 UMAG_06140 UMAG_06175	1348	19.8	1.63131	0.0119089
64	16.17.01 calcium binding	3	4.61	UMAG_02081 UMAG_05352 UMAG_06140	55	0.81	5.69136	0.0154554
78	18.02.01.02 enzyme inhibitor	3	4.61	UMAG_10099 UMAG_05173 UMAG_04605	57	0.84	5.4881	0.0170064
82	18.02.10 regulation of channel activity	1	1.53	UMAG_06140	2	0.02	76.5	0.0190723
83	20 cellular transport, transport facilities and transport routes	20	30.7	UMAG_10006 UMAG_00204 UMAG_00223 UMAG_10099 UMAG_00904 UMAG_15034 UMAG_01162 UMAG_05219 UMAG_02081 UMAG_10156 UMAG_02487 UMAG_03034 UMAG_11083 UMAG_03507 UMAG_03665 UMAG_04605 UMAG_04896 UMAG_05352 UMAG_05898 UMAG_06175	1136	16.7	1.83832	0.0036404
93	20.03 transport facilities	7	10.7	UMAG_00204 UMAG_00223 UMAG_15034 UMAG_02081 UMAG_03034 UMAG_03507 UMAG_06175	343	5.05	2.11881	0.0446798
100	20.09 transport routes	14	21.5	UMAG_10006 UMAG_00204 UMAG_00223 UMAG_10099 UMAG_15034 UMAG_01162 UMAG_02487 UMAG_03034 UMAG_11083 UMAG_03507 UMAG_04605 UMAG_04896 UMAG_05898 UMAG_06175	758	11.1	1.93694	0.0111776
103	20.09.05 non-vesicular ER transport	2	3.07	UMAG_15034 UMAG_06175	10	0.14	21.9286	0.00387138
105	20.09.07.03 ER to Golgi transport	4	6.15	UMAG_01162 UMAG_02487 UMAG_11083 UMAG_04896	72	1.06	5.80189	0.004849
110	20.09.18.07 non-vesicular cellular import	3	4.61	UMAG_00223 UMAG_03034 UMAG_03507	68	1	4.61	0.0270497
117	30.01.05.03 protease mediated signal transduction	1	1.53	UMAG_06140	2	0.02	76.5	0.0190723
121	30.01.09.03 Ca2+ mediated signal transduction	2	3.07	UMAG_11799 UMAG_06140	23	0.33	9.30303	0.0200926
126	32 cell rescue, defense and virulence	14	21.5	UMAG_10006 UMAG_00542 UMAG_00904 UMAG_15034 UMAG_01232 UMAG_05173 UMAG_05219 UMAG_02081 UMAG_02727 UMAG_02944 UMAG_04605 UMAG_11763 UMAG_05352 UMAG_05898	701	10.3	2.08738	0.00569221
127	32.01 stress response	11	16.9	UMAG_10006 UMAG_00542 UMAG_00904 UMAG_15034 UMAG_05173 UMAG_05219 UMAG_02081 UMAG_02944 UMAG_04605 UMAG_05352 UMAG_05898	511	7.53	2.24436	0.00856646
130	32.01.07 unfolded protein response (e.g. ER quality control)	8	12.3	UMAG_00542 UMAG_00904 UMAG_15034 UMAG_05173 UMAG_05219 UMAG_02944 UMAG_04605 UMAG_05898	68	1	12.3	2.14523e-07
133	32.05.01.01 antibiotic resistance	1	1.53	UMAG_01232	5	0.07	21.8571	0.0470112
146	40 cell fate	10	15.3	UMAG_00542 UMAG_00904 UMAG_01162 UMAG_01512 UMAG_01988 UMAG_04605 UMAG_05811 UMAG_05898 UMAG_11799 UMAG_06140	421	6.2	2.46774	0.00628353
147	40.01 cell growth / morphogenesis	7	10.7	UMAG_00904 UMAG_01162 UMAG_01512 UMAG_04605 UMAG_05811 UMAG_05898 UMAG_11799	287	4.23	2.52955	0.0192385
