# Supplementary material for: Signal peptide peptidase activity connects the unfolded protein response to plant defense suppression by Ustilago maydis
Source: PLoS Pathog. 2019 Apr 18;15(4):e1007734. doi: 10.1371/journal.ppat.1007734 (PMC6490947; doi:10.1371/journal.ppat.1007734)
Supplement: S4 Table — (XLSX) [file ppat.1007734.s021.xlsx]

## Sheet: JB1
S4 Table: Peaks identified by ChIP seq analysis in strain JB1cib1-3xHA
index	peak coordinate	gene	promoter score	peak count
1	2:468260..468674	UMAG_15034	922.09	1
2	9:354004..354418	UMAG_11782	802.38	1
3	5:1203506..1203920	UMAG_10156	795.79	1
4	4:482590..483004	UMAG_05219	783.34	2
5	15:299075..299489	UMAG_04980	553.09	1
6	20:351969..352383	UMAG_11799	488.24	1
7	5:180302..180716	UMAG_02081	469.88	2
8	4:346764..347178	UMAG_05170	444.48	3
9	21:87924..88338	UMAG_11594	428.8	1
10	2:265067..265481	UMAG_00904	416.92	1
11	7:690072..690486	UMAG_03038	398.7	3
12	4:358515..358929	UMAG_05173	388.5	1
13	9:65937..66351	UMAG_03415	387.39	1
14	6:731986..732400	UMAG_02727	374.22	1
15	3:1499478..1499892	UMAG_01988	365.94	2
16	14:285048..285462	UMAG_12062	361.83	2
17	10:64718..65132	UMAG_10473	356.57	2
18	20:337496..337910	UMAG_05911	346.35	1
19	3:714984..715398	UMAG_01667	344.43	3
20	15:343720..344134	UMAG_04998	338.95	3
21	1:951511..951925	UMAG_00343	336	3
22	16:395850..396264	UMAG_05747	335.01	2
23	17:452168..452582	UMAG_10850	334.19	2
24	16:40588..41002	UMAG_15021	333.1	3
25	14:506894..507308	UMAG_10534	326.91	2
26	7:822499..822913	UMAG_03083	319.49	2
27	20:136331..136745	UMAG_05841	316.93	2
28	1:508459..508873	UMAG_00196	315.04	3
29	4:694069..694483	UMAG_10772	314.96	1
30	2:644547..644961	UMAG_01025	313.24	3
31	7:410451..410865	UMAG_02944	312.23	1
32	10:80981..81395	UMAG_03665	303.4	1
33	15:315674..316088	UMAG_04987	302.77	1
34	7:580887..581301	UMAG_03001	299.37	1
35	3:988094..988508	UMAG_01772	295.85	2
36	6:366694..367108	UMAG_10287	295.12	1
37	14:523450..523864	UMAG_04461	293.88	1
38	7:57069..57483	UMAG_02833	292.57	1
39	2:741239..741653	UMAG_01054	291.03	2
40	17:436545..436959	UMAG_04847	289.95	2
41	23:89185..89599	UMAG_06384	288.44	3
42	1:19673..20087	UMAG_12014	285.52	1
43	2:1034408..1034822	UMAG_01148	285.17	2
44	6:560663..561077	UMAG_02682	284.79	2
45	5:500811..501225	UMAG_02206	278.1	2
46	7:671366..671780	UMAG_03034	277.77	2
47	13:343574..343988	UMAG_04605	277.26	1
48	1:1440152..1440566	UMAG_00496	272.94	1
49	21:30229..30643	UMAG_05989	267.26	2
50	4:623887..624301	UMAG_12332	266.37	3
51	11:239306..239720	UMAG_03943	264.91	2
52	18:506730..507144	UMAG_05597	264.87	1
53	19:144961..145375	UMAG_05294	263.27	1
54	1:602555..602969	UMAG_00230	261.84	2
55	6:736697..737111	UMAG_02729	260.82	1
56	7:526222..526636	UMAG_02980	258.36	2
57	14:279055..279469	UMAG_04385	257	1
58	8:310800..311214	UMAG_03229	254.99	2
59	2:1583395..1583809	UMAG_10242	254.33	3
60	12:455934..456348	UMAG_04242	251.13	3
61	9:272196..272610	UMAG_03483	250.87	2
62	9:417077..417491	UMAG_03528	250.26	1
63	6:757019..757433	UMAG_11724	249.97	1
64	10:620587..621001	UMAG_03850	246.88	3
65	1:2249896..2250310	UMAG_00757	242.33	1
66	13:591396..591810	UMAG_11763	239.01	1
67	7:856368..856782	UMAG_11945	238.45	1
68	14:198835..199249	UMAG_04361	236.65	1
69	3:1223268..1223682	UMAG_01874	235.04	1
70	2:538312..538726	UMAG_00992	234.95	3
71	1:733041..733455	UMAG_00274	234.27	2
72	1:2393128..2393542	UMAG_00800	232.47	2
73	6:591184..591598	UMAG_15097	230.27	3
74	1:2299111..2299525	UMAG_00768	228.66	3
75	6:117481..117895	UMAG_02546	228.16	1
76	2:1651046..1651460	UMAG_01366	226.98	3
77	1:399876..400290	UMAG_10040	225.36	3
78	23:177053..177467	UMAG_11239	224.3	3
79	2:744964..745378	UMAG_01055	224.27	1
80	14:28606..29020	UMAG_04317	223.24	1
81	5:512591..513005	UMAG_02209	222.61	2
82	4:391291..391705	UMAG_10195	218.68	1
83	13:195228..195642	UMAG_04551	217.71	2
84	9:231851..232265	UMAG_03471	214.6	2
85	18:367625..368039	UMAG_05557	212.47	2
86	9:261283..261697	UMAG_03480	210.88	1
87	10:236639..237053	UMAG_03718	210.43	1
88	1:2106891..2107305	UMAG_00714	209.81	3
89	10:571356..571770	UMAG_03838	208.04	1
90	4:770354..770768	UMAG_10780	206.9	2
91	14:407496..407910	UMAG_10522	206.13	1
92	22:313151..313565	UMAG_12329	200.4	3
93	1:1787120..1787534	UMAG_10921	199.94	1
94	2:72580..72994	UMAG_11254	198.67	1
95	10:218227..218641	UMAG_03713	195.67	2
96	5:1009775..1010189	UMAG_02378	194.78	1
97	23:63149..63563	UMAG_06376	190.88	1
98	16:362110..362524	UMAG_05734	189.29	3
99	8:460922..461336	UMAG_15004	188.61	2
100	5:962096..962510	UMAG_10130	188.18	1
101	1:1577303..1577717	UMAG_00542	187.09	1
102	5:1325824..1326238	UMAG_02481	186.86	2
103	13:166691..167105	UMAG_04538	186.61	2
104	12:412960..413374	UMAG_04229	185.49	1
105	4:239471..239885	UMAG_10181	184.1	3
106	14:513322..513736	UMAG_10535	184.09	1
107	17:250393..250807	UMAG_10686	184.02	1
108	15:186168..186582	UMAG_04942	183.42	1
109	3:581205..581619	UMAG_01628	182.26	3
110	6:950050..950464	UMAG_02796	182.14	2
111	2:780510..780924	UMAG_11276	179.75	1
112	17:175188..175985	UMAG_11997	177.63	3
113	2:912735..913149	UMAG_01112	176.87	1
114	9:90704..91118	UMAG_11072	174.72	2
115	20:159280..159694	UMAG_05848	174.69	2
116	3:1193853..1194267	UMAG_01862	172.48	1
117	1:688772..689186	UMAG_00258	171.67	1
118	5:1061893..1062307	UMAG_10143	171.26	1
119	4:782562..782976	UMAG_10782	171.23	1
120	13:530282..530696	UMAG_04667	169.68	2
121	5:488343..488757	UMAG_02201	169.22	1
122	7:689411..689825	UMAG_03038	169.06	2
123	22:149764..150178	UMAG_06195	167.17	2
124	3:1473081..1473495	UMAG_11379	167.08	2
125	11:581681..582095	UMAG_04060	166.9	2
126	1:2036..2450	UMAG_06480	164.57	1
127	4:867283..867697	UMAG_06348	164.51	1
128	12:591727..592141	UMAG_04285	164.49	2
129	11:30032..30446	UMAG_03881	163.9	1
130	15:478261..478675	UMAG_05038	162.61	1
131	13:428550..428964	UMAG_04630	161.51	3
132	2:1578448..1578862	UMAG_01335	161.34	2
133	11:500450..500864	UMAG_04029	161.05	1
134	9:28106..28520	UMAG_03402	159.85	1
135	12:443503..443917	UMAG_04238	159.24	1
136	22:98417..98831	UMAG_06175	159.15	1
137	2:1069122..1069536	UMAG_11652	159.02	1
138	16:135495..135909	UMAG_10726	157.94	2
139	3:318922..319336	UMAG_01540	157.43	1
140	6:890691..891391	UMAG_02778	157.31	3
141	2:373388..373802	UMAG_10626	156.63	2
142	2:620335..620749	UMAG_01018	156.33	1
143	3:1551093..1551507	UMAG_02005	156.27	1
144	6:873560..873974	UMAG_02774	155.77	3
145	5:804281..804695	UMAG_02303	155.29	2
146	12:286878..287292	UMAG_04187	154.19	2
147	9:471028..471442	UMAG_03544	152.88	2
148	20:362845..363259	UMAG_05917	152.74	2
149	3:601003..601417	UMAG_01637	152.45	1
150	18:313667..314081	UMAG_05541	150.9	1
151	1:1115782..1116196	UMAG_11610	150.61	1
152	15:198998..199412	UMAG_11771	149.6	2
153	16:220468..220882	UMAG_05690	148.9	3
154	11:424598..425012	UMAG_04005	148.55	1
155	18:143521..143935	UMAG_12304	148.17	1
156	3:238397..238811	UMAG_01514	147.82	3
157	12:264545..264959	UMAG_04181	146.58	2
158	1:2063145..2063559	UMAG_00700	146.53	1
159	22:117442..117856	UMAG_06185	145.69	2
160	20:302505..302919	UMAG_05898	145.35	1
161	6:451999..452413	UMAG_02639	144.48	3
162	18:464202..464972	UMAG_05584	144.31	2
163	7:253234..253648	UMAG_02899	143.48	2
164	4:111181..111595	UMAG_05105	140.5	3
165	1:599569..599983	UMAG_00227	140.44	3
166	3:261609..262023	UMAG_01519	140.26	2
167	16:71451..71865	UMAG_05642	139.69	2
168	1:899135..899549	UMAG_10099	139.24	1
169	13:261424..261838	UMAG_04578	138.86	2
170	1:162849..163263	UMAG_10014	138.53	1
171	3:1072794..1073208	UMAG_01813	137.43	1
172	1:337979..338393	UMAG_00133	137.04	1
173	1:531099..531513	UMAG_00204	136.7	1
174	9:244720..245134	UMAG_03475	136.21	2
175	8:218758..219414	UMAG_03200	136.02	3
176	17:320093..320507	UMAG_04808	135.95	2
177	6:683330..683744	UMAG_02713	135.5	3
178	1:1538105..1538519	UMAG_00530	135.35	3
179	3:1066265..1066679	UMAG_15089	135.3	2
180	5:713765..714179	UMAG_02272	134.96	1
181	11:410946..411360	UMAG_04000	134.28	2
182	6:815533..815947	UMAG_02751	134.27	2
183	5:658311..658725	UMAG_02256	133.06	2
184	20:502302..502716	UMAG_05972	132.82	2
185	9:21722..22136	UMAG_11067	131.75	2
186	2:1079664..1080078	UMAG_01162	131.63	2
187	14:297587..298001	UMAG_04391	130.85	2
188	1:1894409..1894823	UMAG_00644	130.77	1
189	7:403664..404078	UMAG_02942	130.52	3
190	1:281808..282222	UMAG_00113	130.49	2
191	9:584778..585192	UMAG_03584	130.03	2
192	7:853079..853493	UMAG_11944	129.99	2
193	7:163819..164233	UMAG_02867	129.1	1
194	22:29454..29868	UMAG_06153	128.88	3
195	3:1624985..1625399	UMAG_06485	128.38	1
196	7:692513..692927	UMAG_03040	127.97	2
197	3:1111009..1111423	UMAG_12166	127.95	1
198	18:60450..60864	UMAG_05458	127.36	1
199	9:183529..183943	UMAG_10445	127.08	1
200	6:974975..975389	UMAG_02804	126.88	2
201	12:236261..236675	UMAG_04173	126.73	1
202	18:373266..373680	UMAG_05559	125.42	2
203	2:1780128..1780542	UMAG_11332	125.15	3
204	3:687481..687895	UMAG_15042	125.11	2
205	8:79864..80278	UMAG_12210	125.08	1
206	11:158748..159162	UMAG_11289	124.21	2
207	12:219705..220119	UMAG_04166	123.07	1
208	17:546679..547093	UMAG_12006	123.07	1
209	1:1337224..1337638	UMAG_00467	123.04	2
210	1:1873692..1874106	UMAG_11449	122.94	1
211	1:61753..62167	UMAG_10006	122.11	1
212	20:285114..285528	UMAG_05889	121.94	1
213	1:1426763..1427177	UMAG_00493	121.79	2
214	10:582512..582926	UMAG_03841	120.63	1
215	2:778908..779322	UMAG_11275	120.63	1
216	5:145196..145610	UMAG_02072	120.23	3
217	22:323846..324260	UMAG_10973	120.07	1
218	19:295420..295834	UMAG_05352	119.98	1
219	2:562559..562973	UMAG_01001	119.53	1
220	7:339610..340024	UMAG_02925	119.24	1
221	8:690579..690993	UMAG_03348	118.94	2
222	1:318535..318949	UMAG_10029	117.38	2
223	3:1034028..1034442	UMAG_01796	117.18	1
224	4:374980..375394	UMAG_05180	116.91	3
225	3:509631..510045	UMAG_11695	116.13	2
226	8:650394..650808	UMAG_10657	116.12	1
227	1:54600..55014	UMAG_10004	115.54	2
228	8:802784..803198	UMAG_11017	115.31	2
229	12:472664..473078	UMAG_04249	115.13	2
230	2:650931..651345	UMAG_01026	115.01	2
231	22:225483..225897	UMAG_06218	114.56	2
232	8:121065..121479	UMAG_03167	114.37	1
233	17:124531..124945	UMAG_04740	114.08	1
234	11:408257..408671	UMAG_11744	114	1
235	2:1875804..1876218	UMAG_01442	113.74	1
236	4:249154..249568	UMAG_05146	112.61	2
237	13:151568..151982	UMAG_04531	112.5	1
238	1:2028862..2029276	UMAG_00691	112.15	2
239	2:48964..49378	UMAG_00844	111.96	1
240	2:1663166..1663580	UMAG_01370	111.39	2
241	2:21943..22357	UMAG_00836	111.26	2
242	2:1292032..1292446	UMAG_01229	110.83	2
243	6:600449..600863	UMAG_11921	110.72	3
244	3:1525174..1525588	UMAG_01996	109.75	2
245	18:459690..460104	UMAG_11177	109.14	1
246	5:1048415..1049170	UMAG_12189	109.1	3
247	1:126951..127365	UMAG_10012	109.02	1
248	3:562820..563610	UMAG_01624	108.93	1
249	7:859766..860180	UMAG_03095	108.71	2
250	2:236361..236775	UMAG_00897	108.52	2
251	8:513331..513745	UMAG_10830	108.08	2
252	1:26245..26659	UMAG_00007	108.03	1
253	4:245738..246152	UMAG_05145	107.87	2
254	14:17611..18025	UMAG_04313	107.31	2
255	15:363051..363465	UMAG_12294	107.3	1
256	3:422551..422965	UMAG_01573	107.19	1
257	7:417781..418195	UMAG_02945	107.19	1
258	5:223896..224310	UMAG_02094	106.37	2
259	21:378456..378870	UMAG_06111	106.17	2
260	1:1585977..1586391	UMAG_00545	106.04	2
261	8:439243..439657	UMAG_03266	106.03	1
262	3:660026..660440	UMAG_12161	105.69	1
263	23:73809..74223	UMAG_11002	105.32	2
264	1:77820..78234	UMAG_00029	105.09	1
265	18:335723..336137	UMAG_05548	105.03	1
266	18:510310..510724	UMAG_05600	104.6	1
267	6:962498..962912	UMAG_02799	103.53	2
268	14:163916..164330	UMAG_04355	103.39	1
269	16:33689..34103	UMAG_05632	103.35	1
270	4:230410..230824	UMAG_05141	102.82	1
271	2:716053..716467	UMAG_11270	102.39	1
272	1:2242186..2242600	UMAG_00752	102.3	2
273	22:221284..221698	UMAG_11232	101.78	2
274	6:428765..429179	UMAG_02635	101.38	1
275	9:67710..68124	UMAG_03416	101.22	1
276	15:295038..295452	UMAG_11558	100.72	2
277	2:1354123..1354537	UMAG_15036	100.47	2
278	1:214636..215050	UMAG_00084	100.31	1
279	23:92829..93243	UMAG_06385	99.9	2
280	1:718451..718865	UMAG_00270	99.76	2
281	4:149002..149774	UMAG_05114	99.75	2

## Sheet: UVO151
S4 Table: Peaks identified by ChIP seq analysis in strain UVO151cib1-3xHA
index	peak coordinate	gene	promoter score	peak count
1	2:468268..468676	UMAG_15034	701.16	1
2	20:351985..352393	UMAG_11799	645.71	1
3	4:482591..482999	UMAG_05219	598.78	2
4	5:1203500..1203908	UMAG_10156	576.94	1
5	15:299072..299480	UMAG_04980	552.02	1
6	9:354028..354436	UMAG_11782	550.57	1
7	20:337493..337901	UMAG_05911	436.93	1
8	10:64724..65132	UMAG_10473	433.52	2
9	5:180321..180729	UMAG_02081	433.42	2
10	4:434488..434896	UMAG_05202	426.37	3
11	3:1499495..1499903	UMAG_01988	414.68	2
12	7:822506..822914	UMAG_03083	406.95	2
13	1:508461..508869	UMAG_00196	394.35	3
14	4:346780..347188	UMAG_05170	385.11	3
15	6:731996..732404	UMAG_02727	384.75	1
16	2:265073..265481	UMAG_00904	379.13	1
17	4:358528..358936	UMAG_05173	369.17	1
18	21:87927..88335	UMAG_11594	365.17	1
19	9:436385..437154	UMAG_16063	355.43	3
20	15:343726..344134	UMAG_04998	354.14	3
21	16:395864..396272	UMAG_05747	342.96	2
22	14:523455..523863	UMAG_04461	336.22	1
23	17:452176..452584	UMAG_10850	334.87	2
24	13:343570..343978	UMAG_04605	329.02	1
25	7:690054..690462	UMAG_03038	328.69	3
26	4:694069..694477	UMAG_10772	322.89	1
27	8:310826..311234	UMAG_03229	320.38	2
28	2:741241..741649	UMAG_01054	313.91	2
29	14:506921..507329	UMAG_10533	310.46	2
30	6:560635..561043	UMAG_02682	309.95	2
31	2:1034424..1034832	UMAG_01148	307.69	2
32	9:272206..272614	UMAG_03483	302.17	2
33	2:644575..644983	UMAG_01025	301.46	3
34	1:399884..400292	UMAG_00154	300.21	3
35	17:436543..436951	UMAG_04847	298.65	2
36	20:362843..363251	UMAG_11800	298.4	2
37	7:580894..581302	UMAG_03001	297.8	1
38	1:2299116..2299524	UMAG_00768	297.46	3
39	1:951472..952228	UMAG_00343	296.42	3
40	19:144960..145368	UMAG_05294	295.1	1
41	7:671372..671780	UMAG_03034	294.99	2
42	6:117475..117883	UMAG_02546	292.34	1
43	1:19690..20098	UMAG_12014	290.13	1
44	14:198845..199253	UMAG_04361	290.04	1
45	7:57067..57475	UMAG_02833	289.43	1
46	15:315680..316088	UMAG_04987	289.06	1
47	9:350468..350876	UMAG_03507	288.12	3
48	7:410457..410865	UMAG_02944	287.68	1
49	6:366705..367113	UMAG_10287	287.41	1
50	4:623929..624337	UMAG_12332	286.6	3
51	1:733050..733458	UMAG_00274	285.29	2
52	3:714991..715399	UMAG_01667	284.94	3
53	13:195236..195644	UMAG_04550	282.09	2
54	16:40590..40998	UMAG_15021	277.46	3
55	10:80990..81398	UMAG_03665	273.95	1
56	21:30256..30664	UMAG_05989	273.52	2
57	12:455924..456332	UMAG_04242	273.48	3
58	20:159279..159687	UMAG_05848	272.7	2
59	5:500824..501232	UMAG_10072	269.12	3
60	18:506754..507162	UMAG_05597	268.91	1
61	6:757022..757430	UMAG_02736	268.21	1
62	22:313170..313578	UMAG_06239	264.46	3
63	6:736701..737109	UMAG_02729	261.41	1
64	11:239311..239719	UMAG_03943	259.75	2
65	1:2249891..2250299	UMAG_00757	256.99	1
66	11:30047..30455	UMAG_03881	253.38	3
67	2:1651046..1651454	UMAG_01366	253	3
68	16:362124..362532	UMAG_05736	248.61	3
69	2:744972..745380	UMAG_01055	248.25	1
70	3:988098..988506	UMAG_01772	247.39	2
71	15:186172..186580	UMAG_04942	245.77	1
72	20:450914..451322	UMAG_05951	242.3	2
73	21:308717..309125	UMAG_06089	242.13	2
74	12:443510..443918	UMAG_04238	240.93	1
75	9:417101..417509	UMAG_03529	239.57	1
76	13:591417..591825	UMAG_11763	239.31	1
77	2:1109032..1109440	UMAG_01169	237.7	2
78	2:538314..538722	UMAG_00992	235.6	3
79	2:1299389..1299797	UMAG_01231	235.55	1
80	10:236649..237057	UMAG_03718	235.1	1
81	9:261276..261684	UMAG_03480	233.94	1
82	10:218232..218640	UMAG_03713	233.62	2
83	2:72609..73017	UMAG_11254	233.41	1
84	5:1009773..1010181	UMAG_02378	231.01	1
85	14:279060..279468	UMAG_04385	230.09	1
86	1:1440190..1440598	UMAG_00496	229.82	1
87	4:391294..391702	UMAG_10195	229.42	1
88	14:513326..513734	UMAG_10535	228.31	1
89	10:675586..675994	UMAG_03864	227.92	2
90	5:962098..962506	UMAG_10130	227.56	1
91	20:285117..285525	UMAG_05889	227.45	1
92	18:367623..368031	UMAG_05557	226.51	2
93	10:571359..571767	UMAG_03838	226.23	1
94	7:526209..526617	UMAG_02980	223.58	2
95	3:171954..172362	UMAG_15072	223.53	2
96	1:1577316..1577724	UMAG_00542	222.51	1
97	23:177049..177457	UMAG_11239	222.5	3
98	23:63157..63565	UMAG_06376	221.74	1
99	4:782561..782969	UMAG_10782	217.19	1
100	11:581672..582080	UMAG_04060	214.08	2
101	3:1473086..1473494	UMAG_11379	211.12	2
102	13:261431..261839	UMAG_04579	206.93	2
103	13:80738..81146	UMAG_04514	206.81	2
104	3:1223268..1223676	UMAG_01874	206.3	1
105	3:581206..581614	UMAG_01628	204.24	3
106	22:98420..98828	UMAG_06175	203.28	1
107	2:1583404..1583812	UMAG_10242	202.17	3
108	9:231847..232255	UMAG_03471	201.61	2
109	3:261637..262045	UMAG_01519	200.27	2
110	3:601024..601432	UMAG_01637	199.28	1
111	20:302522..302930	UMAG_05898	198.98	1
112	2:780512..780920	UMAG_11276	197.87	1
113	5:512598..513006	UMAG_02209	197.12	2
114	5:804271..804679	UMAG_02303	195.82	2
115	6:815537..815945	UMAG_02751	195.55	2
116	6:890990..891398	UMAG_02778	194.52	3
117	7:856369..856777	UMAG_11945	193.92	1
118	13:428554..428962	UMAG_04630	192.29	3
119	4:770359..770767	UMAG_10780	191.95	2
120	3:1193857..1194265	UMAG_01862	191.83	1
121	1:1787127..1787535	UMAG_10921	191.22	1
122	9:183542..183950	UMAG_10445	188.59	1
123	5:1061899..1062307	UMAG_10143	188.32	1
124	6:452016..452424	UMAG_02639	187.84	3
125	8:219015..219423	UMAG_03200	187.46	3
126	1:688761..689169	UMAG_00258	187.06	1
127	12:472678..473086	UMAG_04249	185.54	2
128	1:2393140..2393548	UMAG_00800	184.81	2
129	2:912734..913142	UMAG_01112	184.68	1
130	14:407471..407879	UMAG_10522	183.7	1
131	17:250394..250802	UMAG_10686	183.6	1
132	1:1894422..1894830	UMAG_00644	183.55	2
133	3:1551099..1551507	UMAG_02005	183.54	1
134	1:2042..2450	UMAG_06480	182.48	1
135	13:166697..167105	UMAG_04538	182.29	2
136	16:177508..177916	UMAG_10735	182.11	3
137	11:424599..425007	UMAG_04005	182.06	1
138	8:650401..650809	UMAG_10657	180.75	1
139	15:478274..478682	UMAG_16226	178.59	1
140	5:713756..714164	UMAG_02272	176.97	1
141	3:318924..319332	UMAG_01540	176.1	1
142	6:873567..873975	UMAG_02774	176.01	3
143	5:465536..465944	UMAG_02190	175.86	1
144	7:403641..404049	UMAG_02942	175.68	3
145	1:531090..531498	UMAG_00204	174.86	1
146	1:338000..338408	UMAG_00133	174.04	1
147	14:297591..297999	UMAG_10513	173.41	2
148	14:28609..29017	UMAG_04317	172.37	1
149	1:899129..899537	UMAG_10099	171.87	1
150	5:1325858..1326266	UMAG_02481	171.84	2
151	20:428142..428550	UMAG_15025	171.14	2
152	1:1115794..1116202	UMAG_11610	170.93	1
153	9:189899..190307	UMAG_03456	169.11	3
154	13:530290..530698	UMAG_04667	168.96	2
155	9:28101..28509	UMAG_03402	168.38	1
156	2:1079663..1080071	UMAG_01162	168.08	2
157	2:236389..236797	UMAG_00897	167.77	2
158	1:61752..62160	UMAG_10006	167.13	1
159	11:410935..411343	UMAG_04000	166.12	2
160	12:412978..413386	UMAG_04229	165.23	1
161	6:600455..600863	UMAG_11921	165.11	3
162	2:620327..620735	UMAG_01018	164.76	1
163	2:1780145..1780553	UMAG_11332	163.88	3
164	12:236266..236674	UMAG_04173	163.16	1
165	5:145190..145598	UMAG_02072	162.84	3
166	8:690582..690990	UMAG_03348	162.64	2
167	2:1069111..1069519	UMAG_11652	161.8	1
168	3:1066267..1066675	UMAG_15089	161.44	2
169	17:124531..124939	UMAG_04740	160.79	1
170	3:1072795..1073203	UMAG_01813	160.05	1
171	9:244709..245117	UMAG_03475	159.49	2
172	16:135496..135904	UMAG_10726	159.41	2
173	17:546684..547092	UMAG_12006	158.87	1
174	2:1292049..1292457	UMAG_01229	156.83	2
175	20:259131..259539	UMAG_05880	155.73	1
176	16:138888..139296	UMAG_05663	155.43	3
177	7:509108..509516	UMAG_10340	154.85	1
178	20:47596..48004	UMAG_12316	154.11	1
179	13:151562..151970	UMAG_04531	153.82	1
180	7:859788..860196	UMAG_03095	152.62	2
181	6:950069..950791	UMAG_02796	152.36	2
182	18:60450..60858	UMAG_05458	151.89	1
183	2:1578497..1578905	UMAG_01335	151.32	2
184	20:502346..502754	UMAG_05972	151.27	2
185	1:54627..55035	UMAG_10004	151.06	2
186	18:313659..314067	UMAG_05541	150.96	1
187	14:544769..545177	UMAG_04468	150.94	3
188	12:286886..287294	UMAG_04187	150.9	2
189	1:214645..215053	UMAG_00084	150.12	1
190	2:562566..562974	UMAG_01001	149.95	1
191	3:221902..222310	UMAG_10800	149.91	2
192	9:71916..72324	UMAG_03417	149.46	3
193	19:295433..295841	UMAG_05352	148.05	1
194	5:826222..826630	UMAG_12185	148.02	2
195	3:687500..687908	UMAG_01661	147.83	2
196	16:71442..71850	UMAG_05642	147.52	2
197	5:43062..43470	UMAG_11908	146.92	2
198	1:162887..163295	UMAG_10014	146.82	1
199	9:471004..471412	UMAG_03544	146.45	2
200	18:464232..464984	UMAG_05584	146.13	2
201	6:962499..962907	UMAG_02799	146.05	2
202	5:658332..658740	UMAG_02256	145.95	2
203	8:121069..121477	UMAG_03167	145.88	1
204	14:17603..18011	UMAG_04312	145.54	2
205	2:21939..22347	UMAG_00837	145.1	2
206	1:126964..127372	UMAG_10012	144.42	1
207	12:219703..220111	UMAG_04166	144.34	1
208	1:718448..718856	UMAG_00270	144.17	2
209	11:158758..159166	UMAG_11289	144.12	2
210	8:513359..513767	UMAG_10830	143.83	2
211	22:225513..225921	UMAG_06218	143.57	2
212	3:943814..944222	UMAG_10869	143.44	1
213	1:1585990..1586398	UMAG_00545	142.89	2
214	3:509636..510044	UMAG_11695	142.74	2
215	20:132708..133116	UMAG_05840	142.72	1
216	4:867290..867698	UMAG_06348	142.25	1
217	1:599572..599980	UMAG_00227	141.84	3
218	14:163917..164325	UMAG_04355	141.18	1
219	12:367904..368312	UMAG_04211	140.51	3
220	20:207932..208340	UMAG_11020	140.45	1
221	18:459689..460097	UMAG_11177	139.9	1
222	12:583454..583862	UMAG_04282	139.4	1
223	13:290199..290607	UMAG_04587	138.42	1
224	11:500441..500849	UMAG_04029	138.25	1
225	3:1034040..1034448	UMAG_01796	137.84	1
226	9:584792..585200	UMAG_03584	137.48	2
227	18:373264..373672	UMAG_05559	136.9	2
228	10:582510..582918	UMAG_03841	136.88	1
229	20:457678..458086	UMAG_10862	136.82	1
230	8:802779..803187	UMAG_11017	136.77	2
231	5:1315466..1315874	UMAG_02476	136.5	1
232	15:172620..173028	UMAG_12291	136.4	1
233	18:127998..128406	UMAG_05480	136.34	2
234	11:247420..247828	UMAG_03945	135.94	3
235	19:82746..83154	UMAG_05270	134.98	1
236	4:497213..497621	UMAG_15076	134.63	3
237	17:333208..333616	UMAG_04811	134.53	3
238	3:422564..422972	UMAG_01573	134.07	1
239	8:439228..439636	UMAG_03266	134.07	1
240	3:922665..923073	UMAG_15074	133.29	1
241	7:325146..325554	UMAG_02920	133.28	1
242	7:692550..692958	UMAG_03040	133.08	2
243	5:621897..622305	UMAG_02247	132.27	2
244	1:2063152..2063560	UMAG_00700	132.06	1
245	3:1300558..1300966	UMAG_10270	131.68	3
246	20:92960..93368	UMAG_05827	131.63	2
247	20:306163..306571	UMAG_05901	131.43	1
248	1:1478461..1478869	UMAG_00510	131.31	1
249	20:148083..148491	UMAG_05845	130.76	1
250	15:363057..363465	UMAG_12294	130.65	1
251	23:203432..203840	UMAG_11241	130.44	2
252	4:100475..100883	UMAG_05103	130.08	1
253	11:340943..341351	UMAG_03976	129.56	3
254	23:143287..143695	UMAG_06405	129.02	2
255	3:562823..563616	UMAG_01624	128.43	1
256	8:79872..80280	UMAG_12210	128.11	1
257	1:2213166..2213574	UMAG_11624	128.03	1
258	1:2106879..2107287	UMAG_00712	127.34	2
259	2:290005..290413	UMAG_10618	127.21	2
260	20:231836..232244	UMAG_05873	126.99	1
261	6:153518..153926	UMAG_11715	126.8	1
262	13:123232..123640	UMAG_04524	126.57	1
263	13:226252..226660	UMAG_04562	126.37	2
264	7:483181..483589	UMAG_10337	126.14	1
265	22:221291..221699	UMAG_11232	125.61	2
266	2:317056..317464	UMAG_00924	125.58	2
267	16:220473..220881	UMAG_05690	125.4	3
268	23:190840..191248	UMAG_06420	125.32	2
269	4:249181..249589	UMAG_05146	124.87	2
270	20:57035..57443	UMAG_11190	124.82	1
271	6:789888..790684	UMAG_02742	124.6	1
272	3:1111012..1111420	UMAG_12166	123.5	1
273	3:1625001..1625409	UMAG_06485	123.23	1
274	3:1181246..1181654	UMAG_01856	123.22	1
275	8:97823..98231	UMAG_03158	122.95	2
276	2:716076..716484	UMAG_11270	122.85	1
277	2:1757231..1757639	UMAG_11327	122.54	2
278	3:428694..429102	UMAG_01574	122.49	1
279	7:347996..348404	UMAG_10317	122.23	2
280	10:255166..255574	UMAG_10499	122.02	2
281	3:155571..155979	UMAG_11675	122.01	3
282	14:327777..328185	UMAG_04398	121.86	1
283	17:48060..48468	UMAG_12280	121.72	1
284	13:212038..212446	UMAG_10901	121.63	1
285	5:1188605..1189013	UMAG_02436	121.51	1
286	23:92439..93237	UMAG_06385	121.49	2
287	6:428781..429189	UMAG_10294	121.47	1
288	2:1009481..1009889	UMAG_01141	121.45	2
289	8:460924..461332	UMAG_15004	121.14	2
290	14:533113..533521	UMAG_04463	120.9	2
291	21:453397..453805	UMAG_06140	120.55	1
292	1:403427..403835	UMAG_00156	120.5	2
293	5:1192104..1192512	UMAG_02438	120.41	1
294	20:44566..44974	UMAG_05812	120.37	2
295	14:595744..596152	UMAG_04482	120.05	2
296	1:1538100..1538508	UMAG_11440	119.94	3
297	8:336133..336541	UMAG_10649	119.87	1
298	6:683329..683737	UMAG_02713	119.86	3
299	1:2242180..2242588	UMAG_00751	119.13	2
300	17:141352..141760	UMAG_10682	118.33	1
301	17:381985..382393	UMAG_04826	118.28	2
302	7:163818..164226	UMAG_02867	118.21	1
303	8:283370..283778	UMAG_03218	117.61	1
304	20:96612..97020	UMAG_05828	117.61	2
305	1:761539..761947	UMAG_10087	117.41	3
306	11:281920..282328	UMAG_11523	117.27	1
307	2:918096..918504	UMAG_15060	116.61	3
308	18:27929..28337	UMAG_05445	116.19	1
309	1:971164..971572	UMAG_00350	116.03	2
310	17:212949..213357	UMAG_04773	116.02	2
311	2:1047783..1048191	UMAG_01152	115.95	1
312	1:1039316..1039724	UMAG_00372	115.91	1
313	2:1663182..1663590	UMAG_01370	115.62	2
314	1:26236..26644	UMAG_00007	115.52	1
315	2:778919..779327	UMAG_11275	115.4	1
316	1:520601..521009	UMAG_10052	115.34	2
317	1:1337084..1337492	UMAG_00467	115.21	2
318	1:585032..585440	UMAG_00223	114.76	1
319	5:173902..174310	UMAG_02080	114.13	1
320	6:231746..232154	UMAG_02578	113.7	1
321	7:548720..549128	UMAG_10342	113.26	2
322	9:383473..383881	UMAG_11096	112.93	1
323	11:487878..488286	UMAG_11056	112.77	2
324	6:177422..177830	UMAG_02560	112.69	1
325	6:974983..975391	UMAG_02804	112.61	2
326	22:117451..117859	UMAG_06185	112.53	2
327	10:145833..146241	UMAG_03689	112.41	1
328	16:228412..228820	UMAG_05693	112.34	1
329	2:1875798..1876206	UMAG_01442	112.27	1
330	7:684854..685262	UMAG_03037	112.23	1
331	19:327070..327478	UMAG_05362	112.05	1
332	2:1488386..1488794	UMAG_10232	111.98	1
333	20:443734..444142	UMAG_05948	111.73	1
334	22:149758..150166	UMAG_06195	111.6	2
335	7:601032..601440	UMAG_03010	111.58	1
336	20:453803..454211	UMAG_05953	111.3	1
337	2:364663..365071	UMAG_10623	110.92	2
338	20:418565..418973	UMAG_05938	110.79	1
339	1:1873647..1874055	UMAG_11449	110.67	1
340	22:353688..354096	UMAG_06251	110.66	1
341	22:323854..324262	UMAG_10973	110.25	1
342	13:236386..236794	UMAG_10906	110.24	1
343	3:206667..207075	UMAG_01505	110.22	2
344	3:416804..417212	UMAG_11683	110.08	2
345	8:600371..600779	UMAG_10837	109.91	1
346	20:112614..113022	UMAG_05836	109.9	1
347	7:853092..853500	UMAG_11944	109.51	2
348	19:227503..227911	UMAG_15101	109.32	2
349	17:300172..300580	UMAG_10691	109.09	1
350	1:1397043..1397451	UMAG_00486	109.02	1
351	2:420871..421279	UMAG_00958	108.87	3
352	8:407615..408023	UMAG_11955	108.79	1
353	13:299671..300079	UMAG_04591	108.55	1
354	15:408370..408778	UMAG_05014	108.55	2
355	20:413315..413723	UMAG_05937	108.54	1
356	2:659314..659722	UMAG_11853	108.28	1
357	1:1385616..1386024	UMAG_00481	108.23	1
358	7:417787..418195	UMAG_02945	107.97	1
359	15:30739..31147	UMAG_04896	107.67	1
360	22:65242..65650	UMAG_06162	107.67	3
361	6:345949..346357	UMAG_02613	107.65	1
362	7:76921..77329	UMAG_02838	107.32	1
363	1:278167..278575	UMAG_00111	106.83	2
364	18:287663..288071	UMAG_05533	106.58	1
365	8:155211..155619	UMAG_10392	105.54	1
366	18:262181..262589	UMAG_05521	105.5	1
367	23:69306..69714	UMAG_11000	105.11	1
368	3:567510..567918	UMAG_11884	105.03	1
369	1:1701471..1701879	UMAG_00582	104.96	2
370	2:13155..13563	UMAG_11243	104.77	2
371	17:541977..542385	UMAG_10859	104.64	2
372	1:2178573..2178981	UMAG_00735	104.22	1
373	5:321744..322152	UMAG_10059	104.02	1
374	20:256401..256809	UMAG_05879	103.97	1
375	5:158277..158685	UMAG_11912	103.96	2
376	9:719173..719581	UMAG_03629	103.92	1
377	5:345567..345975	UMAG_02142	103.78	1
378	4:460854..461262	UMAG_11570	103.41	1
379	12:193867..194275	UMAG_04156	103.36	1
380	1:318565..318973	UMAG_00127	103.23	2
381	21:378478..378886	UMAG_11209	103.21	2
382	1:1899579..1899987	UMAG_00646	102.92	2
383	8:760257..760665	UMAG_03371	102.69	1
384	4:182746..183541	UMAG_05125	102.34	1
385	20:341915..342323	UMAG_15085	102.33	1
386	11:67480..67888	UMAG_11513	102.21	1
387	1:359852..360260	UMAG_10035	101.85	1
388	1:281830..282619	UMAG_00113	101.77	2
389	4:245746..246154	UMAG_05145	101.75	2
390	22:53488..53896	UMAG_06159	101.56	1
391	10:443838..444246	UMAG_03793	101.49	2
392	1:514127..514535	UMAG_00197	101.41	2
393	1:361862..362270	UMAG_00144	101.38	2
394	6:76247..76655	UMAG_02529	101.3	1
395	17:273267..273675	UMAG_10689	100.78	1
396	6:68114..68522	UMAG_02527	100.74	1
397	10:432528..432936	UMAG_10668	100.71	1
398	1:422968..423764	UMAG_00167	100.66	1
399	16:55320..55728	UMAG_10719	100.35	1
400	10:359486..359894	UMAG_03761	100.22	2
401	8:248453..248861	UMAG_03209	100.02	1
402	3:1386222..1386630	UMAG_01943	99.83	2
403	5:488343..488751	UMAG_02201	99.7	1
404	2:1383766..1384174	UMAG_01262	99.68	2
405	1:807631..808039	UMAG_00295	99.52	3
