# Supplementary material for: Signal peptide peptidase activity connects the unfolded protein response to plant defense suppression by Ustilago maydis
Source: PLoS Pathog. 2019 Apr 18;15(4):e1007734. doi: 10.1371/journal.ppat.1007734 (PMC6490947; doi:10.1371/journal.ppat.1007734)
Supplement: S6 Table — (XLSX) [file ppat.1007734.s023.xlsx]

## Sheet: Primers
	S5 Table: Primers used in this study
	Purpose	Name	Sequence 5' -> 3'	Reference
	Fusion of GFP/3xHA	CibGFP_Lb_sense	CAATCCTCAAATGAAGGCGTTCGC	Heimel et al., 2010a(1)
		CibGFP_Lb_as	GTGGGCCGCGTTGGCCGCAGCGACGATTGAGGCCATCAGAC	Heimel et al., 2010a(1)
		CibGFP_Rb_sense	CACGGCCTGAGTGGCCTGTTGAACACGTGCGTCAGTCCC	Heimel et al., 2010a(1)
		CibGFP_Rb_as	CTCGCCACCTGTAGACAAACAAG	Heimel et al., 2010a(1)
	Promotor replacement with tetO	11782_LB_KIN_for	GTTCGCTGTCTGTTGATCTTTCC	this study
		11782_LB_KIN_rev	GTGGGCCATCTAGGCCGATGAGAGACGAACGTGAAGATC	this study
		11782_RB_KIN_for	CACGGCCTGAGTGGCCATGACTAGCACCACCACGTC	this study
		11782_RB_KIN_rev	GGTGCAGAAACACTGATCTGG	this study
	Gene deletion	00258_LB_KO_for	GATCCGGTGATTGCGTCAGAA	this study
		00258_LB_KO_rev	GTGGGCCATCTAGGCCGATGACTCATGAGCACGCAG	this study
		00258_RB_KO_for	CACGGCCTGAGTGGCCAGACTCCGTAACAACACAAGAGG	this study
		00258_RB_KO_rev	CGAGCTATGGAGGACGGG	this study
		00542_LB_KO_for	CGAGCGGAAGAGCACATCTTG	this study
		00542_LB_KO_rev	CACGGCCTGAGTGGCCCTTTGTCAAAACGTTTGAGGATCAGC	this study
		00542_RB_KO_for	CACGGCCATCTAGGCCCTCTCTCCCACCTCACTGCA	this study
		00542_RB_KO_rev	CGAATGGAAGCCCTCTGGGA	this study
		01025_LB_KO_for	GAGGAACAGGGAACCACACAG	this study
		01025_LB_KO_rev	CACGGCCTGAGTGGCCGGTAAAGGAAGAAGTGCCGACG	this study
		01025_RB_KO_for	CACGGCCATCTAGGCCGCTGTTGCTTTTTCGATCCGGATC	this study
		01025_RB_KO_rev	CAATATGGACCGAACCGGGTG	this study
		01112_LB_KO_for	CAATCCCTTGTATCTCTGGGC	this study
		01112_LB_KO_rev	GTGGGCCTGAGTGGCCCAAGACGCGACGTCAATCTTC	this study
		01112_RB_KO_for	CACGGCCATCTAGGCCGACGATTCTCAAGAGTCACAAGAC	this study
		01112_RB_KO_rev	CTCTTGTCTTCGTTCTGCTTGC	this study
		01232_LB_KO_for	CGAACCGAGGTAAAGGTGGAG	this study
		01232_LB_KO_rev	GTGGGCCATCTAGGCCCGCGTTCTTCCACTCCACTC	this study
		01232_RB_KO_for	CACGGCCTGAGTGGCCGGCTGTCTTTCGCGCGTG	this study
		01232_RB_KO_rev	CGCGTGTGATTCGTATTTGCTAC	this study
		02487_LB_KO_for	GTTCACTTTGGCCGATCCTCA	this study
		02487_LB_KO_rev	GTGGGCCTGAGTGGCCGCTGTGCGCCGGATCTG	this study
		02487_RB_KO_for	CACGGCCATCTAGGCCGATAGATATATCCTTACACAGAACC	this study
		02487_RB_KO_rev	CTGTGCGTAGAGTGTTGATGG	this study
		02729_LB_KO_for	CGACTCACGACTCCCCTTTTCAAA	this study
		02729_LB_KO_rev	CACGGCCTGAGTGGCCGATTGCGGAGTTCTGGAACAGAGC	this study
		02729_RB_KO_for	CACGGCCATCTAGGCCGCTGTAATTTGTCATCTTTCCTCGA	this study
		02729_RB_KO_rev	GATGCCCGAACTTGTCAACACA	this study
		02944_LB_KO_for	CTGAGTCAAAGGCGAAAGAGG	this study
		02944_LB_KO_rev	GTGGGCCTGAGTGGCCCTTGGGCTTAGAAGCAATCCAC	this study
		02944_RB_KO_for	CACGGCCATCTAGGCCGAAGGCATCTGCACGTCAATC	this study
		02944_RB_KO_rev	GGTTTGTTCAGAGGTTGGAGC	this study
		03404_LB_KO_for	CCGAAGCCACAAATTCGAGATG	this study
		03404_LB_KO_rev	GTGGGCCATCTAGGCCTCATCTTGACCCCTTGTCGTC	this study
		03404_RB_KO_for	CACGGCCTGAGTGGCCTGAGACAAGAGTGGCAGGGT	this study
		03404_RB_KO_rev	CGAGCTTAGGAGAGCTGTTGA	this study
		03507_LB_KO_for	CGAGTACCTCGAAGGCAAGT	this study
		03507_LB_KO_rev	GTGGGCCATCTAGGCCTGACGTCATTCACGATTCCGG	this study
		03507_RB_KO_for	CACGGCCTGAGTGGCCGGTGCAAGTGCTTGTAGATGC	this study
		03507_RB_KO_rev	TGGCTGTGTTCAAAGGTTCGC	this study
		03541_LB_KO_for	CATCTGATGCTCTGAACGTGC	this study
		03541_LB_KO_rev	GTGGGCCTGAGTGGCCGTGGTCGATTTGGTTCGACTTATTA	this study
		03541_RB_KO_for	CACGGCCATCTAGGCCGGCTGCTGTTGATTGCCAGA	this study
		03541_RB_KO_rev	CGTTCAGGTTCTGGGCAGTTT	this study
		03665_LB_KO_for	GCTTCGCGCTTATCAGTCTAC	this study
		03665_LB_KO_rev	GTGGGCCATCTAGGCCGTTGAACGAGAACGGCTTGC	this study
		03665_RB_KO_for	CACGGCCTGAGTGGCCTCATGCTGTTGAGCAGTACAAC	this study
		03665_RB_KO_rev	GATCAACGAGAGCGACCACAC	this study
		04605_LB_KO_for	CGATGGGTAGGGATGGAATG	this study
		04605_LB_KO_rev	GTGGGCCATCTAGGCCCGTGCGCAACGGTGTGTG	this study
		04605_RB_KO_for	CACGGCCTGAGTGGCCTGCCAGCCAAGTTTCGCAGAT	this study
		04605_RB_KO_rev	CAAGCAACTCGACACGCCATA	this study
		04896_LB_KO_for	CGTTCCATCACGAATGCTAACC	this study
		04896_LB_KO_rev	GTGGGCCTGAGTGGCCAGTCGAAGCTTGGATAGGCTTTAC	this study
		04896_RB_KO_for	CACGGCCATCTAGGCCCTTACCGAGAAACCTGTCGTC	this study
		04896_RB_KO_rev	CCTTGGTGTACGAGCATTGGAT	this study
		05009_LB_KO_for	CAGCGCGTAGAGAGGTAAAG	this study
		05009_LB_KO_rev	GTGGGCCATCTAGGCCTGCAACCGCACAGCCTCC	this study
		05009_RB_KO_for	CACGGCCTGAGTGGCCAAGTATGCAGGCTTCTCCCCAT	this study
		05009_RB_KO_rev	AGCTGAGTTGGGTTGCGATCAA	this study
		05898_LB_KO_for	CCGTGGCTGAGAAAGGCTATC	this study
		05898_LB_KO_rev	CACGGCCATCTAGGCCGGCTGGCTAGGGAAAAGAAATTGTA	this study
		05898_RB_KO_for	CACGGCCTGAGTGGCCCGCTGACATGATTGCTCCTTGTG	this study
		05898_RB_KO_rev	CGGTGCTCCCAGACGAATCAA	this study
		10006_LB_KO_for	CGTACAGAAGAGGCGATCCAA	this study
		10006_LB_KO_rev	GTGGGCCTGAGTGGCCGTTGTCCTAGTAGGTCGAGCT	this study
		10006_RB_KO_for	CACGGCCATCTAGGCCCCGACGCCCTACGCATC	this study
		10006_RB_KO_rev	CATGGTCCCGCTAACTGTG	this study
		10686_LB_KO_for	GAGGTGACGTTGATGGATTGG	this study
		10686_LB_KO_rev	GTGGGCCTGAGTGGCCTCGCTTGCGTGTTTACGGTC	this study
		10686_RB_KO_for	CACGGCCATCTAGGCCTGTGAGAATGTCTCGCTCAGTG	this study
		10686_RB_KO_rev	CGAGCGCAACAATGAGACTGAA	this study
		10921_LB_KO_for	CTACCTCAACCGACTACTACC	this study
		10921_LB_KO_rev	GTGGGCCATCTAGGCCAATTTTTATTGGCCACATTCGTGATT	this study
		10921_RB_KO_for	CACGGCCTGAGTGGCCTGTAAACAAGAACTACCAATCTGTC	this study
		10921_RB_KO_rev	CAAGCCAGCCAAATGTCACAG	this study
		11083_LB_KO_for	TGCTAGAATCAAGTCGCCGATG	this study
		11083_LB_KO_rev	GTGGGCCATCTAGGCCGATGACTGTGTGTGTGTGCC	this study
		11083_RB_KO_for	CACGGCCTGAGTGGCCCCATAATCGCACGCCTGCAC	this study
		11083_RB_KO_rev	GAATCCGAATCGCTCATTGGC	this study
		11190_LB_KO_for	CAAGCACAAGGATCTGGGCAAAG	this study
		11190_LB_KO_rev	GTGGGCCTGAGTGGCCCTGCCCTGTCGCTCGCG	this study
		11190_RB_KO_for	CACGGCCATCTAGGCCGTTCAACTAGATGCGAACGATGC	this study
		11190_RB_KO_rev	GCCGAGGTGAAGATCATTGTTG	this study
		11513_LB_KO_for	GGGACACGCCAAGTTTGATC	this study
		11513_LB_KO_rev	GTGGGCCTGAGTGGCCTGTGCTGGTTGAAGCGGTTG	this study
		11513_RB_KO_for	CACGGCCATCTAGGCCGGCGTTGCTCCATTCACGAT	this study
		11513_RB_KO_rev	GGAGCGGAAACAAAGAGCAAC	this study
		11651_LB_KO_for	TCGGCCTCTCTTGTCAACAATCC	this study
		11651_LB_KO_rev	CACGGCCTGAGTGGCCCTTGGCAATGACAGGTTGCGG	this study
		11651_RB_KO_for	CACGGCCATCTAGGCCTCGCTTGATCCACCCTTATGCTT	this study
		11651_RB_KO_rev	CTCGTTCAGCGTGCTTCGCT	this study
		11763_LB_KO_for	CGGAAGAGCGTCATTGAGAAG	this study
		11763_LB_KO_rev	GTGGGCCATCTAGGCCCACAGCGCACCTTTCATTTGC	this study
		11763_RB_KO_for	CACGGCCTGAGTGGCCATCGAGTCAAGGAACTGTTACAAC	this study
		11763_RB_KO_rev	CAGTCGAGCTTCGCTTTCTCA	this study
		12149_LB_KO_for	GACCGAACCTGTCAACTTGCTG	this study
		12149_LB_KO_rev	CACGGCCTGAGTGGCCGGCGAATGGGATACGTTGAAGC	this study
		12149_RB_KO_for	CACGGCCATCTAGGCCGGGAGGCCGCAGTTCGCACGTA	this study
		12149_RB_KO_rev	GAACGTCGGCAAAGCAGGC	this study
		12178_LB_KO_for	TGACAAGCCAGAAAGCGACAC	this study
		12178_LB_KO_rev	GTGGGCCATCTAGGCCTGACCATGTCAAATATCGAGAGATAG	this study
		12178_RB_KO_for	CACGGCCTGAGTGGCCAGTTGGACGAGACTTGGCTATG	this study
		12178_RB_KO_rev	CAACGAAACGAGAAGGCATCG	this study
		12304_LB_KO_for	CGAACACGACAGTACCGACTC	this study
		12304_LB_KO_rev	CACGGCCATCTAGGCCTTCCGACAGCGGTTGACATTCAC	this study
		12304_RB_KO_for	CACGGCCTGAGTGGCCGGTCGCCGGTGTGACACG	this study
		12304_RB_KO_rev	GCTGATTCTGGCCCTTTCATGCC	this study
		12318_LB_KO_for	CTTATTGCGTCATCCGCCCAG	this study
		12318_LB_KO_rev	GTGGGCCTGAGTGGCCGATCTGTGCAGTGCTGATTGG	this study
		12318_RB_KO_for	CACGGCCATCTAGGCCAAGCGTGCCGAGCTGTGG	this study
		12318_RB_KO_rev	CACGCCATGTTGCTGGATGAG	this study
		12332_LB_KO_for	CATTCTTACCTCTTTGCTCCCCTAG	this study
		12332_LB_KO_rev	CACGGCCTGAGTGGCCGGGTGGTAAATGCGCTGCTCC	this study
		12332_RB_KO_for	CACGGCCATCTAGGCCTCTACCCCCCAAGAATGAGCCAG	this study
		12332_RB_KO_rev	CGTTGGCACGGGACATCGTTC	this study
		00542_LB_KO_for	CGAGCGGAAGAGCACATCTTG	this study
		00542_LB_KO_rev	CACGGCCTGAGTGGCCCTTTGTCAAAACGTTTGAGGATCAGC	this study
		00542_RB_KO_for	CACGGCCATCTAGGCCCTCTCTCCCACCTCACTGCA	this study
		00542_RB_KO_rev	CGAATGGAAGCCCTCTGGGA	this study
		05898_LB_KO_for	CCGTGGCTGAGAAAGGCTATC	this study
		05898_LB_KO_rev	CACGGCCATCTAGGCCGGCTGGCTAGGGAAAAGAAATTGTA	this study
		05898_RB_KO_for	CACGGCCTGAGTGGCCCGCTGACATGATTGCTCCTTGTG	this study
		05898_RB_KO_rev	CGGTGCTCCCAGACGAATCAA	this study
		10911_LB_KO_for	CTCATCGTTAGCACCGCTCCA	this study
		10911_LB_KO_rev	CACGGCCATCTAGGCCATGCGACGCTTCAGGGCATCA	this study
		10911_RB_KO_for	CACGGCCTGAGTGGCCGATTGGTGGTGGGCTATGATGC	this study
		10911_RB_KO_rev	GTCGTCGTCCGAGTAGCTGTA	this study
		11402_LB_KO_for	CAAATCCGATCCGCCTCTTGG	this study
		11402_LB_KO_rev	CACGGCCATCTAGGCCGATCAGCCAATCTGAACGAGTCTG	this study
		11402_RB_KO_for	CACGGCCTGAGTGGCCGGCTGCTATGCGCTGCTAC	this study
		11402_RB_KO_rev	GCAGGTTATCCAACAGAGCGG	this study
		05721_LB_KO_for	TCGATCTTCGCTATCCGCCTC	this study
		05721_LB_KO_rev	GTGGGCCATCTAGGCCTCTGGAGCGTGTCGTGTATGG	this study
		05721_RB_KO_for	CACGGCCTGAGTGGCCGTGTCAAGCAAGAGGCAGTGAC	this study
		05721_RB_KO_rev	CCTGTATGCGATATGTGCCACC	this study
		00783_LB_KO_for	TGGTTACACCGACACACGAAG	this study
		00783_LB_KO_rev	GTGGGCCTGAGTGGCCTGTCTCCTCATACCGATCAGTC	this study
		00783_RB_KO_for	CACGGCCATCTAGGCCCCTGGGTGCGAGTGTACAG	this study
		00783_RB_KO_rev	CTTGCAGTAGCGTCTTGTCC	this study
	Spp1 related	02729_CBX_for	CACGGATCCATGTCGAGTGATAGAGATCTTTTTATCA	this study
		02729_CBX_rev	GTGTCATGAAGTCCTTTTTGGAGGAAATTGCTC	this study
		02729_pro1.4_for	TATCATATGGATTGCGACTTGGTATGCGAGGG	this study
		02729_pro_rev	ATAGGATCCGATTGCGGAGTTCTGGAACAGAGC	this study
		02729_D279A_for	GCTTGGATTGGGCGCCATTGTGATCCCGG	this study
		02729_D279A_rev	CCGGGATCACAATGGCGCCCAATCCAAGC	this study
		SrSpp1_CBX_for	CACGGATCCATGTCCAACGACAGAGACCT	this study
		SrSpp1_CBX_rev	GTGTCATGAACTCCTTCTTCGCCGTGGAT	this study
		UhSpp1_CBX_for	CACGGATCCATGTCTGGGGATAGAGATCTG	this study
		UhSpp1_CBX_rev	GTGTCATGAACTCCTTTTTGGTCGACTTGC	this study
		HM13_CBX_for	CACCCCGGGATGGACTCGGCCCTCAGC	this study
		HM13_CBX_rev	GTGCCATGGATTTCTCTTTCTTCTCCAGCCCC	this study
		sppA_CBX_for	CACGGATCCATGGCTGAGGTCAGTCCAC	this study
		sppA_CBX_rev	GTGTCATGAACTCGGATGTCGCAGTAGC	this study
		YPF1_CBX_for	CACGGATCCATGGACAAGTATTTGAATTCATTTGTTG	this study
		YPF1_CBX_rev	GTGGGATCCAGAAGATTCGTCATCCAAGAGATC	this study
	qPCR	RT_cib1_spliced_f	GCCTCCCTGCAGCGGATGC	Heimel et al., 2010a(1)
		RT_cib1_rev	CATCGACGTTGTTTCCGGCCT	Heimel et al., 2010a(1)
		RT_00904_f	GCTGAAGCAAAGGCCAACTTG	Heimel et al., 2013(2)
		RT_00904_r	TTCTTGTCCTGCGCCTGTTTG	Heimel et al., 2013(2)
		RT_15034_f	AGGCATGGCTCGACGAGAACA	Heimel et al., 2013(2)
		RT_15034_r	GGTAAATCTTGGCGGTGATGGG	Heimel et al., 2013(2)
		RT_10287_f	CATCGGAGCGATCAAGGAGATG	Heimel et al., 2013(2)
		RT_10287_r	TGGTGACCTTGACCTTGCTGC	Heimel et al., 2013(2)
		RT_05352_f	CTGCGGACTATGCGACTCAGTT	Heimel et al., 2013(2)
		RT_05352_r	TGTGCTAGCCACTTTTCGCTTT	Heimel et al., 2013(2)
		RT_04198_f	AGATCGTCGCGGCCATCTACT	this study
		RT_04198_r	ATGGCGGACCACACATACACG	this study
		RT_02729_f	TGGGCTTCACCAAGTCATACACTC	Heimel et al., 2013(2)
		RT_02729_r	CGCCTGGAAGAAGTGCATCAC	Heimel et al., 2013(2)
		RT_11594_f	TCGTCATATCCTCTTCCGCGT	this study
		RT_11594_r	ACATCCTCATCCCGTCCAAGA	this study
		RT_eIF2b_f	ATCCCGAACAGCCCAAAC	Heimel et al., 2010a(1)
		RT_eIF2b_r	ATCGTCAACCGCAACCAC	Heimel et al., 2010a(1)
		mfa1-RT-FW	GCTTTCGATCTTCGCTCAGAC	Lanver et al., 2010(3)
		mfa1-RT-RV	CAACAACACAGCTGGAGTAGC	Lanver et al., 2010(3)
		RT_pr1_f	ACTACGTGGACCCGCACAAC	Doehlemann et al., 2008(4)
		RT_pr1_r	CGGAGTGGATCAGCTTGCAGTC	Doehlemann et al., 2008(4)
		RT_pr3_f	GAACAACTACAGCAGCCAGGTG	Doehlemann et al., 2008(4)
		RT_pr3_r	GAGACAATAGCTGACATGCGTC	Doehlemann et al., 2008(4)
		RT_pr5_f	TATCGGCCGGAATAGGCTCTG	Doehlemann et al., 2008(4)
		RT_pr5_r	CGCGTACATACAAATGCGTGC	Doehlemann et al., 2008(4)
		RT_pr4_f	CGTTCAAGCCCATCGACA	Doehlemann et al., 2008(5)
		RT_pr4_r	CGTGTGGGATCACATCCATATAAC	Doehlemann et al., 2008(5)
		CC9-qRT-fw	TATGGGTCCTTGACGTTCTC	Hemetsberger et al., 2012(6)
		CC9-qRT-rv	GGATCATCCGTAGCCATCTG	Hemetsberger et al., 2012(6)
		BBI-qRT-fw	CCGACATCCTCTTCAACTTCTG	Hemetsberger et al., 2012(6)
		BBI-qRT-rv	TTCTCTGAAGCGGCACAC	Hemetsberger et al., 2012(6)
		POX12-qRT-fw	CTGAACAAGTTCTTCGCGG	Hemetsberger et al., 2012(6)
		POX12-qRT-rv	AGGTCCACGTAGTACTTGTTG	Hemetsberger et al., 2012(6)
		ATFP4-qRT-fw	CAGCCTGTGGACATATGC	Hemetsberger et al., 2012(6)
		ATFP4-qRT-rv	GCACATGCCCTTAACCTC	Hemetsberger et al., 2012(6)
		RT_GAPDH_f	CTTCGGCATTGTTGAGGGTTTG	Doehlemann et al., 2008(4)
		RT_GAPDH_r	TCCTTGGCTGAGGGTCCGTC	Doehlemann et al., 2008(4)
	Secretion assay	pep1_CBX_for	CACGGATCCATGATGACCACACTGGTGCAAAC	this study
		pep1_CBX_rev	GTGCCATGGACATGCCAAACATGCTACCGATTC	this study
		tin2_CBX_for	CACGGATCCATGAATAGACTTCAGTCCTACACC	this study
		tin2_CBX_rev	GTGCCATGGAAAGAGGGAAGCGAGGGAGC	this study
		cmu1_CBX_for	CACCCCGGGATGAAGTTGAGCGTGTCCATCTTTG	this study
		cmu1_CBX_rev	GTGCCATGGAGGTGCACTTGTTGGCGTGG	this study
	(1) Heimel, K., Scherer, M., Schuler, D., and Kämper, J. (2010a). The Ustilago maydis Clp1 protein orchestrates pheromone and b-dependent signaling pathways to coordinate the cell cycle and pathogenic development. The Plant Cell 22, 2908-2922
	(2) Heimel, K., Freitag, J., Hampel, M., Ast, J., Bölker, M., Kämper, J. (2013). Crosstalk between the unfolded protein response and pathways that regulate pathogenic development in Ustilago maydis. The Plant Cell 25, 4262–4277
	(3) Lanver, D., Mendoza-Mendoza, A., Brachmann, A. Kahmann, R. (2010). Sho1 and Msb2-Related Proteins Regulate Appressorium Development in the Smut Fungus Ustilago maydis. The Plant Cell 22, 2085–2101
	(4) Doehlemann, G., Reissmann, S., Assmann, D., Fleckenstein, M., Kahmann, R. (2011). Two linked genes encoding a secreted effector and a membrane protein are essential for Ustilago maydis-induced tumour formation. Molecular Microbiology 81, 751-66
	(5) Doehlemann G, Wahl R, Horst RJ, Voll LM, Usadel B, Poree F, et al. (2008) Reprogramming a maize plant: transcriptional and metabolic changes induced by the fungal biotroph Ustilago maydis. Plant J 56: 181-195.
	(6) Hemetsberger, C., Herrberger, C., Zechmann, B., Hillmer, M., Döhlemann, G. (2012). The Ustilago maydis effector Pep1 suppresses plant immunity by inhibition of host peroxidase activity. PLoS pathogens 8
